# Supplementary material for: Proteome profiling of secreted and membrane vesicle associated proteins of an invasive and a commensal Staphylococcus haemolyticus isolate
Source: Data Brief. 2019 Jan 11;22:914–9. doi: 10.1016/j.dib.2018.11.147 (PMC6362860; doi:10.1016/j.dib.2018.11.147)
Supplement: Supplementary file 2 — Supplementary material [file mmc2.zip]

Archive with 10 entries (10 files):
- 01.11.2018_Table_3_Proteins uniquely found in the MVs of the commensal strain 57-1_V2.xlsx
- 22.10.2018_ Table 4_ Protein uniquely found in the MV cargo of the clinical strain_V2.xlsx
- 22.10.2018_Table 10_ Proteins found in both the commensal and the clinical SH strains_V2.xlsx
- 22.10.2018_Table 1_riBAQ_57-1_TS and MV-xlsx_V2.xlsx
- 22.10.2018_Table 5_Proteins found in the MV cargo of both the commensal and the clinical strain_V2.xlsx
- 22.10.2018_Table 6_Proteins enriched in the MVs of the commensal strain 57-1_V2.xlsx
- 22.10.2018_Table 8_Proteins uniquely found in the total secretome of the commensal strain 57-1_V2.xlsx
- 22.10.2018_Table _2_riBAQ values for strain 51-08_V2.xlsx
- 22.19.2018_ Table 9_Proteins uniquely found in the total secretome of the clinical strain_51-08_V2.xlsx
- 31.10.2018_Table 7_Proteins enriched in the MVs compared to the total secretome of the clinical strain 51-08_V2.xlsx
