# Supplementary material for: Proteome profiling of secreted and membrane vesicle associated proteins of an invasive and a commensal Staphylococcus haemolyticus isolate
Source: Data Brief. 2019 Jan 11;22:914–9. doi: 10.1016/j.dib.2018.11.147 (PMC6362860; doi:10.1016/j.dib.2018.11.147)
Supplement: Supplementary file 2 — Supplementary material [file mmc2.zip › 01.11.2018_Table_3_Proteins uniquely found in the MVs of the commensal strain 57-1_V2.xlsx]

## Sheet: Mvs unik_51-08
	Gene identifier	Identifier	Gene name	PsortB	Signal P	SecretomeP	EggNOG classes	EggNog description
	7067_4_39_Contig_13_gene_2	596319.STAWA0001_2318	ADH	Cytoplasmic		YES	C	Energy production and conversion	alcohol dehydrogenase
	7067_4_39_Contig_20_gene_3	887062.HGR_11167	ANSA	Cytoplasmic		YES	E	Amino acid transport and metabolism	l-asparaginase (EC 3.5.1.1)
	7067_4_39_Contig_21_gene_3	279808.SH2548	METB	CytoplasmicMembrane		YES	E	Amino acid transport and metabolism	cystathionine
	7067_4_39_Contig_15_gene_1	176280.SE0684	OPPA	Cellwall			E	Amino acid transport and metabolism	peptide ABC transporter substrate-binding protein
	7067_4_39_Contig_41_gene_15	435837.HMPREF0798_01896	GAT	Unknown			F	Nucleotide transport and metabolism	Glutamine amido-transferase
	7067_4_39_Contig_16_gene_17	279808.SH2244	DHAK	Cytoplasmic			G	Carbohydrate transport and metabolism	Dihydroxyacetone kinase
	7067_4_39_Contig_25_gene_31	279808.SH2420	HXLA	Cytoplasmic			G	Carbohydrate transport and metabolism	3-hexulose-6-phosphate synthase
	7067_4_39_Contig_8_gene_66	279808.SH0181	PANB	Cytoplasmic			H	Coenzyme transport and metabolism	Catalyzes the reversible reaction in which hydroxymethyl group from 5,10-methylenetetrahydrofolate is tranferred onto alpha-ketoisovalerate to form ketopantoate (By similarity)
	7067_4_39_Contig_18_gene_52	279808.SH0936	FABZ	Cytoplasmic			I	Lipid transport and metabolism	Involved in unsaturated fatty acids biosynthesis. Catalyzes the dehydration of short chain beta-hydroxyacyl-ACPs and long chain saturated and unsaturated beta-hydroxyacyl-ACPs (By similarity)
	7067_4_39_Contig_17_gene_23	279808.SH1228	DUSC	Cytoplasmic		YES	J	Translation, ribosomal structure and biogenesis	Catalyzes the synthesis of dihydrouridine, a modified base found in the D-loop of most tRNAs (By similarity)
	7067_4_39_Contig_14_gene_39	396513.Sca_1736	RPSJ	Cytoplasmic			J	Translation, ribosomal structure and biogenesis	Involved in the binding of tRNA to the ribosomes (By similarity)
	7067_4_39_Contig_9_gene_25	279808.SH2658	RIML	Cytoplasmic			J	Translation, ribosomal structure and biogenesis	Acetyltransferase
	7067_4_39_Contig_6_gene_82	279808.SH1056	RLMD	Cytoplasmic		YES	J	Translation, ribosomal structure and biogenesis	Catalyzes the formation of 5-methyl-uridine at position 1939 (m5U1939) in 23S rRNA (By similarity)
	7067_4_39_Contig_29_gene_28	279808.SH1962	TRPS	Cytoplasmic			J	Translation, ribosomal structure and biogenesis	Tryptophanyl-tRNA synthetase
	7067_4_39_Contig_10_gene_66	279808.SH1320	YHBY	Cytoplasmic			J	Translation, ribosomal structure and biogenesis	Rna-binding protein
	7067_4_39_Contig_27_gene_31	279808.SH2105	RNR	Cytoplasmic			K	Transcription	3'-5' exoribonuclease that releases 5'-nucleoside monophosphates and is involved in maturation of structured RNAs (By similarity)
	7067_4_39_Contig_4_gene_67	279808.SH0400	LYTR	Cytoplasmic			K	Transcription	TRANSCRIPTIONal
	7067_4_39_Contig_11_gene_63	698737.SLGD_02285		Cytoplasmic		YES	K	Transcription	Helix-turn-helix
	7067_4_39_Contig_71_gene_3	592026.GCWU000282_00977		Cytoplasmic		YES	K	Transcription	HTH_ARSR
	7067_4_39_Contig_3_gene_102	279808.SH0306	UVRA	Cytoplasmic			L	Replication, recombination and repair	excinuclease ABC subunit A
	7067_4_39_Contig_16_gene_46	279808.SH2276	LDB1079	Cytoplasmic			L	Replication, recombination and repair	integrase family
	7067_4_39_Contig_11_gene_53	279808.SH1792	SSB	Unknown		YES	L	Replication, recombination and repair	single-stranded DNA-binding protein
	7067_4_39_Contig_3_gene_93	279808.SH0297	BSH3	Cytoplasmic			M	Cell wall/membrane/envelope biogenesis	Choloylglycine hydrolase
	7067_4_39_Contig_62_gene_5	158878.SAV0041	PBPC	CytoplasmicMembrane		YES	M	Cell wall/membrane/envelope biogenesis	penicillin-binding protein, mecA
	7067_4_39_Contig_12_gene_19	93061.SAOUHSC_00773	PSCB	Unknown		YES	N, U	Cell wall/membrane/envelope biogenesis	N-acetylmuramoyl-L-alanine amidase, LysM
	7067_4_39_Contig_3_gene_113	279808.SH0318	PHND	Unknown	YES	YES	P	Inorganic ion transport and metabolism	phosphonate ABC transporter, periplasmic phosphonate-binding protein
	7067_4_39_Contig_8_gene_8	279808.SH0125	ZNUA	CytoplasmicMembrane	YES		P	Inorganic ion transport and metabolism	ABC transporter substrate-binding protein ZnuABC
	7067_4_39_Contig_11_gene_12	525378.HMPREF0793_1889		Unknown		YES	S	Function unknown	Pectate Lyase, peptidase G2
	7067_4_39_Contig_11_gene_24	279808.SH2354		Cytoplasmic			S	Function unknown	Major head protein
	7067_4_39_Contig_11_gene_25	279808.SH2355	LGAS_0609	Unknown		YES	S	Function unknown	Phage minor structural protein GP20
	7067_4_39_Contig_11_gene_27	279808.SH2357	LGAS_0606	Cytoplasmic		YES	S	Function unknown	Phage Portal Protein
	7067_4_39_Contig_42_gene_4	279808.SH0453	BMUL_5873	Extracellular	YES	YES	S	Function unknown	gtp-binding protein
	7067_4_39_Contig_3_gene_118	279808.SH0322		CytoplasmicMembrane		YES	S	Function unknown	Phage Portal Protein
	7067_4_39_Contig_25_gene_2	279808.SH2327	YWFO	Cytoplasmic			S	Function unknown	Phosphohydrolase
	7067_4_39_Contig_2_gene_13	279808.SH1546	XYLH	Cytoplasmic			S	Function unknown	4-oxalocrotonate tautomerase
	7067_4_39_Contig_25_gene_34	279808.SH2423	FOLE2	Cytoplasmic			S	Function unknown	Converts GTP to 7,8-dihydroneopterin triphosphate (By similarity)
	7067_4_39_Contig_11_gene_54	698737.SLGD_02277	STERM_0814	Unknown		YES	S	Function unknown	Erf family, single-stranded DNA-binding protein
	7067_4_39_Contig_11_gene_5	698737.SLGD_02237		Unknown			S	Function unknown	acyl-CoA thioesterase
	7067_4_39_Contig_79_gene_1	288705.RSal33209_1552		Cellwall		YES	S	Function unknown	sdrG
	7067_4_39_Contig_67_gene_1	279808.SH2426		Cellwall	YES	YES	S	Function unknown	YSIRK signal domain/LPXTG anchor domain surface protein
	7067_4_39_Contig_82_gene_1	158878.SAVP026	AACA-APHD	Cytoplasmic			S	Function unknown	Resistance to gentamicin, tobramycin, and kanamycin. Tobramycin and kanamycin resistance is due to the ACC activity, specified by N-terminal region, and the gentamicin resistance is due to the APH activity encoded by the C-terminal region of the protein (By similarity)
	7067_4_39_Contig_7_gene_21	279808.SH1679	FTSY	Cytoplasmic			U	Intracellular trafficking, secretion, and vesicular transport	Involved in targeting and insertion of nascent membrane proteins into the cytoplasmic membrane. Acts as a receptor for the complex formed by the signal recognition particle (SRP) and the ribosome-nascent chain (RNC)
	7067_4_39_Contig_15_gene_18	279808.SH1985	LEPB	CytoplasmicMembrane			U	Intracellular trafficking, secretion, and vesicular transport	Signal peptidase i
	7067_4_39_Contig_57_gene_4	279808.SH1764	BLA	CytoplasmicMembrane	YES	YES	V	Defense mechanisms	Beta-lactamase
	7067_4_39_Contig_57_gene_3	1009370.ALO_07713	YBXI	CytoplasmicMembrane		YES	V	Defense mechanisms	Beta-lactamase
	7067_4_39_Contig_4_gene_35	Hypothetical protein	NA	Extracellular	YES		NA	NA by EggNOG
	7067_4_39_Contig_4_gene_29	Hypothetical protein	NA	Cytoplasmic	YES		NA	NA by EggNOG
	7067_4_39_Contig_3_gene_119	Hypothetical protein	NA	Cellwall	YES		NA	NA by EggNOG
	7067_4_39_Contig_41_gene_16	Hypothetical protein	NA	Extracellular	YES		NA	NA by EggNOG
	7067_4_39_Contig_41_gene_3	Hypothetical protein	NA	Cytoplasmic	YES		NA	NA by EggNOG
	7067_4_39_Contig_5_gene_63	Hypothetical protein	NA	Cytoplasmic			NA	NA by EggNOG
	7067_4_39_Contig_26_gene_25	Hypothetical protein	NA	Cytoplasmic			NA	NA by EggNOG
	7067_4_39_Contig_6_gene_59	Hypothetical protein	NA	CytoplasmicMembrane		YES	NA	NA by EggNOG
	7067_4_39_Contig_22_gene_29	Hypothetical protein	NA	Unknown			NA	NA by EggNOG	Transcription termination factor Rho
	7067_4_39_Contig_23_gene_14	Hypothetical protein	NA	Unknown			NA	NA by EggNOG
	7067_4_39_Contig_25_gene_2	Hypothetical protein	NA	Cytoplasmic			NA	NA by EggNOG
	7067_4_39_Contig_69_gene_6	Hypothetical protein	NA	Cytoplasmic		YES	NA	NA by EggNOG
	7067_4_39_Contig_8_gene_57	Hypothetical protein	NA	Unknown	YES		NA	NA by EggNOG
	7067_4_39_Contig_7_gene_84	Hypothetical protein	NA	Unknown		YES	NA	NA by EggNOG
	7067_4_39_Contig_7_gene_87	Hypothetical protein	NA	Unknown		YES	NA	NA by EggNOG
	7067_4_39_Contig_7_gene_88	Hypothetical protein	NA	Unknown			NA	NA by EggNOG
	7067_4_39_Contig_71_gene_3	Hypothetical protein	NA	CytoplasmicMembrane			NA	NA by EggNOG
	7067_4_39_Contig_1_gene_2	Hypothetical protein	NA	Cytoplasmic			NA	NA by EggNOG
	7067_4_39_Contig_1_gene_69	hypothetical protein	NA	CytoplasmicMembrane	YES		NA	NA by EggNOG
	7067_4_39_Contig_11_gene_1	Hypothetical protein	NA	Cytoplasmic			NA	NA by EggNOG
	7067_4_39_Contig_11_gene_10	Hypothetical protein	NA	Unknown		YES	NA	NA by EggNOG
	7067_4_39_Contig_11_gene_18	SH1758	NA	Unknown		YES	NA	NA by EggNOG	Phage tail protein
	7067_4_39_Contig_11_gene_23	Q4L802_STAHJ	NA	Unknown		YES	NA	NA by EggNOG	Rho termination protein
	7067_4_39_Contig_11_gene_29	Hypothetical protein	NA	Unknown		YES	NA	NA by EggNOG
	7067_4_39_Contig_14_gene_5	B8W97_06925	marR	Cytoplasmic		YES	NA	NA by EggNOG	Trancriptional regulator
	7067_4_39_Contig_16_gene_51	Q4L437_STAHJ	sarA	Cytoplasmic			NA	NA by EggNOG	transcriptional regulator, sar,staphylococcal accessory regulator family
	7067_4_39_Contig_19_gene_6	Hypothetical protein	NA	Cytoplasmic			NA	NA by EggNOG
	7067_4_39_Contig_22_gene_29	Hypothetical protein	NA	Unknown			NA	NA by EggNOG
	7067_4_39_Contig_23_gene_14	Hypothetical protein	NA	Unknown		YES	NA	NA by EggNOG

## Sheet: 57-1 MVs unique 
Table 3. Proteins uniquely found in the MV cargo of the commensal strain 57-1.
Gene identifier	Gene name	Gene name	PsortB	Signal P	SecretomeP	EggNOG classes	EggNog description
Contig_1_gene_213	279808.SH1667	SUCD	CytoplasmicMembrane			C	Energy production and conversion	Succinyl-CoA ligase ADP-forming subunit alpha
Contig_10_gene_31	279808.SH1398	BFMBAA	Cytoplasmic		YES	C	Energy production and conversion	(E1 component), alpha subunit
Contig_11_gene_14	279808.SH1493	SUCB	Cytoplasmic		YES	C	Energy production and conversion	dihydrolipoamide
Contig_12_gene_3	279808.SH0757	ODH	Cytoplasmic			C	Energy production and conversion	NAD NADP octopine nopaline dehydrogenase
Contig_15_gene_21	279808.SH1994	YQIG	Cytoplasmic			C	Energy production and conversion	Catalyzes the reduction of the double bond of an array of alpha,beta-unsaturated aldehydes and ketones. It also reduces the nitro group of nitroester and nitroaromatic compounds. It could have a role in detoxification processes (By similarity)
Contig_15_gene_25	279808.SH1991	GLPQ	Cytoplasmic	YES		C	Energy production and conversion	glycerophosphoryl diester phosphodiesterase
Contig_15_gene_3	279808.SH2013	SCLAV_2361	Cytoplasmic			C	Energy production and conversion	NADH dehydrogenase
Contig_2_gene_206	435837.HMPREF0798_01755	ACOC	Cytoplasmic		YES	C	Energy production and conversion	branched-chain alpha-keto acid dehydrogenase subunit E2
Contig_2_gene_208	596319.STAWA0001_1804	ACOA	Cytoplasmic			C	Energy production and conversion	Pyruvate dehydrogenase
Contig_24_gene_12	279808.SH1111	FUMC	Cytoplasmic			C	Energy production and conversion	fumarate hydratase class II
Contig_25_gene_18	279808.SH2023	GYAR	CytoplasmicMembrane			C	Energy production and conversion	2-hydroxyacid dehydrogenase
Contig_29_gene_9	279808.SH1902	QOXB	CytoplasmicMembrane		YES	C	Energy production and conversion	Cytochrome C oxidase, subunit I
Contig_4_gene_100	479434.Sthe_3014	MDH	Cytoplasmic			C	Energy production and conversion	malate dehydrogenase (Oxaloacetate-decarboxylating)
Contig_4_gene_109	279808.SH1214	ACKA	Cytoplasmic			C	Energy production and conversion	Catalyzes the formation of acetyl phosphate from acetate and ATP. Can also catalyze the reverse reaction (By similarity)
Contig_5_gene_31	279808.SH0164	NFNB	Cytoplasmic			C	Energy production and conversion	Nitroreductase
Contig_1_gene_151	279808.SH1729	FTSZ	Cytoplasmic			D	Cell cycle control, cell division, chromosome partitioning	Essential cell division protein that forms a contractile ring structure (Z ring) at the future cell division site. The regulation of the ring assembly controls the timing and the location of cell division. One of the functions of the FtsZ ring is to recruit other cell division proteins to the septum to produce a new cell wall between the dividing cells. Binds GTP and shows GTPase activity (By sim…
Contig_1_gene_157	279808.SH1723	DIVIVA	Cytoplasmic		YES	D	Cell cycle control, cell division, chromosome partitioning	Cell division protein DIVIVA
Contig_4_gene_115	279808.SH1208	EZRA	Cytoplasmic			D	Cell cycle control, cell division, chromosome partitioning	modulates the frequency and position of FtsZ ring formation. Inhibits FtsZ ring formation at polar sites. Interacts either with FtsZ or with one of its binding partners to promote depolymerization (By similarity)
Contig_1_gene_357	279808.SH1516	DAPA	Cytoplasmic			E	Amino acid transport and metabolism	Catalyzes the condensation of (S)-aspartate-beta- semialdehyde (S)-ASA and pyruvate to 4-hydroxy- tetrahydrodipicolinate (HTPA) (By similarity)
Contig_1_gene_360	279808.SH1513	HIPO	Cytoplasmic			E	Amino acid transport and metabolism	Catalyzes the conversion of N-acetyl-diaminopimelate to diaminopimelate and acetate (By similarity)
Contig_10_gene_43	279808.SH1386	PEPQ	Cytoplasmic			E	Amino acid transport and metabolism	peptidase M24
Contig_10_gene_48	279808.SH1381	GCVPB	Cytoplasmic			E	Amino acid transport and metabolism	The glycine cleavage system catalyzes the degradation of glycine. The P protein binds the alpha-amino group of glycine through its pyridoxal phosphate cofactor
Contig_10_gene_49	279808.SH1380	GCVPA	Cytoplasmic			E	Amino acid transport and metabolism	The glycine cleavage system catalyzes the degradation of glycine. The P protein binds the alpha-amino group of glycine through its pyridoxal phosphate cofactor
Contig_10_gene_50	279808.SH1379	GCVT	Cytoplasmic			E	Amino acid transport and metabolism	The glycine cleavage system catalyzes the degradation of glycine (By similarity)
Contig_15_gene_22	279808.SH1993	ROCD	Cytoplasmic			E	Amino acid transport and metabolism	Catalyzes the interconversion of ornithine to glutamate semialdehyde (By similarity)
Contig_16_gene_23	279808.SH0922	GLYA	Cytoplasmic			E	Amino acid transport and metabolism	Catalyzes the reversible interconversion of serine and glycine with tetrahydrofolate (THF) serving as the one-carbon carrier. This reaction serves as the major source of one-carbon groups required for the biosynthesis of purines, thymidylate, methionine, and other important biomolecules. Also exhibits THF- independent aldolase activity toward beta-hydroxyamino acids, producing glycine and aldehyd…
Contig_24_gene_19	279808.SH1104	ARPJ	Cytoplasmic	YES		E	Amino acid transport and metabolism	amino acid ABC transporter, glutamate ABC transporter permease
Contig_3_gene_101	176279.SERP2048		Cytoplasmic			E	Amino acid transport and metabolism	peptidase, M20
Contig_4_gene_143	279808.SH1177	PEPA	Cytoplasmic			E	Amino acid transport and metabolism	Peptidase m42 family protein
Contig_4_gene_148	279808.SH1172	DAT	Cytoplasmic			E	Amino acid transport and metabolism	Aminotransferase
Contig_4_gene_94	279808.SH1229	CYCA	CytoplasmicMembrane		YES	E	Amino acid transport and metabolism	amino acid
Contig_6_gene_75	279808.SH2223	YXJH	Cytoplasmic			E	Amino acid transport and metabolism	Methionine synthase
Contig_7_gene_85	279808.SH2638	METE	Cytoplasmic			E	Amino acid transport and metabolism	Catalyzes the transfer of a methyl group from 5- methyltetrahydrofolate to homocysteine resulting in methionine formation (By similarity)
Contig_8_gene_19	279808.SH2169	PAT	Cytoplasmic			E	Amino acid transport and metabolism	imidazole acetol-phosphate transaminase
Contig_8_gene_40	279808.SH2148	PEPT	Cytoplasmic			E	Amino acid transport and metabolism	Cleaves the N-terminal amino acid of tripeptides (By similarity)
Contig_1_gene_169	279808.SH1711	CARB	Cytoplasmic			F	Nucleotide transport and metabolism	carbamoyl-phosphate synthetase ammonia chain
Contig_1_gene_306	279808.SH1570	GUAC	Cytoplasmic			F	Nucleotide transport and metabolism	Catalyzes the irreversible NADPH-dependent deamination of GMP to IMP. It functions in the conversion of nucleobase, nucleoside and nucleotide derivatives of G to A nucleotides, and in maintaining the intracellular balance of A and G nucleotides (By similarity)
Contig_1_gene_97	279808.SH2368	DUT	Cytoplasmic			F	Nucleotide transport and metabolism	This enzyme is involved in nucleotide metabolism it produces dUMP, the immediate precursor of thymidine nucleotides and it decreases the intracellular concentration of dUTP so that uracil cannot be incorporated into DNA (By similarity)
Contig_11_gene_28	279808.SH1479	THYA	Cytoplasmic			F	Nucleotide transport and metabolism	Provides the sole de novo source of dTMP for DNA biosynthesis (By similarity)
Contig_11_gene_68	279808.SH1436	DER	Cytoplasmic			F	Nucleotide transport and metabolism	GTPase that plays an essential role in the late steps of ribosome biogenesis (By similarity)
Contig_13_gene_16	279808.SH2582	GUAA	CytoplasmicMembrane			F	Nucleotide transport and metabolism	Catalyzes the synthesis of GMP from XMP (By similarity)
Contig_16_gene_22	279808.SH0923	UPP	Cytoplasmic			F	Nucleotide transport and metabolism	Catalyzes the conversion of uracil and 5-phospho-alpha- D-ribose 1-diphosphate (PRPP) to UMP and diphosphate (By similarity)
Contig_16_gene_37	279808.SH0908	PYRG	Cytoplasmic			F	Nucleotide transport and metabolism	Catalyzes the ATP-dependent amination of UTP to CTP with either L-glutamine or ammonia as the source of nitrogen (By similarity)
Contig_16_gene_47	279808.SH0898	DEOA	Cytoplasmic			F	Nucleotide transport and metabolism	The enzymes which catalyze the reversible phosphorolysis of pyrimidine nucleosides are involved in the degradation of these compounds and in their utilization as carbon and energy sources, or in the rescue of pyrimidine bases for nucleotide synthesis (By similarity)
Contig_16_gene_48	279808.SH0897	DEOC	Cytoplasmic			F	Nucleotide transport and metabolism	Catalyzes a reversible aldol reaction between acetaldehyde and D-glyceraldehyde 3-phosphate to generate 2-deoxy- D-ribose 5-phosphate (By similarity)
Contig_23_gene_3	279808.SH1893	PURE	Cytoplasmic			F	Nucleotide transport and metabolism	Catalyzes the conversion of N5-carboxyaminoimidazole ribonucleotide (N5-CAIR) to 4-carboxy-5-aminoimidazole ribonucleotide (CAIR) (By similarity)
Contig_23_gene_5	439292.Bsel_0691	PURC	Cytoplasmic			F	Nucleotide transport and metabolism	SAICAR synthetase
Contig_23_gene_7	279808.SH1889	PURQ	CytoplasmicMembrane			F	Nucleotide transport and metabolism	Phosphoribosylformylglycinamidine synthase I
Contig_23_gene_8	279808.SH1888	PURL	Cytoplasmic			F	Nucleotide transport and metabolism	phosphoribosylformylglycinamidine synthase ii
Contig_4_gene_43	279808.SH1286	APT	Cytoplasmic			F	Nucleotide transport and metabolism	Catalyzes a salvage reaction resulting in the formation of AMP, that is energically less costly than de novo synthesis (By similarity)
Contig_10_gene_20	279808.SH1411	ZWF	Unknown			G	Carbohydrate transport and metabolism	glucose-6-phosphate 1-dehydrogenase
Contig_17_gene_22	435837.HMPREF0798_01020	HXLA	Cytoplasmic			G	Carbohydrate transport and metabolism	3-hexulose-6-phosphate synthase
Contig_17_gene_23	435837.HMPREF0798_01019	HXLB	CytoplasmicMembrane			G	Carbohydrate transport and metabolism	6-phospho 3-hexuloisomerase
Contig_2_gene_152	279808.SH0278	NAGB	Cytoplasmic			G	Carbohydrate transport and metabolism	Catalyzes the reversible isomerization-deamination of glucosamine 6-phosphate (GlcN6P) to form fructose 6-phosphate (Fru6P) and ammonium ion (By similarity)
Contig_2_gene_21	279808.SH0441	PPDK	Cytoplasmic			G	Carbohydrate transport and metabolism	pyruvate phosphate dikinase
Contig_3_gene_110	279808.SH0576	GNTP	Cytoplasmic			G	Carbohydrate transport and metabolism	Gluconate
Contig_3_gene_164	596319.STAWA0001_2320	GLCB	Unknown		YES	G	Carbohydrate transport and metabolism	The phosphoenolpyruvate-dependent sugar phosphotransferase system (sugar PTS), a major carbohydrate active -transport system, catalyzes the phosphorylation of incoming sugar substrates concomitantly with their translocation across the cell membrane
Contig_31_gene_10	634994.GCWU000323_00030	LACG	Unknown			G	Carbohydrate transport and metabolism	Glycosyl hydrolase family 1
Contig_34_gene_4	279808.SH0879	GLMM	Cytoplasmic			G	Carbohydrate transport and metabolism	Catalyzes the conversion of glucosamine-6-phosphate to glucosamine-1-phosphate (By similarity)
Contig_4_gene_96	279808.SH1227	PYK	Cytoplasmic			G	Carbohydrate transport and metabolism	Pyruvate kinase
Contig_20_gene_12	279808.SH2457	KBL	Cytoplasmic			H	Coenzyme transport and metabolism	2-amino-3-ketobutyrate coenzyme A ligase
Contig_22_gene_4	279808.SH2489	PDXT	CytoplasmicMembrane			H	Coenzyme transport and metabolism	Involved in the hydrolysis of glutamine to glutamate and ammonia. Channels an ammonia molecule to PdxS (By similarity)
Contig_25_gene_13	279808.SH2028	LIPA	CytoplasmicMembrane			H	Coenzyme transport and metabolism	Catalyzes the radical-mediated insertion of two sulfur atoms into the C-6 and C-8 positions of the octanoyl moiety bound to the lipoyl domains of lipoate-dependent enzymes, thereby converting the octanoylated domains into lipoylated derivatives (By similarity)
Contig_25_gene_19	342451.SSP1843	DLTA	Cytoplasmic			H	Coenzyme transport and metabolism	Involved in the biosynthesis of D-alanyl-lipoteichoic acid (LTA). Catalyzes an ATP-dependent two-step reaction where it forms a high energy D-alanyl AMP intermediate and transfers the alanyl residues from AMP to Dcp (By similarity)
Contig_4_gene_63	279808.SH1264	FOLC	Cytoplasmic			H	Coenzyme transport and metabolism	folylpolyglutamate synthase Dihydrofolate synthase
Contig_4_gene_7	279808.SH1322	YQEK	Cytoplasmic			H	Coenzyme transport and metabolism	Metal Dependent Phosphohydrolase
Contig_4_gene_70	279808.SH1257	HEMC	Unknown			H	Coenzyme transport and metabolism	Tetrapolymerization of the monopyrrole PBG into the hydroxymethylbilane pre-uroporphyrinogen in several discrete steps (By similarity)
Contig_5_gene_41	279808.SH0157	QUED	Cytoplasmic			H	Coenzyme transport and metabolism	6-carboxy-5,6,7,8-tetrahydropterin synthase
Contig_9_gene_38	279808.SH1039	PNCB	Cytoplasmic			H	Coenzyme transport and metabolism	Nicotinate phosphoribosyltransferase
Contig_16_gene_9	525378.HMPREF0793_0031	FABZ	Cytoplasmic			I	Lipid transport and metabolism	Involved in unsaturated fatty acids biosynthesis. Catalyzes the dehydration of short chain beta-hydroxyacyl-ACPs and long chain saturated and unsaturated beta-hydroxyacyl-ACPs (By similarity)
Contig_2_gene_27	279808.SH0436	ACSA	CytoplasmicMembrane			I	Lipid transport and metabolism	synthetase
Contig_27_gene_10	279808.SH0960	ACPS	Cytoplasmic			I	Lipid transport and metabolism	Transfers the 4'-phosphopantetheine moiety from coenzyme A to a Ser of acyl-carrier-protein (By similarity)
Contig_4_gene_131	279808.SH1189	ACSA	Cytoplasmic			I	Lipid transport and metabolism	synthetase
Contig_1_gene_47	279808.SH1823	PHES	Cytoplasmic			J	Translation, ribosomal structure and biogenesis	phenylalanyl-tRNA synthetase (alpha subunit)
Contig_1_gene_48	279808.SH1822	PHET	Cytoplasmic			J	Translation, ribosomal structure and biogenesis	phenylalanyl-tRNA synthetase (beta subunit)
Contig_10_gene_42	279808.SH1387	EFP	Cytoplasmic		YES	J	Translation, ribosomal structure and biogenesis	Involved in peptide bond synthesis. Stimulates efficient translation and peptide-bond synthesis on native or reconstituted 70S ribosomes in vitro. Probably functions indirectly by altering the affinity of the ribosome for aminoacyl-tRNA, thus increasing their reactivity as acceptors for peptidyl transferase (By similarity)
Contig_11_gene_49	279808.SH1458	ASNS	Cytoplasmic			J	Translation, ribosomal structure and biogenesis	asparaginyl-tRNA synthetase
Contig_14_gene_19	279808.SH0818	RPLR	Cytoplasmic		YES	J	Translation, ribosomal structure and biogenesis	This is one of the proteins that binds and probably mediates the attachment of the 5S RNA into the large ribosomal subunit, where it forms part of the central protuberance (By similarity)
Contig_14_gene_26	279808.SH0811	RPSQ	Cytoplasmic		YES	J	Translation, ribosomal structure and biogenesis	One of the primary rRNA binding proteins, it binds specifically to the 5'-end of 16S ribosomal
Contig_16_gene_28	279808.SH0917	PRFA	Cytoplasmic			J	Translation, ribosomal structure and biogenesis	Peptide chain release factor 1 directs the termination of translation in response to the peptide chain termination codons UAG and UAA (By similarity)
Contig_19_gene_27	491915.Aflv_0052		Cytoplasmic			J	Translation, ribosomal structure and biogenesis	s4 domain protein
Contig_19_gene_38	279808.SH2493	LYSS	Cytoplasmic			J	Translation, ribosomal structure and biogenesis	lysyL-tRNA synthetase
Contig_4_gene_140	279808.SH1180	YTPR	Cytoplasmic			J	Translation, ribosomal structure and biogenesis	TRNA binding domain protein
Contig_4_gene_28	279808.SH1301	ALAS	Cytoplasmic			J	Translation, ribosomal structure and biogenesis	Catalyzes the attachment of alanine to tRNA(Ala) in a two-step reaction alanine is first activated by ATP to form Ala- AMP and then transferred to the acceptor end of tRNA(Ala). Also edits incorrectly charged Ser-tRNA(Ala) and Gly-tRNA(Ala) via its editing domain (By similarity)
Contig_4_gene_38	279808.SH1291	ASPS	Cytoplasmic			J	Translation, ribosomal structure and biogenesis	aspartyl-trna synthetase
Contig_4_gene_48	279808.SH1281	QUEA	Cytoplasmic			J	Translation, ribosomal structure and biogenesis	Transfers and isomerizes the ribose moiety from AdoMet to the 7-aminomethyl group of 7-deazaguanine (preQ1-tRNA) to give epoxyqueuosine (oQ-tRNA) (By similarity)
Contig_4_gene_82	279808.SH1242	THRS	Cytoplasmic			J	Translation, ribosomal structure and biogenesis	threonyL-tRNA synthetase
Contig_6_gene_11	265311.Mfl554	ARGS	Cytoplasmic			J	Translation, ribosomal structure and biogenesis	arginyl-trna synthetase
Contig_7_gene_18	279808.SH0014	RPLI	Unknown		YES	J	Translation, ribosomal structure and biogenesis	Binds to the 23S rRNA (By similarity)
Contig_9_gene_26	279808.SH1052	GATA	Cytoplasmic		YES	J	Translation, ribosomal structure and biogenesis	Allows the formation of correctly charged Gln-tRNA(Gln) through the transamidation of misacylated Glu-tRNA(Gln) in organisms which lack glutaminyl-tRNA synthetase. The reaction takes place in the presence of glutamine and ATP through an activated gamma-phospho-Glu-tRNA(Gln) (By similarity)
Contig_1_gene_103	158878.SAV0884		Cellwall			K	Transcription	NA
Contig_11_gene_2	279808.SH1509	CSPA	Cytoplasmic		YES	K	Transcription	Cold shock protein
Contig_11_gene_20	279808.SH1487		Cytoplasmic			K	Transcription	Acetyltransferase GNAT Family
Contig_22_gene_20	279808.SH2473	NUSG	Cytoplasmic			K	Transcription	Participates in transcription elongation, termination and antitermination (By similarity)
Contig_27_gene_3	279808.SH0967	SIGB	CytoplasmicMembrane			K	Transcription	Sigma factors are initiation factors that promote the attachment of RNA polymerase to specific initiation sites and are then released (By similarity)
Contig_28_gene_1	279808.SH1102	PERR	Cytoplasmic			K	Transcription	regulator Fur family
Contig_4_gene_134	279808.SH1186	CCPA	Cytoplasmic			K	Transcription	catabolite control protein a
Contig_4_gene_20	279808.SH1309	GREA	Cytoplasmic			K	Transcription	Necessary for efficient RNA polymerase transcription elongation past template-encoded arresting sites. The arresting sites in DNA have the property of trapping a certain fraction of elongating RNA polymerases that pass through, resulting in locked ternary complexes. Cleavage of the nascent transcript by cleavage factors such as GreA or GreB allows the resumption of elongation from the new 3'termi…
Contig_6_gene_73	279808.SH2225	YEEN	Cytoplasmic			K	Transcription	transcriptional regulatory protein
Contig_1_gene_104	435837.HMPREF0798_01393	XTMA	Cytoplasmic		YES	L	Replication, recombination and repair	terminase (Small subunit)
Contig_1_gene_217	279808.SH1664	TOPA	CytoplasmicMembrane			L	Replication, recombination and repair	Releases the supercoiling and torsional tension of DNA, which is introduced during the DNA replication and transcription, by transiently cleaving and rejoining one strand of the DNA duplex. Introduces a single-strand break via transesterification at a target site in duplex DNA. The scissile phosphodiester is attacked by the catalytic tyrosine of the enzyme, resulting in the formation of a DNA-(5'…
Contig_1_gene_77	396513.Sca_0475	SSB	Cytoplasmic			L	Replication, recombination and repair	single-stranded DNA-binding protein
Contig_17_gene_31	279808.SH2411	UNG	Cytoplasmic		YES	L	Replication, recombination and repair	Excises uracil residues from the DNA which can arise as a result of misincorporation of dUMP residues by DNA polymerase or due to deamination of cytosine (By similarity)
Contig_7_gene_26	279808.SH0006	GYRA	Cytoplasmic			L	Replication, recombination and repair	DNA gyrase negatively supercoils closed circular double- stranded DNA in an ATP-dependent manner and also catalyzes the interconversion of other topological isomers of double-stranded DNA rings, including catenanes and knotted rings (By similarity)
Contig_11_gene_21	279808.SH1486	CTPA	Unknown		YES	M	Cell wall/membrane/envelope biogenesis	protease
Contig_11_gene_45	279808.SH1462	PBP1A	Cytoplasmic		YES	M	Cell wall/membrane/envelope biogenesis	penicillin-binding protein
Contig_19_gene_20	279808.SH2512	GLMU	Cytoplasmic			M	Cell wall/membrane/envelope biogenesis	Catalyzes the last two sequential reactions in the de novo biosynthetic pathway for UDP-N-acetylglucosamine (UDP- GlcNAc). The C-terminal domain catalyzes the transfer of acetyl group from acetyl coenzyme A to glucosamine-1-phosphate (GlcN-1-P) to produce N-acetylglucosamine-1-phosphate (GlcNAc-1-P), which is converted into UDP-GlcNAc by the transfer of uridine 5- monophosphate (from uridine 5-tr…
Contig_25_gene_21	279808.SH2019	DLTC	Cytoplasmic			M	Cell wall/membrane/envelope biogenesis	Involved in the biosynthesis of D-alanyl-lipoteichoic acid (LTA). Activated D-alanyl-Dcp donates its D-alanyl substituent to membrane-associated LTA (By similarity)
Contig_27_gene_16	279808.SH0954	DDL	Cytoplasmic			M	Cell wall/membrane/envelope biogenesis	Cell wall formation (By similarity)
Contig_34_gene_3	279808.SH0880	GLMS	Cytoplasmic			M	Cell wall/membrane/envelope biogenesis	Catalyzes the first step in hexosamine metabolism, converting fructose-6P into glucosamine-6P using glutamine as a nitrogen source (By similarity)
Contig_4_gene_135	279808.SH1185	AROA	Cytoplasmic			M	Cell wall/membrane/envelope biogenesis	Phospho-2-dehydro-3-deoxyoctonate aldolase
Contig_4_gene_138	279808.SH1182	MURC	Cytoplasmic			M	Cell wall/membrane/envelope biogenesis	UDP-N-acetylmuramate--L-alanine ligase
Contig_5_gene_111	596319.STAWA0001_2381	INLJ	Cellwall	YES		M	Cell wall/membrane/envelope biogenesis	Cell surface protein, pls
Contig_3_gene_172	435838.HMPREF0786_01053	PSCB	Cytoplasmic	YES		N, U		CHAP domain-containing protein
Contig_1_gene_220	279808.SH1661	HSLV	Cytoplasmic			O	Post-translational modification, protein turnover, and chaperones	Protease subunit of a proteasome-like degradation complex believed to be a general protein degrading machinery (By similarity)
Contig_1_gene_7	279808.SH1863	RNJA	Cytoplasmic			O	Post-translational modification, protein turnover, and chaperones	Metallo-Beta-Lactamase
Contig_18_gene_26	435838.HMPREF0786_00125	HTRA	Cytoplasmic		YES	O	Post-translational modification, protein turnover, and chaperones	protease
Contig_10_gene_13	279808.SH1418	FUR	Cytoplasmic			P	Inorganic ion transport and metabolism	Ferric uptake
Contig_15_gene_14	279808.SH2002	MPRPD	Cellwall			P	Inorganic ion transport and metabolism	Monovalent cation antiporter subunit D
Contig_15_gene_36	279808.SH1979	CDR	Cytoplasmic			P	Inorganic ion transport and metabolism	pyridine nucleotide-disulfide oxidoreductase
Contig_2_gene_48	279808.SH0414	CYSJ	CytoplasmicMembrane			P	Inorganic ion transport and metabolism	Component of the sulfite reductase complex that catalyzes the 6-electron reduction of sulfite to sulfide. This is one of several activities required for the biosynthesis of L- cysteine from sulfate. The flavoprotein component catalyzes the electron flow from NADPH - FAD - FMN to the hemoprotein component (By similarity)
Contig_2_gene_8	279808.SH0458	METQ	Cytoplasmic	YES		P	Inorganic ion transport and metabolism	methionine ABC transporter substrate-binding
Contig_21_gene_3	525378.HMPREF0793_2489		Cytoplasmic			P	Inorganic ion transport and metabolism	Rhodanese-like domain
Contig_3_gene_1	279808.SH0686		Cytoplasmic	YES		P	Inorganic ion transport and metabolism	iron permease, FTR1
Contig_3_gene_187	176279.SERP2132	COPZ	Unknown			P	Inorganic ion transport and metabolism	copper ion binding protein
Contig_9_gene_61	525378.HMPREF0793_0374	FHUD	Unknown	YES		P	Inorganic ion transport and metabolism	ferrichrome-binding protein FhuD
Contig_1_gene_106	158878.SAV0887	BL00983	Cytoplasmic			S	Function unknown	Phage Portal Protein
Contig_1_gene_111	764299.STRIC_2136		Cytoplasmic		YES	S	Function unknown	DUF4355, function unknown
Contig_1_gene_112	93061.SAOUHSC_02043	BL00977	Unknown		YES	S	Function unknown	phage capsid family
Contig_1_gene_114	698737.SLGD_02250		Cytoplasmic			S	Function unknown	Pfam:Phage_QLRG
Contig_1_gene_118	698737.SLGD_02246		Cytoplasmic		YES	S	Function unknown	tail protein
Contig_1_gene_130	435838.HMPREF0786_00854		Cytoplasmic		YES	S	Function unknown	acyl-CoA thioesterase
Contig_1_gene_133	428125.CLOLEP_00169		CytoplasmicMembrane		YES	S	Function unknown	holin, phage phi LC3 family
Contig_1_gene_142	279808.SH1738	BSHC	Cytoplasmic			S	Function unknown	UPF0747 protein
Contig_1_gene_320	714961.BFZC1_09115	YNER	Cytoplasmic			S	Function unknown	HesB YadR YfhF-family protein, putatively involved in Iron aquistition
Contig_1_gene_353	279808.SH1521	YITL	Cytoplasmic			S	Function unknown	S1 RNA binding domain protein
Contig_1_gene_50	279808.SH1820	ZAPA	Cytoplasmic			S	Function unknown	Activator of cell division through the inhibition of FtsZ GTPase activity, therefore promoting FtsZ assembly into bundles of protofilaments necessary for the formation of the division Z ring. It is recruited early at mid-cell but it is not essential for cell division (By similarity)
Contig_1_gene_64	396513.Sca_0068		Cytoplasmic	YES		S	Function unknown	DUF5067
Contig_1_gene_67	279808.SH2391		Cytoplasmic		YES	S	Function unknown	DUF 3102 , function unknown
Contig_1_gene_75	525378.HMPREF0793_1839		Unknown			S	Function unknown	Gp157 family
Contig_1_gene_76	279808.SH1793	STERM_0814	Unknown			S	Function unknown	Erf family
Contig_1_gene_8	279808.SH1862		Unknown			S	Function unknown	UPF0356 protein
Contig_10_gene_75	279808.SH1356	TRMK	Unknown			S	Function unknown	SAM-dependent methyltransferase
Contig_11_gene_11	1117943.SFHH103_02389		Unknown		YES	S	Function unknown	Glyoxalase Bleomycin resistance protein (Dioxygenase
Contig_12_gene_4	342451.SSP0610		Cytoplasmic		YES	S	Function unknown	DUF4870, function unknown
Contig_13_gene_59	158878.SAV0479	YAAK	Cytoplasmic			S	Function unknown	Binds to DNA and alters its conformation. May be involved in regulation of gene expression, nucleoid organization and DNA protection (By similarity)
Contig_14_gene_42	279808.SH0795	GDH	CytoplasmicMembrane			S	Function unknown	Short-chain dehydrogenase reductase Sdr
Contig_17_gene_15	596319.STAWA0001_1449		Cytoplasmic			S	Function unknown	poly(glycerol-phosphate) alpha-glucosyltransferase
Contig_17_gene_19	435837.HMPREF0798_01023	FOLE2	CytoplasmicMembrane			S	Function unknown	Converts GTP to 7,8-dihydroneopterin triphosphate (By similarity)
Contig_17_gene_20	435837.HMPREF0798_01022		Cytoplasmic			S	Function unknown	lmbE family
Contig_17_gene_21	435837.HMPREF0798_01021		Unknown			S	Function unknown	Protein of unknown function (DUF1806)
Contig_18_gene_10	279808.SH1953		Unknown			S	Function unknown	UPF0738 protein
Contig_19_gene_4	279808.SH2528	YAAQ	Cytoplasmic			S	Function unknown	protein from nitrogen regulatory protein P-II
Contig_26_gene_8	279808.SH0868		Cytoplasmic		YES	S	Function unknown	UPF0457 protein
Contig_3_gene_136	279808.SH0550		Cytoplasmic		YES	S	Function unknown	N-acetyltransferase
Contig_3_gene_181	279808.SH0502		Cytoplasmic			S	Function unknown	3-demethylubiquinone-9 3-methyltransferase
Contig_3_gene_184	279808.SH0498		Cytoplasmic			S	Function unknown	Dehydrogenase
Contig_3_gene_51	585506.HMPREF0877_0997		Cytoplasmic	YES		S	Function unknown	LysM
Contig_35_gene_7	525378.HMPREF0793_1646	YHBO	Cytoplasmic			S	Function unknown	intracellular protease Pfpi family
Contig_4_gene_122	279808.SH1199		Cytoplasmic			S	Function unknown	haloacid dehalogenase-like
Contig_4_gene_25	279808.SH1304	YRZB	Cytoplasmic			S	Function unknown	UPF0473 protein
Contig_5_gene_106	279808.SH0097	YFMJ	CytoplasmicMembrane		YES	S	Function unknown	Alcohol dehydrogenase zinc-binding domain protein
Contig_5_gene_3	1117943.SFHH103_02528		Cytoplasmic			S	Function unknown	nad(p)h dehydrogenase (quinone)
Contig_7_gene_84	279808.SH2639		Cytoplasmic			S	Function unknown	cyclase, family
Contig_36_gene_5	Hypothetical protein		Unknown			S	Function unknown	Surface protein, sas G like
Contig_1_gene_107	984892.SPSE_1075		Cytoplasmic			T	Signal transduction mechanisms	phage Mu protein F like protein
Contig_16_gene_44	279808.SH0901	LUXS	Cytoplasmic			T	Signal transduction mechanisms	Involved in the synthesis of autoinducer 2 (AI-2) which is secreted by bacteria and is used to communicate both the cell density and the metabolic potential of the environment. The regulation of gene expression in response to changes in cell density is called quorum sensing. Catalyzes the transformation of S-ribosylhomocysteine (RHC) to homocysteine (HC) and 4,5- dihydroxy-2,3-pentadione (DPD) (B…
Contig_7_gene_15	279808.SH0017	VICR	Unknown			T	Signal transduction mechanisms	response regulator
Contig_9_gene_7	279808.SH1071	VRAR	Cytoplasmic			T	Signal transduction mechanisms	response regulator
Contig_1_gene_343	279808.SH1531	FEMB	Unknown		YES	V	Defense mechanisms	Catalyzes the incorporation of amino acid(s) into the interchain peptide bridge of peptidoglycan, using aminoacyl-tRNA as amino acid donor (By similarity)
Contig_3_gene_44	279808.SH0642	MURN	Cytoplasmic		YES	V	Defense mechanisms	femAB family
