# Supplementary material for: Proteome profiling of secreted and membrane vesicle associated proteins of an invasive and a commensal Staphylococcus haemolyticus isolate
Source: Data Brief. 2019 Jan 11;22:914–9. doi: 10.1016/j.dib.2018.11.147 (PMC6362860; doi:10.1016/j.dib.2018.11.147)
Supplement: Supplementary file 2 — Supplementary material [file mmc2.zip › 22.10.2018_ Table 4_ Protein uniquely found in the MV cargo of the clinical strain_V2.xlsx]

## Sheet: Ark1
Table 4. Proteins uniquely found in the MV cargo of the clinical strain 51-08.
Gene identifier	Gene name		PsortB	Signal P	SecretomeP	EggNog classes	Description
7067_4_39_Contig_13_gene_2	596319.STAWA0001_2318	ADH	Cytoplasmic		YES	Energy production and conversion	alcohol dehydrogenase
7067_4_39_Contig_15_gene_1	176280.SE0684	OPPA	Cellwall			Amino acid transport and metabolism	peptide ABC transporter substrate-binding protein
7067_4_39_Contig_20_gene_3	887062.HGR_11167	ANSA	Cytoplasmic		YES	Amino acid transport and metabolism	l-asparaginase (EC 3.5.1.1)
7067_4_39_Contig_21_gene_3	279808.SH2548	METB	CytoplasmicMembrane		YES	Amino acid transport and metabolism	cystathionine
7067_4_39_Contig_41_gene_15	435837.HMPREF0798_01896	GAT	Unknown			Nucleotide transport and metabolism	Glutamine amido-transferase
7067_4_39_Contig_16_gene_17	279808.SH2244	DHAK	Cytoplasmic			Carbohydrate transport and metabolism	Dihydroxyacetone kinase
7067_4_39_Contig_25_gene_31	279808.SH2420	HXLA	Cytoplasmic			Carbohydrate transport and metabolism	3-hexulose-6-phosphate synthase
7067_4_39_Contig_8_gene_66	279808.SH0181	PANB	Cytoplasmic			Coenzyme transport and metabolism	Catalyzes the reversible reaction in which hydroxymethyl group from 5,10-methylenetetrahydrofolate is tranferred onto alpha-ketoisovalerate to form ketopantoate (By similarity)
7067_4_39_Contig_18_gene_52	279808.SH0936	FABZ	Cytoplasmic			Lipid transport and metabolism	Involved in unsaturated fatty acids biosynthesis. Catalyzes the dehydration of short chain beta-hydroxyacyl-ACPs and long chain saturated and unsaturated beta-hydroxyacyl-ACPs (By similarity)
7067_4_39_Contig_10_gene_66	279808.SH1320	YHBY	Cytoplasmic			Translation, ribosomal structure and biogenesis	Rna-binding protein
7067_4_39_Contig_14_gene_39	396513.Sca_1736	RPSJ	Cytoplasmic			Translation, ribosomal structure and biogenesis	Involved in the binding of tRNA to the ribosomes (By similarity)
7067_4_39_Contig_17_gene_23	279808.SH1228	DUSC	Cytoplasmic		YES	Translation, ribosomal structure and biogenesis	Catalyzes the synthesis of dihydrouridine, a modified base found in the D-loop of most tRNAs (By similarity)
7067_4_39_Contig_29_gene_28	279808.SH1962	TRPS	Cytoplasmic			Translation, ribosomal structure and biogenesis	Tryptophanyl-tRNA synthetase
7067_4_39_Contig_6_gene_82	279808.SH1056	RLMD	Cytoplasmic		YES	Translation, ribosomal structure and biogenesis	Catalyzes the formation of 5-methyl-uridine at position 1939 (m5U1939) in 23S rRNA (By similarity)
7067_4_39_Contig_9_gene_25	279808.SH2658	RIML	Cytoplasmic			Translation, ribosomal structure and biogenesis	Acetyltransferase
7067_4_39_Contig_11_gene_63	698737.SLGD_02285		Cytoplasmic		YES	Transcription	Helix-turn-helix
7067_4_39_Contig_27_gene_31	279808.SH2105	RNR	Cytoplasmic			Transcription	3'-5' exoribonuclease that releases 5'-nucleoside monophosphates and is involved in maturation of structured RNAs (By similarity)
7067_4_39_Contig_4_gene_67	279808.SH0400	LYTR	Cytoplasmic			Transcription	TRANSCRIPTIONal
7067_4_39_Contig_71_gene_3	592026.GCWU000282_00977		Cytoplasmic		YES	Transcription	HTH_ARSR
7067_4_39_Contig_11_gene_53	279808.SH1792	SSB	Unknown		YES	Replication, recombination and repair	single-stranded DNA-binding protein
7067_4_39_Contig_16_gene_46	279808.SH2276	LDB1079	Cytoplasmic			Replication, recombination and repair	integrase family
7067_4_39_Contig_3_gene_102	279808.SH0306	UVRA	Cytoplasmic			Replication, recombination and repair	excinuclease ABC subunit A
7067_4_39_Contig_3_gene_93	279808.SH0297	BSH3	Cytoplasmic			Cell wall/membrane/envelope biogenesis	Choloylglycine hydrolase
7067_4_39_Contig_62_gene_5	158878.SAV0041	PBPC	CytoplasmicMembrane		YES	Cell wall/membrane/envelope biogenesis	penicillin-binding protein, mecA
7067_4_39_Contig_12_gene_19	93061.SAOUHSC_00773	PSCB	Unknown		YES	Cell wall/membrane/envelope biogenesis	N-acetylmuramoyl-L-alanine amidase, LysM
7067_4_39_Contig_3_gene_113	279808.SH0318	PHND	Unknown	YES	YES	Inorganic ion transport and metabolism	phosphonate ABC transporter, periplasmic phosphonate-binding protein
7067_4_39_Contig_8_gene_8	279808.SH0125	ZNUA	CytoplasmicMembrane	YES		Inorganic ion transport and metabolism	ABC transporter substrate-binding protein ZnuABC
7067_4_39_Contig_41_gene_15	435837.HMPREF0798_01896	GAT	Unknown			Nucleotide transport and metabolism	Glutamine amido-transferase
7067_4_39_Contig_11_gene_12	525378.HMPREF0793_1889		Unknown		YES	Function unknown	Pectate Lyase, peptidase G2
7067_4_39_Contig_11_gene_24	279808.SH2354		Cytoplasmic			Function unknown	Major head protein
7067_4_39_Contig_11_gene_25	279808.SH2355	LGAS_0609	Unknown		YES	Function unknown	Phage minor structural protein GP20
7067_4_39_Contig_11_gene_27	279808.SH2357	LGAS_0606	Cytoplasmic		YES	Function unknown	Phage Portal Protein
7067_4_39_Contig_11_gene_5	698737.SLGD_02237		Unknown			Function unknown	acyl-CoA thioesterase
7067_4_39_Contig_11_gene_54	698737.SLGD_02277	STERM_0814	Unknown		YES	Function unknown	Erf family, single-stranded DNA-binding protein
7067_4_39_Contig_2_gene_13	279808.SH1546	XYLH	Cytoplasmic			Function unknown	4-oxalocrotonate tautomerase
7067_4_39_Contig_25_gene_2	279808.SH2327	YWFO	Cytoplasmic			Function unknown	Phosphohydrolase
7067_4_39_Contig_25_gene_34	279808.SH2423	FOLE2	Cytoplasmic			Function unknown	Converts GTP to 7,8-dihydroneopterin triphosphate (By similarity)
7067_4_39_Contig_3_gene_118	279808.SH0322		CytoplasmicMembrane		YES	Function unknown	Phage Portal Protein
7067_4_39_Contig_42_gene_4	279808.SH0453	BMUL_5873	Extracellular	YES	YES	Function unknown	gtp-binding protein
7067_4_39_Contig_67_gene_1	279808.SH2426		Cellwall	YES	YES	Function unknown	YSIRK signal domain/LPXTG anchor domain surface protein
7067_4_39_Contig_79_gene_1	288705.RSal33209_1552		Cellwall		YES	Function unknown	sdrG
7067_4_39_Contig_82_gene_1	158878.SAVP026	AACA-APHD	Cytoplasmic			Function unknown	Resistance to gentamicin, tobramycin, and kanamycin. Tobramycin and kanamycin resistance is due to the ACC activity, specified by N-terminal region, and the gentamicin resistance is due to the APH activity encoded by the C-terminal region of the protein (By similarity)
7067_4_39_Contig_57_gene_3	1009370.ALO_07713	YBXI	CytoplasmicMembrane		YES	Defense mechanisms	Beta-lactamase
7067_4_39_Contig_57_gene_4	279808.SH1764	BLA	CytoplasmicMembrane	YES	YES	Defense mechanisms	Beta-lactamase
7067_4_39_Contig_15_gene_18	279808.SH1985	LEPB	CytoplasmicMembrane			Intracellular trafficking, secretion, and vesicular transport	Signal peptidase i
7067_4_39_Contig_7_gene_21	279808.SH1679	FTSY	Cytoplasmic			Intracellular trafficking, secretion, and vesicular transport	Involved in targeting and insertion of nascent membrane proteins into the cytoplasmic membrane. Acts as a receptor for the complex formed by the signal recognition particle (SRP) and the ribosome-nascent chain (RNC)
7067_4_39_Contig_1_gene_2	Hypothetical protein	NA	Cytoplasmic			NA by EggNOG
7067_4_39_Contig_1_gene_69	hypothetical protein	NA	CytoplasmicMembrane	YES		NA by EggNOG
7067_4_39_Contig_11_gene_1	Hypothetical protein	NA	Cytoplasmic			NA by EggNOG
7067_4_39_Contig_11_gene_10	Hypothetical protein	NA	Unknown		YES	NA by EggNOG
7067_4_39_Contig_11_gene_18	SH1758	NA	Unknown		YES	NA by EggNOG	Phage tail protein
7067_4_39_Contig_11_gene_23	Q4L802_STAHJ	NA	Unknown		YES	NA by EggNOG	Rho termination protein
7067_4_39_Contig_11_gene_29	Hypothetical protein	NA	Unknown		YES	NA by EggNOG
7067_4_39_Contig_14_gene_5	B8W97_06925	marR	Cytoplasmic		YES	NA by EggNOG	Trancriptional regulator
7067_4_39_Contig_16_gene_51	Q4L437_STAHJ	sarA	Cytoplasmic			NA by EggNOG	transcriptional regulator, sar,staphylococcal accessory regulator family
7067_4_39_Contig_19_gene_6	Hypothetical protein	NA	Cytoplasmic			NA by EggNOG
7067_4_39_Contig_22_gene_29	Hypothetical protein	NA	Unknown			NA by EggNOG	Transcription termination factor Rho
7067_4_39_Contig_23_gene_14	Hypothetical protein	NA	Unknown		YES	NA by EggNOG
7067_4_39_Contig_26_gene_25	Hypothetical protein	NA	Cytoplasmic			NA by EggNOG
7067_4_39_Contig_3_gene_119	Hypothetical protein	NA	Cellwall	YES		NA by EggNOG
7067_4_39_Contig_4_gene_29	Hypothetical protein	NA	Cytoplasmic	YES		NA by EggNOG
7067_4_39_Contig_4_gene_35	Hypothetical protein	NA	Extracellular	YES		NA by EggNOG
7067_4_39_Contig_41_gene_16	Hypothetical protein	NA	Extracellular	YES		NA by EggNOG
7067_4_39_Contig_41_gene_3	Hypothetical protein	NA	Cytoplasmic	YES		NA by EggNOG
7067_4_39_Contig_5_gene_63	Hypothetical protein	NA	Cytoplasmic			NA by EggNOG
7067_4_39_Contig_6_gene_59	Hypothetical protein	NA	CytoplasmicMembrane		YES	NA by EggNOG
7067_4_39_Contig_69_gene_6	Hypothetical protein	NA	Cytoplasmic		YES	NA by EggNOG
7067_4_39_Contig_7_gene_84	Hypothetical protein	NA	Unknown		YES	NA by EggNOG
7067_4_39_Contig_7_gene_87	Hypothetical protein	NA	Unknown		YES	NA by EggNOG
7067_4_39_Contig_7_gene_88	Hypothetical protein	NA	Unknown			NA by EggNOG
7067_4_39_Contig_8_gene_57	Hypothetical protein	NA	Unknown	YES		NA by EggNOG
