# Supplementary material for: Proteome profiling of secreted and membrane vesicle associated proteins of an invasive and a commensal Staphylococcus haemolyticus isolate
Source: Data Brief. 2019 Jan 11;22:914–9. doi: 10.1016/j.dib.2018.11.147 (PMC6362860; doi:10.1016/j.dib.2018.11.147)
Supplement: Supplementary file 2 — Supplementary material [file mmc2.zip › 22.10.2018_Table 10_ Proteins found in both the commensal and the clinical SH strains_V2.xlsx]

## Sheet: Ark1
Table 10. Proteins found in the total secretome of both the commensal and the clinical S. haemolyticus strains.
Gene Identifier	Identifier	Gene name	PSORTb	Signal P	Secretome P	eggNOG	EggNOG classification	EggNOG description	T: T: Gene names.x
4_39_Contig_13_gene_27	279808.SH0547	ALDA	Cytoplasmic			C	Energy production and conversion	Dehydrogenase	Putative uncharacterised protein
4_39_Contig_3_gene_11	279808.SH0214	GABD	Cytoplasmic			C	Energy production and conversion	dehydrogenase	Putative uncharacterised protein
4_39_Contig_13_gene_25	279808.SH0545	LDHD	Cytoplasmic			C	Energy production and conversion	d-lactate dehydrogenase	D-lactate dehydrogenase
4_39_Contig_1_gene_26	279808.SH0605	BUTB	Cytoplasmic			C	Energy production and conversion	Dehydrogenase	Alcohol dehydrogenase, zinc-containing
4_39_Contig_1_gene_132	279808.SH0712	FNI	Cytoplasmic			C	Energy production and conversion	Catalyzes the 1,3-allylic rearrangement of the homoallylic substrate isopentenyl (IPP) to its allylic isomer, dimethylallyl diphosphate (DMAPP) (By similarity)	Putative uncharacterised protein
4_39_Contig_18_gene_46	279808.SH0930	ATPA	Cytoplasmic			C	Energy production and conversion	Produces ATP from ADP in the presence of a proton gradient across the membrane. The alpha chain is a regulatory subunit (By similarity)	ATP synthase subunit alpha
4_39_Contig_18_gene_48	279808.SH0932	ATPD	CytoplasmicMembrane			C	Energy production and conversion	Produces ATP from ADP in the presence of a proton gradient across the membrane. The catalytic sites are hosted primarily by the beta subunits (By similarity)	ATP synthase subunit beta
4_39_Contig_6_gene_62	279808.SH1034	PPAC	Cytoplasmic			C	Energy production and conversion	Manganese-dependent inorganic pyrophosphatase	Manganese-dependent inorganic pyrophosphatase
4_39_Contig_19_gene_37	279808.SH1137	PCKA	Cytoplasmic			C	Energy production and conversion	Phosphoenolpyruvate Carboxylase	Putative uncharacterised protein
4_39_Contig_17_gene_25	279808.SH1230	CITZ	Cytoplasmic			C	Energy production and conversion	citrate synthase	Putative uncharacterized protein
4_39_Contig_30_gene_21	279808.SH1492	SUCA	Cytoplasmic			C	Energy production and conversion	2-oxoglutarate dehydrogenase, E1	2-oxoglutarate dehydrogenase E1 component
4_39_Contig_7_gene_10	279808.SH1668	SUCC	Cytoplasmic			C	Energy production and conversion	Succinyl-CoA synthetase subunit beta	Succinyl-CoA ligase [ADP-forming] subunit beta
4_39_Contig_28_gene_23	279808.SH1856	PDHD	Cytoplasmic			C	Energy production and conversion	dihydrolipoyl dehydrogenase	Putative uncharacterised protein
4_39_Contig_28_gene_24	279808.SH1857	PDHC	Cytoplasmic			C	Energy production and conversion	pyruvate dehydrogenase complex	Dihydrolipoyllysine-residue acetyltransferase component of pyruvate dehydrogenase complex
4_39_Contig_28_gene_25	279808.SH1858	PDHB	Cytoplasmic Membrane			C	Energy production and conversion	Dehydrogenase, E1 component	Pyruvate dehydrogenase E1 component subunit beta
4_39_Contig_28_gene_26	279808.SH1859	PDHA	Cytoplasmic			C	Energy production and conversion	(E1 component), alpha subunit	Pyruvate dehydrogenase (Acetyl-transferring) E1 component, alpha subunit
4_39_Contig_43_gene_2	279808.SH1899		Cytoplasmic			C	Energy production and conversion	flavohemoprotein	Putative uncharacterised protein
4_39_Contig_43_gene_4	279808.SH1901	QOXA	Cytoplasmic Membrane			C	Energy production and conversion	oxidase) subunit II	Putative uncharacterised protein
4_39_Contig_15_gene_28	279808.SH1994	YQIG	Cytoplasmic			C	Energy production and conversion	Catalyzes the reduction of the double bond of an array of alpha,beta-unsaturated aldehydes and ketones. It also reduces the nitro group of nitroester and nitroaromatic compounds. It could have a role in detoxification processes (By similarity)	Putative uncharacterised protein
4_39_Contig_25_gene_15	279808.SH2404	PTA	Cytoplasmic		YES	C	Energy production and conversion	phosphate acetyltransferase	Phosphate acetyltransferase
4_39_Contig_2_gene_25	279808.SH1558	ACNA	Cytoplasmic			C	Energy production and conversion	aconitate hydratase	Putative uncharacterised protein
4_39_Contig_3_gene_78	634176.NT05HA_0548		Cytoplasmic			C	Energy production and conversion	Catalyzes the cleavage of N-acetylneuraminic acid (sialic acid) to form pyruvate and N-acetylmannosamine via a Schiff base intermediate (By similarity)	Putative uncharacterised protein
4_39_Contig_4_gene_81	66692.ABC0619		Cytoplasmic			C	Energy production and conversion	Sulfite reductase	Putative uncharacterised protein
4_39_Contig_3_gene_54	279808.SH0258	ARGF	Cytoplasmic			E	Amino acid transport and metabolism	ornithine carbamoyltransferase	Putative uncharacterised protein
4_39_Contig_3_gene_55	279808.SH0259	ARCC	Unknown			E	Amino acid transport and metabolism	carbamate kinase	Putative uncharacterised protein
4_39_Contig_4_gene_39	279808.SH0367	ARCA	Cytoplasmic			E	Amino acid transport and metabolism	Arginine dihydrolase	Putative uncharacterised protein
4_39_Contig_1_gene_11	279808.SH0591	YSDC	Cytoplasmic			E	Amino acid transport and metabolism	Peptidase m42 family protein	Putative uncharacterised protein
4_39_Contig_6_gene_45	279808.SH1018	BAMJ	Cytoplasmic			E	Amino acid transport and metabolism	Aminotransferase class I and II	Putative uncharacterised protein
4_39_Contig_6_gene_102	279808.SH1077	PEPS	Cytoplasmic		YES	E	Amino acid transport and metabolism	aminopeptidase	Thermophilic metalloprotease (M29)
4_39_Contig_19_gene_2	279808.SH1104	ARPJ	Cytoplasmic Membrane	YES		E	Amino acid transport and metabolism	amino acid ABC transporter	ABC transporter, inner membrane and binding protein subunit
4_39_Contig_23_gene_1	279808.SH1171	PEPV	Cytoplasmic			E	Amino acid transport and metabolism	Dipeptidase	Putative uncharacterised protein
4_39_Contig_17_gene_11	279808.SH1216	ALD	Cytoplasmic			E	Amino acid transport and metabolism	alanine dehydrogenase	Putative uncharacterised protein
4_39_Contig_17_gene_12	279808.SH1217	PEPQ	Cytoplasmic			E	Amino acid transport and metabolism	peptidase M24	Uncharacterized peptidase SA1530
4_39_Contig_52_gene_1	279808.SH1527	PEPF	Cytoplasmic		YES	E	Amino acid transport and metabolism	Oligoendopeptidase f	Putative uncharacterised protein
4_39_Contig_2_gene_67	279808.SH1600	GLNA	Cytoplasmic			E	Amino acid transport and metabolism	glutamine synthetase	Glutamine synthetase
4_39_Contig_29_gene_24	279808.SH1957	PEPF	Cytoplasmic			E	Amino acid transport and metabolism	Oligoendopeptidase f	Oligoendopeptidase F homolog
4_39_Contig_15_gene_26	279808.SH1992	GUDB	Cytoplasmic			E	Amino acid transport and metabolism	Glutamate dehydrogenase	Catabolic NAD-specific glutamate dehydrogenase RocG
4_39_Contig_15_gene_42	279808.SH2009	PEPA	Cytoplasmic			E	Amino acid transport and metabolism	Presumably involved in the processing and regular turnover of intracellular proteins. Catalyzes the removal of unsubstituted N-terminal amino acids from various peptides (By similarity)	Probable cytosol aminopeptidase
4_39_Contig_27_gene_8	279808.SH2051	GCVH	Cytoplasmic		YES	E	Amino acid transport and metabolism	The glycine cleavage system catalyzes the degradation of glycine. The H protein shuttles the methylamine group of glycine from the P protein to the T protein (By similarity)	Putative uncharacterised protein
4_39_Contig_9_gene_18	279808.SH2638	METE	Cytoplasmic			E	Amino acid transport and metabolism	Catalyzes the transfer of a methyl group from 5- methyltetrahydrofolate to homocysteine resulting in methionine formation (By similarity)	5-methyltetrahydropteroyltriglutamate--homocystei ne methyltransferase
4_39_Contig_1_gene_60	279808.SH0639	TCYA	Unknown	YES		E	Amino acid transport and metabolism	(ABC) transporter	Putative uncharacterised protein
4_39_Contig_24_gene_5	435837.HMPREF0798_02117	CYSK	Cytoplasmic			E	Amino acid transport and metabolism	cysteine synthase	Cysteine synthase
4_39_Contig_4_gene_24	279808.SH0351	GBUC	Cellwall	YES	YES	E	Amino acid transport and metabolism	Substrate-binding region of abc-type glycine betaine transport system	Putative uncharacterised protein
4_39_Contig_31_gene_3	279808.SH2449	ILVE	Cytoplasmic			E	Amino acid transport and metabolism	amino acid aminotransferase	Branched-chain-amino-acid transaminase 1
4_39_Contig_40_gene_4	279808.SH1514	DAPH	Cytoplasmic			E	Amino acid transport and metabolism	Pfam:DapD_N	Uncharacterized protein
4_39_Contig_7_gene_51	272633.MYPE7840	PYRE	Cytoplasmic			F	Nucleotide transport and metabolism	Catalyzes the transfer of a ribosyl phosphate group from 5-phosphoribose 1-diphosphate to orotate, leading to the formation of orotidine monophosphate (OMP) (By similarity)	Putative uncharacterised protein
4_39_Contig_9_gene_60	279808.SH0016	PURA	Cytoplasmic			F	Nucleotide transport and metabolism	Plays an important role in the de novo pathway of purine nucleotide biosynthesis	Putative uncharacterised protein
4_39_Contig_14_gene_8	279808.SH0769	IUNH	Cytoplasmic			F	Nucleotide transport and metabolism	nucleoside hydrolase	Putative uncharacterised protein
4_39_Contig_14_gene_61	279808.SH0823	ADK	Cytoplasmic			F	Nucleotide transport and metabolism	Catalyzes the reversible transfer of the terminal phosphate group between ATP and AMP. Plays an important role in cellular energy homeostasis and in adenine nucleotide metabolism (By similarity)	Putative uncharacterised protein
4_39_Contig_18_gene_12	279808.SH0896	DEOD	Cytoplasmic			F	Nucleotide transport and metabolism	purine nucleoside phosphorylase DeoD-type	Putative uncharacterised protein
4_39_Contig_6_gene_71	279808.SH1043	PURB	Cytoplasmic			F	Nucleotide transport and metabolism	adenylosuccinate lyase	Putative uncharacterised protein
4_39_Contig_23_gene_20	279808.SH1190	FHS	Cytoplasmic			F	Nucleotide transport and metabolism	formyltetrahydrofolate synthetase	Putative uncharacterised protein
4_39_Contig_20_gene_12	279808.SH1445	NDK	Cytoplasmic			F	Nucleotide transport and metabolism	Major role in the synthesis of nucleoside triphosphates other than ATP. The ATP gamma phosphate is transferred to the NDP beta phosphate via a ping-pong mechanism, using a phosphorylated active-site intermediate (By similarity)	Putative uncharacterised protein
4_39_Contig_7_gene_56	279808.SH1714	PYRB	Cytoplasmic			F	Nucleotide transport and metabolism	aspartate transcarbamylase	Putative uncharacterised protein
4_39_Contig_34_gene_14	279808.SH1886	PURM	Cytoplasmic			F	Nucleotide transport and metabolism	phosphoribosylaminoimidazole synthetase	Uncharacterized protein
4_39_Contig_34_gene_15	279808.SH1887	PURF	Cytoplasmic			F	Nucleotide transport and metabolism	glutamine phosphoribosylpyrophosphate amidotransferase	Amidophosphoribosyltransferase
4_39_Contig_31_gene_5	279808.SH2452	SASH	Cellwall	YES		F	Nucleotide transport and metabolism	5'-nucleotidase	Uncharacterized protein
4_39_Contig_24_gene_8	279808.SH2501	HPT	Cytoplasmic			F	Nucleotide transport and metabolism	hypoxanthine phosphoribosyltransferase	Putative uncharacterised protein
4_39_Contig_21_gene_31	279808.SH2583	GUAB	Cytoplasmic			F	Nucleotide transport and metabolism	Catalyzes the conversion of inosine 5'-phosphate (IMP) to xanthosine 5'-phosphate (XMP), the first committed and rate- limiting step in the de novo synthesis of guanine nucleotides, and therefore plays an important role in the regulation of cell growth (By similarity)	Inosine-5-monophosphate dehydrogenase
4_39_Contig_12_gene_44	315749.Bcer98_1076	NRDF	Cytoplasmic			F	Nucleotide transport and metabolism	Provides the precursors necessary for DNA synthesis. Catalyzes the biosynthesis of deoxyribonucleotides from the corresponding ribonucleotides (By similarity)	Ribonucleoside-diphosphate reductase 2, beta subunit
4_39_Contig_3_gene_72	279808.SH0276	NAGA	Cytoplasmic			G	Carbohydrate transport and metabolism	GlcNAc 6-P deacetylase	N-acetylglucosamine-6-phosphate deacetylase
4_39_Contig_3_gene_74	279808.SH0278	NAGB	Cytoplasmic			G	Carbohydrate transport and metabolism	Catalyzes the reversible isomerization-deamination of glucosamine 6-phosphate (GlcN6P) to form fructose 6-phosphate (Fru6P) and ammonium ion (By similarity)	Putative uncharacterised protein
4_39_Contig_13_gene_39	279808.SH0559	FBP	Cytoplasmic			G	Carbohydrate transport and metabolism	D-fructose-1,6-bisphosphate 1-phosphohydrolase class 3	Fructose-1,6-bisphosphatase class 3
4_39_Contig_1_gene_57	279808.SH0636	GPMA	Cytoplasmic			G	Carbohydrate transport and metabolism	Catalyzes the interconversion of 2-phosphoglycerate and 3-phosphoglycerate (By similarity)	Putative uncharacterised protein
4_39_Contig_18_gene_15	279808.SH0899	DEOB	Cytoplasmic			G	Carbohydrate transport and metabolism	Phosphotransfer between the C1 and C5 carbon atoms of pentose (By similarity)	Putative uncharacterised protein
4_39_Contig_18_gene_26	279808.SH0910	FBA	Cytoplasmic			G	Carbohydrate transport and metabolism	Fructose bisphosphate aldolase	Probable fructose-bisphosphate aldolase
4_39_Contig_6_gene_60	279808.SH1032	YKGB	Cytoplasmic		YES	G	Carbohydrate transport and metabolism	6-phosphogluconolactonase (EC 3.1.1.31)	Uncharacterized protein SSP0869
4_39_Contig_5_gene_98	279808.SH1406	GND	Cytoplasmic			G	Carbohydrate transport and metabolism	Catalyzes the oxidative decarboxylation of 6- phosphogluconate to ribulose 5-phosphate and CO(2), with concomitant reduction of NADP to NADPH (By similarity)	Putative uncharacterised protein
4_39_Contig_30_gene_13	279808.SH1484	PTSI	Cytoplasmic			G	Carbohydrate transport and metabolism	Pts system	Putative uncharacterised protein
4_39_Contig_2_gene_32	279808.SH1565	TKT	Cytoplasmic			G	Carbohydrate transport and metabolism	Transketolase (EC 2.2.1.1)	Transketolase
4_39_Contig_34_gene_2	279808.SH1874		Cytoplasmic			G	Carbohydrate transport and metabolism	General (non sugar-specific) component of the phosphoenolpyruvate-dependent sugar phosphotransferase system (sugar PTS). This major carbohydrate active-transport system catalyzes the phosphorylation of incoming sugar substrates concomitantly with their translocation across the cell membrane. Enzyme I transfers the phosphoryl group from phosphoenolpyruvate (PEP) to the phosphoryl carrier protein (…	Phosphoenolpyruvate-protein phosphotransferase
4_39_Contig_34_gene_3	279808.SH1875	PTSH	Cytoplasmic			G	Carbohydrate transport and metabolism	phosphocarrier protein (HPr	Putative uncharacterised protein
4_39_Contig_43_gene_13	279808.SH1911	ATL	Extracellular	YES		G	Carbohydrate transport and metabolism	the rest of the oligosaccharide is released intact. Cleaves the peptidoglycan connecting the daughter cells at the end of the cell division cycle, resulting in the separation of the two newly divided cells. Acts as an autolysin in penicillin-induced lysis	Putative uncharacterised protein
4_39_Contig_15_gene_21	279808.SH1988	PGI	Cytoplasmic			G	Carbohydrate transport and metabolism	phosphohexose isomerase	Glucose-6-phosphate isomerase
4_39_Contig_27_gene_16	279808.SH2059	BL03733	Cytoplasmic			G	Carbohydrate transport and metabolism	phosphoglycerate mutase	Putative uncharacterised protein
4_39_Contig_27_gene_35	279808.SH2109	ENO	Cytoplasmic			G	Carbohydrate transport and metabolism	Catalyzes the reversible conversion of 2- phosphoglycerate into phosphoenolpyruvate. It is essential for the degradation of carbohydrates via glycolysis (By similarity)	Putative uncharacterised protein
4_39_Contig_27_gene_36	279808.SH2110	GPMI	Cytoplasmic			G	Carbohydrate transport and metabolism	Catalyzes the interconversion of 2-phosphoglycerate and 3-phosphoglycerate (By similarity)	2,3-bisphosphoglycerate-independent phosphoglycerate mutase
4_39_Contig_27_gene_37	279808.SH2111	TPIA	Cytoplasmic			G	Carbohydrate transport and metabolism	Triose-phosphate isomerase	Triosephosphate isomerase
4_39_Contig_19_gene_44	411903.COLAER_01735	TAL	Unknown			G	Carbohydrate transport and metabolism	Transaldolase	Putative uncharacterised protein
4_39_Contig_9_gene_51	435837.HMPREF0798_01646	NNRD	Unknown			G	Carbohydrate transport and metabolism	Catalyzes the dehydration of the S-form of NAD(P)HX at the expense of ADP, which is converted to AMP. Together with NAD(P)HX epimerase, which catalyzes the epimerization of the S- and R-forms, the enzyme allows the repair of both epimers of NAD(P)HX, a damaged form of NAD(P)H that is a result of enzymatic or heat-dependent hydration (By similarity)	ADP-dependent (S)-NAD(P)H-hydrate dehydratase
4_39_Contig_27_gene_39	519441.Smon_0018	GAP	Cytoplasmic		YES	G	Carbohydrate transport and metabolism	Glyceraldehyde-3-phosphate dehydrogenase	Glyceraldehyde-3-phosphate dehydrogenase
4_39_Contig_42_gene_1	553204.CORAM0001_1384	FDA	Unknown			G	Carbohydrate transport and metabolism	fructose-bisphosphate aldolase	Fructose-bisphosphate aldolase class 1
4_39_Contig_8_gene_68	279808.SH0183	PAND	Cytoplasmic			H	Coenzyme transport and metabolism	Catalyzes the pyruvoyl-dependent decarboxylation of aspartate to produce beta-alanine (By similarity)	Aspartate 1-decarboxylase
4_39_Contig_32_gene_5	279808.SH1156	RIBH	Cytoplasmic			H	Coenzyme transport and metabolism	Catalyzes the formation of 6,7-dimethyl-8- ribityllumazine by condensation of 5-amino-6-(D- ribitylamino)uracil with 3,4-dihydroxy-2-butanone 4-phosphate. This is the penultimate step in the biosynthesis of riboflavin (By similarity)	Putative uncharacterised protein
4_39_Contig_10_gene_5	279808.SH1257	HEMC	Cytoplasmic			H	Coenzyme transport and metabolism	Tetrapolymerization of the monopyrrole PBG into the hydroxymethylbilane pre-uroporphyrinogen in several discrete steps (By similarity)	Porphobilinogen deaminase
4_39_Contig_10_gene_7	279808.SH1259	HEMB	Cytoplasmic			H	Coenzyme transport and metabolism	delta-aminolevulinic acid dehydratase	Putative uncharacterised protein
4_39_Contig_11_gene_87	279808.SH1828	COAD	Cytoplasmic			H	Coenzyme transport and metabolism	Reversibly transfers an adenylyl group from ATP to 4'- phosphopantetheine, yielding dephospho-CoA (dPCoA) and pyrophosphate (By similarity)	Phosphopantetheine adenylyltransferase
4_39_Contig_46_gene_1	279808.SH1917	MENB	Cytoplasmic			H	Coenzyme transport and metabolism	Naphthoate synthase	1,4-dihydroxy-2-naphthoyl-CoA synthase
4_39_Contig_33_gene_21	279808.SH2490	PDXS	Cytoplasmic			H	Coenzyme transport and metabolism	Involved in the production of pyridoxal phosphate, probably by incorporating ammonia into the pyridine ring (By similarity)	Putative uncharacterised protein
4_39_Contig_7_gene_24	176279.SERP0798	ACPP	Cytoplasmic			I	Lipid transport and metabolism	Carrier of the growing fatty acid chain in fatty acid biosynthesis (By similarity)	Putative uncharacterised protein
4_39_Contig_22_gene_39	279808.SH0508	MVAS	Cytoplasmic			I	Lipid transport and metabolism	Hydroxymethylglutaryl-CoA synthase	Putative uncharacterised protein
4_39_Contig_15_gene_6	279808.SH1972	FABF	Cytoplasmic Membrane			I	Lipid transport and metabolism	Catalyzes the condensation reaction of fatty acid synthesis by the addition to an acyl acceptor of two carbons from malonyl-ACP (By similarity)	3-oxoacyl-[acyl-carrier-protein] synthase 2
4_39_Contig_15_gene_7	279808.SH1973	FABH	Cytoplasmic			I	Lipid transport and metabolism	Catalyzes the condensation reaction of fatty acid synthesis by the addition to an acyl acceptor of two carbons from malonyl-ACP. Catalyzes the first condensation reaction which initiates fatty acid synthesis and may therefore play a role in governing the total rate of fatty acid production. Possesses both acetoacetyl-ACP synthase and acetyl transacylase activities. Its substrate specificity deter…	3-oxoacyl-[acyl-carrier-protein] synthase 3 protein 1
4_39_Contig_33_gene_3	176279.SERP0178	RPLK	Cytoplasmic			J	Translation, ribosomal structure and biogenesis	This protein binds directly to 23S ribosomal RNA (By similarity)	Uncharacterized protein
4_39_Contig_14_gene_44	279808.SH0806	RPSS	Cytoplasmic			J	Translation, ribosomal structure and biogenesis	Protein S19 forms a complex with S13 that binds strongly to the 16S ribosomal RNA (By similarity)	Putative uncharacterised protein
4_39_Contig_18_gene_31	279808.SH0915	RPME	Cytoplasmic		YES	J	Translation, ribosomal structure and biogenesis	50s ribosomal protein l31 type b	Putative uncharacterised protein
4_39_Contig_9_gene_52	279808.SH0008	SERS	Cytoplasmic			J	Translation, ribosomal structure and biogenesis	Catalyzes the attachment of serine to tRNA(Ser). Is also able to aminoacylate tRNA(Sec) with serine, to form the misacylated tRNA L-seryl-tRNA(Sec), which will be further converted into selenocysteinyl-tRNA(Sec) (By similarity)	Serine--tRNA ligase
4_39_Contig_14_gene_43	279808.SH0805	RPLB	Unknown			J	Translation, ribosomal structure and biogenesis	One of the primary rRNA binding proteins. Required for association of the 30S and 50S subunits to form the 70S ribosome, for tRNA binding and peptide bond formation. It has been suggested to have peptidyltransferase activity	50S ribosomal protein L2
4_39_Contig_14_gene_48	279808.SH0810	RPMC	Cytoplasmic			J	Translation, ribosomal structure and biogenesis	50s ribosomal protein l29	50S ribosomal protein L29
4_39_Contig_14_gene_59	279808.SH0821	RPLO	Unknown			J	Translation, ribosomal structure and biogenesis	Binds to the 23S rRNA (By similarity)	Putative uncharacterised protein
4_39_Contig_14_gene_63	279808.SH0826	RPSM	Cytoplasmic			J	Translation, ribosomal structure and biogenesis	Located at the top of the head of the 30S subunit, it contacts several helices of the 16S rRNA. In the 70S ribosome it contacts the 23S rRNA (bridge B1a) and protein L5 of the 50S subunit (bridge B1b), connecting the 2 subunits	Putative uncharacterised protein
4_39_Contig_32_gene_12	279808.SH1163	LEUS	Cytoplasmic		YES	J	Translation, ribosomal structure and biogenesis	Leucyl-tRNA synthetase	Putative uncharacterised protein
4_39_Contig_17_gene_16	279808.SH1221		Cytoplasmic			J	Translation, ribosomal structure and biogenesis	phosphoesterase RecJ domain protein	Putative uncharacterised protein
4_39_Contig_17_gene_40	279808.SH1247	RPLT	Cytoplasmic			J	Translation, ribosomal structure and biogenesis	Binds directly to 23S ribosomal RNA and is necessary for the in vitro assembly process of the 50S ribosomal subunit. It is not involved in the protein synthesizing functions of that subunit (By similarity)	50S ribosomal protein L20
4_39_Contig_10_gene_11	279808.SH1263	VALS	Cytoplasmic			J	Translation, ribosomal structure and biogenesis	amino acids such as threonine, to avoid such errors, it has a posttransfer editing activity that hydrolyzes mischarged Thr-tRNA(Val) in a tRNA-dependent manner (By similarity)	Valine--tRNA ligase
4_39_Contig_10_gene_20	279808.SH1273	RPLU	Unknown			J	Translation, ribosomal structure and biogenesis	This protein binds to 23S rRNA in the presence of protein L20 (By similarity)	Putative uncharacterised protein
4_39_Contig_10_gene_22	279808.SH1275	RPMA	Cytoplasmic		YES	J	Translation, ribosomal structure and biogenesis	50S ribosomal protein l27	50S ribosomal protein L27
4_39_Contig_20_gene_5	279808.SH1435	RPSA	Cytoplasmic			J	Translation, ribosomal structure and biogenesis	30S ribosomal protein S1	30S ribosomal protein S1
4_39_Contig_2_gene_102	279808.SH1639	PNP	Cytoplasmic			J	Translation, ribosomal structure and biogenesis	Involved in mRNA degradation. Hydrolyzes single-stranded polyribonucleotides processively in the 3'- to 5'-direction (By similarity)	Polyribonucleotide nucleotidyltransferase
4_39_Contig_2_gene_117	279808.SH1655	FRR	Cytoplasmic		YES	J	Translation, ribosomal structure and biogenesis	Responsible for the release of ribosomes from messenger RNA at the termination of protein biosynthesis. May increase the efficiency of translation by recycling ribosomes from one round of translation to another (By similarity)	Ribosome-recycling factor
4_39_Contig_2_gene_119	279808.SH1657	TSF	Cytoplasmic			J	Translation, ribosomal structure and biogenesis	Associates with the EF-Tu.GDP complex and induces the exchange of GDP to GTP. It remains bound to the aminoacyl-tRNA.EF- Tu.GTP complex up to the GTP hydrolysis stage on the ribosome (By similarity)	Elongation factor Ts
4_39_Contig_7_gene_65	279808.SH1722	ILES	Cytoplasmic			J	Translation, ribosomal structure and biogenesis	amino acids such as valine, to avoid such errors it has two additional distinct tRNA(Ile)-dependent editing activities. One activity is designated as 'pretransfer' editing and involves the hydrolysis of activated Val-AMP. The other activity is designated 'posttransfer' editing and involves deacylation of mischarged Val-tRNA(Ile) (By similarity)	Isoleucine--tRNA ligase
4_39_Contig_11_gene_84	279808.SH1825	RPMF	Cytoplasmic	YES		J	Translation, ribosomal structure and biogenesis	50S ribosomal protein L32	Putative uncharacterised protein
4_39_Contig_31_gene_11	279808.SH2459	TUF	Cytoplasmic			J	Translation, ribosomal structure and biogenesis	This protein promotes the GTP-dependent binding of aminoacyl-tRNA to the A-site of ribosomes during protein biosynthesis (By similarity)	Elongation factor Tu
4_39_Contig_31_gene_19	279808.SH2467	RPLL	Cytoplasmic			J	Translation, ribosomal structure and biogenesis	Seems to be the binding site for several of the factors involved in protein synthesis and appears to be essential for accurate translation (By similarity)	Putative uncharacterised protein
4_39_Contig_33_gene_10	279808.SH2479	CYSS	Cytoplasmic			J	Translation, ribosomal structure and biogenesis	cysteinyl-tRNA synthetase	Cysteine--tRNA ligase
4_39_Contig_33_gene_12	279808.SH2481	GLTX	Cytoplasmic			J	Translation, ribosomal structure and biogenesis	Catalyzes the attachment of glutamate to tRNA(Glu) in a two-step reaction glutamate is first activated by ATP to form Glu-AMP and then transferred to the acceptor end of tRNA(Glu) (By similarity)	Putative uncharacterised protein
4_39_Contig_24_gene_17	279808.SH2510	RPLY	Cytoplasmic		YES	J	Translation, ribosomal structure and biogenesis	This is one of the proteins that binds to the 5S RNA in the ribosome where it forms part of the central protuberance (By similarity)	Putative uncharacterised protein
4_39_Contig_24_gene_21	279808.SH2514	YJGF	Cytoplasmic		YES	J	Translation, ribosomal structure and biogenesis	endoribonuclease L-psp	Putative uncharacterised protein
4_39_Contig_9_gene_8	279808.SH2628	RPSF	Cytoplasmic			J	Translation, ribosomal structure and biogenesis	Binds together with S18 to 16S ribosomal RNA (By similarity)	30S ribosomal protein S6
4_39_Contig_14_gene_51	435837.HMPREF0798_01512	RPLX	Cytoplasmic			J	Translation, ribosomal structure and biogenesis	One of the proteins that surrounds the polypeptide exit tunnel on the outside of the subunit (By similarity)	Putative uncharacterised protein
4_39_Contig_29_gene_11	279808.SH1944	YJCG	Cytoplasmic			J	Translation, ribosomal structure and biogenesis	UPF0477 protein	Putative uncharacterised protein
4_39_Contig_14_gene_58	279808.SH0820	RPMD	Cytoplasmic			J	Translation, ribosomal structure and biogenesis	50S ribosomal protein L30	50S ribosomal protein L30
4_39_Contig_1_gene_84	279808.SH0663	SARZ	Cytoplasmic		YES	K	Transcription	Transcriptional regulator	HTH-type transcriptional regulator SarZ
4_39_Contig_14_gene_65	279808.SH0828	RPOA	Cytoplasmic			K	Transcription	DNA-dependent RNA polymerase catalyzes the transcription of DNA into RNA using the four ribonucleoside triphosphates as substrates (By similarity)	DNA-directed RNA polymerase subunit alpha
4_39_Contig_18_gene_23	279808.SH0907	RPOE	Cytoplasmic		YES	K	Transcription	Participates in both the initiation and recycling phases of transcription. In the presence of the delta subunit, RNAP displays an increased specificity of transcription, a decreased affinity for nucleic acids, and an increased efficiency of RNA synthesis because of enhanced recycling (By similarity)	Probable DNA-directed RNA polymerase subunit delta
4_39_Contig_5_gene_26	279808.SH1355	RPOB	Cytoplasmic			K	Transcription	Sigma factors are initiation factors that promote the attachment of RNA polymerase to specific initiation sites and are then released (By similarity)	RNA polymerase sigma factor SigA
4_39_Contig_31_gene_17	279808.SH2465	RPOD	Cytoplasmic			K	Transcription	DNA-dependent RNA polymerase catalyzes the transcription of DNA into RNA using the four ribonucleoside triphosphates as substrates (By similarity)	Putative uncharacterised protein
4_39_Contig_20_gene_8	279808.SH1438	HUP	Cytoplasmic			L	Replication, recombination and repair	DNA-binding protein	Putative uncharacterised protein
4_39_Contig_9_gene_7	279808.SH2627	SSB	Cytoplasmic			L	Replication, recombination and repair	single-stranded DNA-binding protein	Putative uncharacterised protein
4_39_Contig_1_gene_39	279808.SH0618		Unknown			M	Cell wall/membrane/envelope biogenesis	epimerase dehydratase	Putative uncharacterised protein
4_39_Contig_1_gene_175	279808.SH0755	PSCB	Extracellular	YES		M	M	domain protein, surface antigen	Putative uncharacterised protein
4_39_Contig_14_gene_1	279808.SH0762	SCAD	Extracellular	YES		M	Cell wall/membrane/envelope biogenesis	domain protein, surface antigen	Putative uncharacterised protein
4_39_Contig_5_gene_36	279808.SH1364	PBP2B	Cytoplasmic Membrane			M	Cell wall/membrane/envelope biogenesis	penicillin-binding protein	Penicillin-binding protein 3 (Fragment)
4_39_Contig_35_gene_3	279808.SH2019	DLTC	Cytoplasmic			M	Cell wall/membrane/envelope biogenesis	Involved in the biosynthesis of D-alanyl-lipoteichoic acid (LTA). Activated D-alanyl-Dcp donates its D-alanyl substituent to membrane-associated LTA (By similarity)	D-alanine--poly(phosphoribitol) ligase subunit 2
4_39_Contig_50_gene_2	279808.SH2179	LTAS	Cytoplasmic Membrane		YES	M	Cell wall/membrane/envelope biogenesis	Sulfatase	Putative uncharacterised protein
4_39_Contig_24_gene_20	279808.SH2513	SPOVG	Cytoplasmic			M	Cell wall/membrane/envelope biogenesis	Could be involved in septation (By similarity)	Putative septation protein SpoVG
4_39_Contig_9_gene_9	279808.SH2629	ACM	Etracellular	YES		M	Cell wall/membrane/envelope biogenesis	Glycosyl hydrolase, family 25	Putative glycosyl transferase
4_39_Contig_18_gene_55	596319.STAWA0001_0031	SCED	Extracellular	YES		M	Cell wall/membrane/envelope biogenesis	Is able to cleave peptidoglycan (By similarity)	Probable transglycosylase SceD
4_39_Contig_16_gene_3	984892.SPSE_2082		Unknown	YES		M	Cell wall/membrane/envelope biogenesis	LysM	Putative uncharacterised protein
4_39_Contig_3_gene_89	279808.SH0293	PCP	Cytoplasmic			O	Post-translational modification, protein turnover, and chaperones	Removes 5-oxoproline from various penultimate amino acid residues except L-proline (By similarity)	Pyrrolidone-carboxylate peptidase
4_39_Contig_6_gene_31	279808.SH1001	GROS	Cytoplasmic			O	Post-translational modification, protein turnover, and chaperones	Binds to Cpn60 in the presence of Mg-ATP and suppresses the ATPase activity of the latter (By similarity)	10 kDa chaperonin
4_39_Contig_6_gene_32	279808.SH1002	GROL	Cytoplasmic			O	Post-translational modification, protein turnover, and chaperones	Prevents misfolding and promotes the refolding and proper assembly of unfolded polypeptides generated under stress conditions (By similarity)	Putative uncharacterised protein
4_39_Contig_19_gene_20	279808.SH1121	PRSA	Cytoplasmic Membrane	YES		O	Post-translational modification, protein turnover, and chaperones	Plays a major role in protein secretion by helping the post-translocational extracellular folding of several secreted proteins (By similarity)	Foldase protein PrsA
4_39_Contig_23_gene_8	279808.SH1178	TRXA2	Cytoplasmic			O	Post-translational modification, protein turnover, and chaperones	Thioredoxin	Putative uncharacterised protein
4_39_Contig_17_gene_7	279808.SH1212	TPX	Unknown		YES	O	Post-translational modification, protein turnover, and chaperones	Has antioxidant activity. Could remove peroxides or H(2)O(2) (By similarity)	Putative uncharacterised protein
4_39_Contig_17_gene_43	279808.SH1250	TIG	Cytoplasmic			O	Post-translational modification, protein turnover, and chaperones	Involved in protein export. Acts as a chaperone by maintaining the newly synthesized protein in an open conformation	Trigger factor
4_39_Contig_5_gene_6	279808.SH1335	GRPE	Cytoplasmic			O	Post-translational modification, protein turnover, and chaperones	Participates actively in the response to hyperosmotic and heat shock by preventing the aggregation of stress-denatured proteins, in association with DnaK and GrpE. It is the nucleotide exchange factor for DnaK and may function as a thermosensor. Unfolded proteins bind initially to DnaJ	Putative uncharacterised protein
4_39_Contig_5_gene_7	279808.SH1336	DNAK	Cytoplasmic			O	Post-translational modification, protein turnover, and chaperones	Acts as a chaperone (By similarity)	Chaperone protein DnaK
4_39_Contig_87_gene_1	279808.SH1471		Unknown		YES	O	Post-translational modification, protein turnover, and chaperones	Inherit from COG: peptidase (S8 and S53, subtilisin, kexin, sedolisin	hypothetical protein, partial
4_39_Contig_2_gene_97	279808.SH1634	YMFH	Unknown			O	Post-translational modification, protein turnover, and chaperones	peptidase, M16	Peptidase%2C M16 family
4_39_Contig_2_gene_98	279808.SH1635	SP_2225	Cytoplasmic		YES	O	Post-translational modification, protein turnover, and chaperones	peptidase, M16	M16C subfamily peptidase, putative
4_39_Contig_11_gene_75	279808.SH1816	TRXA	Cytoplasmic			O	Post-translational modification, protein turnover, and chaperones	Thioredoxin	Putative uncharacterised protein
4_39_Contig_15_gene_9	279808.SH1975	CLPB	Cytoplasmic			O	Post-translational modification, protein turnover, and chaperones	Part of a stress-induced multi-chaperone system, it is involved in the recovery of the cell from heat-induced damage, in cooperation with DnaK, DnaJ and GrpE. Acts before DnaK, in the processing of protein aggregates. Protein binding stimulates the ATPase activity	Chaperone protein ClpB
4_39_Contig_35_gene_21	279808.SH2039	SUFC	Cytoplasmic			O	Post-translational modification, protein turnover, and chaperones	feS assembly ATPase SufC	Putative uncharacterised protein
4_39_Contig_27_gene_13	279808.SH2056	OHR	Unknown		YES	O	Post-translational modification, protein turnover, and chaperones	Organic hydroperoxide resistance protein	Organic hydroperoxide resistance protein-like 1
4_39_Contig_12_gene_5	279808.SH2121	CLPP	Cytoplasmic			O	Post-translational modification, protein turnover, and chaperones	Cleaves peptides in various proteins in a process that requires ATP hydrolysis. Has a chymotrypsin-like activity. Plays a major role in the degradation of misfolded proteins (By similarity)	ATP-dependent Clp protease proteolytic subunit
4_39_Contig_12_gene_9	279808.SH2125	TRXB	Cytoplasmic			O	Post-translational modification, protein turnover, and chaperones	thioredoxin reductase	Putative uncharacterised protein
4_39_Contig_24_gene_7	279808.SH2500	FTSH	Cytoplasmic Membrane			O	Post-translational modification, protein turnover, and chaperones	Acts as a processive, ATP-dependent zinc metallopeptidase for both cytoplasmic and membrane proteins. Plays a role in the quality control of integral membrane proteins (By similarity)	ATP-dependent zinc metalloprotease FtsH
4_39_Contig_29_gene_4	279808.SH1936	HTRA	Cytoplasmic		YES	O	Post-translational modification, protein turnover, and chaperones	protease	Serine protease HtrA-like
4_39_Contig_21_gene_41	279808.SH2592	AHPC	Cytoplasmic			O	Post-translational modification, protein turnover, and chaperones	C-terminal domain of 1-Cys peroxiredoxin	Alkyl hydroperoxide reductase subunit C
4_39_Contig_8_gene_22	279808.SH0141	SITA	Cytoplasmic Membrane	YES		P	Inorganic ion transport and metabolism	periplasmic solute binding protein	Putative uncharacterised protein
4_39_Contig_1_gene_8	279808.SH0588		Cytoplasmic			P	Inorganic ion transport and metabolism	ppx gppa phosphatase	Putative uncharacterised protein
4_39_Contig_1_gene_104	279808.SH0684	YCDO	Cytoplasmic	YES		P	Inorganic ion transport and metabolism	(LipO)protein	Efem/EfeO family lipoprotein
4_39_Contig_6_gene_86	279808.SH1060	FTNA	Cytoplasmic			P	Inorganic ion transport and metabolism	ferritin	Bacterial non-heme ferritin
4_39_Contig_2_gene_40	279808.SH1573	KATA	Cytoplasmic			P	Inorganic ion transport and metabolism	catalase	Putative uncharacterised protein
4_39_Contig_27_gene_3	279808.SH2045	METQ	Cytoplasmic Membrane	YES		P	Inorganic ion transport and metabolism	Lipoprotein	Putative uncharacterised protein
4_39_Contig_18_gene_11	313627.B14911_24290	DPS	Cytoplasmic			P	Inorganic ion transport and metabolism	DNA protection during starvation protein	Putative uncharacterised protein
4_39_Contig_5_gene_35	435837.HMPREF0798_00239	SODA	Extracellular			P	Inorganic ion transport and metabolism	Destroys radicals which are normally produced within the cells and which are toxic to biological systems (By similarity)	Superoxide dismutase [Mn/Fe]
4_39_Contig_40_gene_11	279808.SH1522	PSTS	Cytoplasmic Membrane		YES	P	Inorganic ion transport and metabolism	phosphate abc transporter	Phosphate-binding protein PstS
4_39_Contig_6_gene_63	279808.SH1035	PCNA	Cytoplasmic			Q	Secondary metabolites biosynthesis, transport, and catabolism	isochorismatase	Pyrazinamidase / Nicotinamidase
4_39_Contig_17_gene_14	176280.SE_p414	BMUL_5381	Unknown			T	Signal transduction mechanisms	universal stress protein	Putative uncharacterised protein
4_39_Contig_39_gene_14	279808.SH0965	RSBV	Cytoplasmic			T	Signal transduction mechanisms	stage II sporulation protein	Anti-sigma-B factor antagonist
4_39_Contig_39_gene_15	279808.SH0966	RSBW	Cytoplasmic			T	Signal transduction mechanisms	Binds to sigma F and blocks its ability to form an RNA polymerase holoenzyme (E-sigma F). Phosphorylates SpoIIAA on a serine residue. This phosphorylation may enable SpoIIAA to act as an anti-anti-sigma factor that counteracts SpoIIAB and thus releases sigma F from inhibition (By similarity)	Putative uncharacterised protein
4_39_Contig_17_gene_10	279808.SH1215	USPA	Cytoplasmic			T	Signal transduction mechanisms	Universal stress protein	Putative universal stress protein SSP1056
4_39_Contig_12_gene_13	279808.SH2129	HPRK	Cytoplasmic			T	Signal transduction mechanisms	Catalyzes the ATP- as well as the pyrophosphate- dependent phosphorylation of a specific serine residue in HPr, a phosphocarrier protein of the phosphoenolpyruvate-dependent sugar phosphotransferase system (PTS). HprK P also catalyzes the pyrophosphate-producing, inorganic phosphate-dependent dephosphorylation (phosphorolysis) of seryl-phosphorylated HPr (P- Ser-HPr). The two antagonistic activit…	HPr kinase/phosphorylase
4_39_Contig_4_gene_32	279808.SH0359		Extracellular	YES	YES	U	Intracellular trafficking, secretion, and vesicular transport	n-acetylmuramoyl-l-alanine amidase	Putative uncharacterised protein
4_39_Contig_7_gene_21	279808.SH1679	FTSY	Cytoplasmic Membrane			U	Intracellular trafficking, secretion, and vesicular transport	Involved in targeting and insertion of nascent membrane proteins into the cytoplasmic membrane. Acts as a receptor for the complex formed by the signal recognition particle (SRP) and the ribosome-nascent chain (RNC)	Putative uncharacterised protein
4_39_Contig_25_gene_16	279808.SH2405	YWFI	Cytoplasmic			S	Function unknown	chlorite dismutase	Putative uncharacterised protein
4_39_Contig_8_gene_55	279808.SH0168	LIP	Extracellular	YES		S	Function unknown	Triacylglycerol lipase	Putative uncharacterised protein
4_39_Contig_4_gene_33	279808.SH0360	PIP	Cytoplasmic Membrane		YES	S	Function unknown	domain protein	Phage infection protein
4_39_Contig_6_gene_53	279808.SH1026		Unknown			S	Function unknown	NA	Putative uncharacterised protein
4_39_Contig_19_gene_16	279808.SH1117	YHEA	Cytoplasmic			S	Function unknown	UPF0342 protein	UPF0342 protein SH1117
4_39_Contig_19_gene_19	279808.SH1120	YHAM	Cytoplasmic			S	Function unknown	Metal Dependent Phosphohydrolase	Putative uncharacterised protein
4_39_Contig_19_gene_26	279808.SH1127	TRAP	Cytoplasmic			S	Function unknown	Signal transduction protein, which is a major regulator of staphylococcal pathogenesis. Phosphorylated TRAP leads to the activation of agr system and consequent RNAIII synthesis resulting in the expression of several virulence factors. Upregulates the expression of most toxins and genes known to be necessary for biofilm formation	Signal transduction protein TRAP
4_39_Contig_32_gene_14	279808.SH1165	SASC	Cellwall	YES		S	Function unknown	surface protein	Putative uncharacterised protein
4_39_Contig_32_gene_16	279808.SH1166	SASC	Cellwall	YES		S	Function unknown	surface protein	Uncharacterized protein
4_39_Contig_2_gene_13	279808.SH1546	XYLH	Cytoplasmic			S	Function unknown	4-oxalocrotonate tautomerase	Tautomerase
4_39_Contig_2_gene_84	279808.SH1621		Cytoplasmic			S	Function unknown	Domain of unknown function DUF77	Putative uncharacterised protein
4_39_Contig_28_gene_27	279808.SH1860		Extracellular	YES		S	Function unknown	(LipO)protein	Putative uncharacterised protein
4_39_Contig_43_gene_3	279808.SH1900	IRAE	Unknown	YES		S	Function unknown	chitinase-related protein	Putative uncharacterised protein
4_39_Contig_11_gene_11	279808.SH2341		Unknown			S	Function unknown	Domain of unknown function (DUF2479)	Uncharacterized protein
4_39_Contig_24_gene_13	279808.SH2506	MAZG	Cytoplasmic			S	Function unknown	MazG family	Putative uncharacterised protein
4_39_Contig_24_gene_35	279808.SH2528	YAAQ	Cytoplasmic			S	Function unknown	protein from nitrogen regulatory protein P-II	Putative uncharacterised protein
4_39_Contig_22_gene_19	396513.Sca_1598		Extracellular	YES		S	Function unknown	LysM	Probable transglycosylase IsaA
4_39_Contig_48_gene_9	565653.EGBG_01614		Unknown	YES	YES	S	Function unknown	(LipO)protein	Uncharacterized protein
4_39_Contig_7_gene_84	AL503_011745	PSMB				NA		Phenol soluble modulin beta	Haemolysis
4_39_Contig_21_gene_16	AL503_004355	PSMA				NA		Phenol soluble modulin alpha	Haemolysis
