# Supplementary material for: Proteome profiling of secreted and membrane vesicle associated proteins of an invasive and a commensal Staphylococcus haemolyticus isolate
Source: Data Brief. 2019 Jan 11;22:914–9. doi: 10.1016/j.dib.2018.11.147 (PMC6362860; doi:10.1016/j.dib.2018.11.147)
Supplement: Supplementary file 2 — Supplementary material [file mmc2.zip › 22.10.2018_Table 1_riBAQ_57-1_TS and MV-xlsx_V2.xlsx]

## Sheet: 57-1_riBAQ
Table 1. rIBAQ values for proteins identified in membrane vesicles (MV) and total secretome of the clinical S. haemolyticus strain 57-1
iBAQ 57_1_	iBAQ 57_1_I	iBAQ 57_1_II	iBAQ MV_57_1_	iBAQ MV_57_1_I	iBAQ MV_57_1_II	riBAQ 57_1_	riBAQ 57_1_I	riBAQ 57_1_II	riBAQ MV_57_1_	riBAQ MV_57_1_I	riBAQ MV_57_1_II	riBAQ 57_1_	riBAQ 57_1_I	riBAQ 57_1_II	riBAQ MV_57_1_	riBAQ MV_57_1_I	riBAQ MV_57_1_II	N: Peptides	N: Razor + unique peptides	N: Unique peptides	N: Sequence coverage [%]	N: Unique + razor sequence coverage [%]	N: Unique sequence coverage [%]	N: Mol. weight [kDa]	N: Q-value	N: Score	N: Intensity	N: MS/MS count	T: Protein IDs	T: Gene names
4217800	1856600	2510900	1218000	993700	187210	4.02523e-05	3.79604e-05	3.87112e-05	8.93541e-05	1.54036e-05	2.24859e-05	4.02523e-05	3.79604e-05	3.87112e-05	8.93541e-05	1.54036e-05	2.24859e-05	3	3	3	13	13	13	23.832	0	4.9627	142790000	14	Contig_1_gene_10	Putative uncharacterised protein 279429:280052 forward MW:23831
5424200	0	0	0	0	0	5.17654e-05	0	0	0	0	0	5.17654e-05	0	0	0	0	0	1	1	1	18.1	18.1	18.1	8.3774	0	5.7015	21697000	1	Contig_1_gene_100	Uncharacterized protein 349451:349669 forward MW:8377
47092000	39434000	71737000	20347000	8226900	3704700	0.000449419	0.000806275	0.00110599	0.00149268	0.000127527	0.000444973	0.000449419	0.000806275	0.00110599	0.00149268	0.000127527	0.000444973	3	3	3	22.3	22.3	22.3	16.033	0	47.19	1333800000	15	Contig_1_gene_103	Mobile-element-associated regulatory protein 350116:350535 forward MW:16033
14258000	33607000	61855000	38610000	11265000	7113000	0.00013607	0.000687135	0.000953634	0.00283248	0.000174621	0.000854345	0.00013607	0.000687135	0.000953634	0.00283248	0.000174621	0.000854345	4	4	4	27.3	27.3	27.3	18.892	0	27.414	1667100000	27	Contig_1_gene_104	Phage terminase, small subunit 350749:351246 forward MW:18892
59029000	37175000	73834000	20199000	10724000	13397000	0.000563339	0.000760087	0.00113832	0.00148183	0.000166235	0.00160912	0.000563339	0.000760087	0.00113832	0.00148183	0.000166235	0.00160912	13	13	13	34.8	34.8	34.8	58.377	0	323.31	4501500000	85	Contig_1_gene_106	Putative uncharacterised protein 352527:354020 forward MW:58378
2662600	2084500	2113500	1143300	525640	619880	2.54103e-05	4.26201e-05	3.25843e-05	8.3874e-05	8.14807e-06	7.4454e-05	2.54103e-05	4.26201e-05	3.25843e-05	8.3874e-05	8.14807e-06	7.4454e-05	2	2	2	5.2	5.2	5.2	38.867	0	4.4238	155540000	4	Contig_1_gene_107	Phage protein F-like protein 354027:355019 forward MW:38867
49000000	127730000	95876000	4511800	5997000	2158800	0.000467628	0.00261159	0.00147814	0.000330992	9.29609e-05	0.000259294	0.000467628	0.00261159	0.00147814	0.000330992	9.29609e-05	0.000259294	2	2	2	28.8	28.8	28.8	6.8749	0	29.241	855810000	11	Contig_1_gene_108	Uncharacterized protein 355024:355203 forward MW:6875
14565000	17865000	26142000	0	0	0	0.000139	0.000365271	0.000403038	0	0	0	0.000139	0.000365271	0.000403038	0	0	0	1	1	1	28	28	28	5.8183	0	21.472	175720000	5	Contig_1_gene_109	Putative uncharacterised protein 355214:355366 forward MW:5818
99026000	45697000	151760000	50441000	203830000	24470000	0.000945047	0.00093433	0.00233972	0.00370042	0.00315962	0.0029391	0.000945047	0.00093433	0.00233972	0.00370042	0.00315962	0.0029391	16	16	16	62.4	62.4	62.4	41.527	0	323.31	9203500000	241	Contig_1_gene_11	Uncharacterized protein 280225:281337 forward MW:41528
44112000	88588000	115370000	25787000	6518100	7865700	0.00042098	0.00181129	0.00177869	0.00189177	0.000101039	0.000944752	0.00042098	0.00181129	0.00177869	0.00189177	0.000101039	0.000944752	7	7	7	36.5	36.5	36.5	23.331	0	150.19	3170600000	81	Contig_1_gene_111	Phage protein 355755:356366 forward MW:23331
301060000	215890000	375820000	37653000	72372000	9175100	0.00287314	0.00441413	0.00579411	0.00276228	0.00112185	0.00110202	0.00287314	0.00441413	0.00579411	0.00276228	0.00112185	0.00110202	17	17	17	78.6	78.6	78.6	34.639	0	323.31	18215000000	175	Contig_1_gene_112	Putative major capsid protein 356382:357311 forward MW:34640
13670000	17510000	35928000	6358100	2239700	3530400	0.000130459	0.000358013	0.000553911	0.000466439	3.47181e-05	0.000424038	0.000130459	0.000358013	0.000553911	0.000466439	3.47181e-05	0.000424038	4	4	4	52.8	52.8	52.8	10.186	0	19.879	554650000	20	Contig_1_gene_113	Putative uncharacterised protein 357334:357603 forward MW:10186
12988000	18812000	20244000	2794300	2461200	1524000	0.00012395	0.000384634	0.000312107	0.000204994	3.81516e-05	0.000183048	0.00012395	0.000384634	0.000312107	0.000204994	3.81516e-05	0.000183048	3	3	3	46.8	46.8	46.8	12.471	0	101.43	411770000	17	Contig_1_gene_114	Gp44 357605:357934 forward MW:12471
6097500	7306000	7252000	0	0	294770	5.8191e-05	0.00014938	0.000111806	0	0	3.54049e-05	5.8191e-05	0.00014938	0.000111806	0	0	3.54049e-05	2	2	2	31.2	31.2	31.2	10.965	0	3.6524	83801000	2	Contig_1_gene_115	Putative uncharacterised protein 357952:358233 forward MW:10965
17461000	22489000	34069000	3948100	4433800	766720	0.000166638	0.000459814	0.00052525	0.000289638	6.87294e-05	9.2091e-05	0.000166638	0.000459814	0.00052525	0.000289638	6.87294e-05	9.2091e-05	2	2	2	22.5	22.5	22.5	14.854	0	32.125	415840000	9	Contig_1_gene_117	Putative N-acetyltransferase YedL 358600:358989 forward MW:14854
20162000	13510000	26941000	2382200	5899600	2942700	0.000192415	0.000276228	0.000415356	0.000174761	9.14511e-05	0.000353449	0.000192415	0.000276228	0.000415356	0.000174761	9.14511e-05	0.000353449	3	3	3	17.1	17.1	17.1	20.304	0	35.689	502870000	14	Contig_1_gene_118	Putative uncharacterised protein 359035:359580 forward MW:20304
19468000	0	0	0	3908600	0	0.000185791	0	0	0	6.05881e-05	0	0.000185791	0	0	0	6.05881e-05	0	1	1	1	10.7	10.7	10.7	13.672	0	4.5712	70129000	3	Contig_1_gene_119	Uncharacterized protein 359647:360012 forward MW:13671
186480000	63263000	209550000	80254000	210180000	58858000	0.00177966	0.00129349	0.00323068	0.00588754	0.00325805	0.00706946	0.00177966	0.00129349	0.00323068	0.00588754	0.00325805	0.00706946	15	15	15	64	64	64	35.207	0	323.31	15363000000	191	Contig_1_gene_12	Pyruvate dehydrogenase E1 component subunit beta 281341:282318 forward MW:35207
8379300	8001400	17979000	7054800	2410700	1064800	7.99672e-05	0.000163598	0.000277187	0.00051755	3.73688e-05	0.000127894	7.99672e-05	0.000163598	0.000277187	0.00051755	3.73688e-05	0.000127894	2	2	2	15.3	15.3	15.3	14.056	0	4.4726	269340000	7	Contig_1_gene_120	Putative N-acetyltransferase YedL 360054:360410 forward MW:14056
5401200	2102100	6374200	4909900	1621700	2646600	5.1546e-05	4.29799e-05	9.82726e-05	0.000360197	2.51383e-05	0.000317884	5.1546e-05	4.29799e-05	9.82726e-05	0.000360197	2.51383e-05	0.000317884	6	6	6	17.5	17.5	17.5	47.34	0	29.09	461110000	9	Contig_1_gene_125	Putative uncharacterised protein 368315:369568 forward MW:47340
244910000	72523000	251240000	35090000	248750000	86144000	0.00233728	0.00148282	0.00387343	0.00257425	0.00385593	0.0103468	0.00233728	0.00148282	0.00387343	0.00257425	0.00385593	0.0103468	17	17	17	51.7	51.7	51.7	46.65	0	323.31	16896000000	197	Contig_1_gene_13	Dihydrolipoyllysine-residue acetyltransferase component of pyruvate dehydrogenase complex 282520:283821 forward MW:46650
17710000	16242000	30924000	17696000	8350900	4504800	0.000169014	0.000332087	0.000476763	0.0012982	0.000129449	0.000541073	0.000169014	0.000332087	0.000476763	0.0012982	0.000129449	0.000541073	10	10	10	37.7	37.7	37.7	36.612	0	162.87	1908600000	53	Contig_1_gene_130	PF10651 domain protein 374366:375355 forward MW:36612
10099000	19196000	29215000	12709000	0	1855400	9.63791e-05	0.000392485	0.000450415	0.000932349	0	0.000222853	9.63791e-05	0.000392485	0.000450415	0.000932349	0	0.000222853	2	2	2	21.9	21.9	21.9	13.126	0	16.853	292300000	9	Contig_1_gene_131	Putative N-acetyltransferase YedL 375369:375713 forward MW:13126
63234000	100790000	126010000	0	0	0	0.000603469	0.00206077	0.00194273	0	0	0	0.000603469	0.00206077	0.00194273	0	0	0	2	2	2	46.8	46.8	46.8	5.7434	0	16.734	870120000	7	Contig_1_gene_132	XkdX family protein 375706:375849 forward MW:5743
0	0	0	21411000	9947900	6960300	0	0	0	0.00157074	0.000154205	0.000836004	0	0	0	0.00157074	0.000154205	0.000836004	1	1	1	10.5	10.5	10.5	10.456	0	8.9459	38319000	2	Contig_1_gene_133	Holin 375905:376192 forward MW:10456
4987100000	3667300000	3748400000	0	9569300000	31259000	0.047594	0.0749823	0.05779	0	0.148336	0.00375453	0.047594	0.0749823	0.05779	0	0.148336	0.00375453	2	2	2	84.1	84.1	84.1	4.5612	0	172.9	44007000000	86	Contig_1_gene_137;Contig_1_gene_135	PSM beta1 2 379744:379878 forward MW:4561;Antibacterial protein 2 379361:379495 forward MW:4561
43071000000	10277000000	2718400000	72795000	4581600000	293450000	0.411045	0.210126	0.0419102	0.00534034	0.0710204	0.0352464	0.411045	0.210126	0.0419102	0.00534034	0.0710204	0.0352464	2	2	2	70.5	70.5	70.5	4.7253	0	323.31	122030000000	253	Contig_1_gene_138;Contig_1_gene_136	PSM beta 2 379935:380069 forward MW:4725;Antibacterial protein 2 379555:379689 forward MW:4725
20575000000	17023000000	28359000000	222480000	25658000000	581580000	0.196356	0.348056	0.437218	0.0163214	0.397731	0.0698538	0.196356	0.348056	0.437218	0.0163214	0.397731	0.0698538	3	3	3	84.1	84.1	84.1	4.5503	0	285.63	184840000000	663	Contig_1_gene_139	PSM beta 3 2 380133:380267 forward MW:4550
76237000	14546000	14016000	37438000	145070000	45309000	0.000727562	0.00029741	0.000216088	0.0027465	0.00224876	0.00544208	0.000727562	0.00029741	0.000216088	0.0027465	0.00224876	0.00544208	17	17	17	46.2	46.2	46.2	49.514	0	246.73	7650100000	106	Contig_1_gene_14	Putative uncharacterised protein 283825:285231 forward MW:49515
2024200	0	5508000	3106200	2833500	258250	1.93178e-05	0	8.49182e-05	0.000227875	4.39227e-05	3.10185e-05	1.93178e-05	0	8.49182e-05	0.000227875	4.39227e-05	3.10185e-05	1	1	1	5.6	5.6	5.6	17.208	0	3.7847	82381000	5	Contig_1_gene_143	Putative uncharacterised protein 383542:383973 forward MW:17208
40650	84297	68821	0	27959	47284	3.8794e-07	1.72355e-06	1.06103e-06	0	4.33399e-07	5.6793e-06	3.8794e-07	1.72355e-06	1.06103e-06	0	4.33399e-07	5.6793e-06	1	1	1	3.1	3.1	3.1	41.32	0.0086207	1.559	4573200	1	Contig_1_gene_151	Cell division protein FtsZ 393157:394338 forward MW:41320
12151000	10685000	11330000	1241300	3127500	371530	0.000115962	0.000218468	0.000174677	9.10635e-05	4.84801e-05	4.46246e-05	0.000115962	0.000218468	0.000174677	9.10635e-05	4.84801e-05	4.46246e-05	4	4	4	23	23	23	22.99	0	48.165	427970000	14	Contig_1_gene_154	Cell division protein SepF 396132:396734 forward MW:22990
3309900	0	0	2463000	3685200	767800	3.15878e-05	0	0	0.000180689	5.71251e-05	9.22207e-05	3.15878e-05	0	0	0.000180689	5.71251e-05	9.22207e-05	1	1	1	4.8	4.8	4.8	25.965	0	4.9392	81808000	5	Contig_1_gene_157	Putative uncharacterised protein 397941:398633 forward MW:25965
17601000	8448300	17946000	15993000	14258000	6341800	0.000167974	0.000172736	0.000276678	0.00117327	0.000221017	0.000761716	0.000167974	0.000172736	0.000276678	0.00117327	0.000221017	0.000761716	22	22	22	32.6	32.6	32.6	105.09	0	289.76	3465200000	107	Contig_1_gene_158	Isoleucine--tRNA ligase 398858:401608 forward MW:105096
9640200	7528000	10401000	9665400	4165700	1457500	9.20005e-05	0.000153919	0.000160355	0.000709067	6.45735e-05	0.000175061	9.20005e-05	0.000153919	0.000160355	0.000709067	6.45735e-05	0.000175061	4	4	4	17.2	17.2	17.2	33.46	0	77	471430000	15	Contig_1_gene_166	Putative uncharacterised protein 409257:410150 forward MW:33461
24055000	23589000	23479000	13666000	13915000	7518800	0.000229567	0.000482305	0.000361981	0.00100256	0.0002157	0.000903086	0.000229567	0.000482305	0.000361981	0.00100256	0.0002157	0.000903086	6	6	6	20.8	20.8	20.8	46.533	0	132.78	2230700000	42	Contig_1_gene_167	Dihydroorotase 410154:411428 forward MW:46534
2180000	1279400	1784500	558510	1345800	653070	2.08047e-05	2.61589e-05	2.75121e-05	4.09731e-05	2.08616e-05	7.84405e-05	2.08047e-05	2.61589e-05	2.75121e-05	4.09731e-05	2.08616e-05	7.84405e-05	5	5	5	4.9	4.9	4.9	117.03	0	16.463	374470000	12	Contig_1_gene_169	Putative uncharacterised protein 412522:415695 forward MW:117028
6755600	3563900	6458600	1722100	5104900	714680	6.44716e-05	7.28682e-05	9.95738e-05	0.000126336	7.91322e-05	8.58405e-05	6.44716e-05	7.28682e-05	9.95738e-05	0.000126336	7.91322e-05	8.58405e-05	4	4	4	19.3	19.3	19.3	22.102	0	9.0603	218880000	12	Contig_1_gene_171	Putative uncharacterised protein 416486:417094 forward MW:22102
2206500	2164500	3192400	1116700	294570	64496	2.10576e-05	4.42558e-05	4.9218e-05	8.19226e-05	4.5662e-06	7.74664e-06	2.10576e-05	4.42558e-05	4.9218e-05	8.19226e-05	4.5662e-06	7.74664e-06	2	2	2	22.6	22.6	22.6	6.909	0.0018727	2.2695	36156000	7	Contig_1_gene_189	Putative uncharacterised protein 434090:434278 reverse MW:6909
226890	145190	508140	75235	1058400	88897	2.16531e-06	2.96858e-06	7.83412e-06	5.51934e-06	1.64065e-05	1.06775e-05	2.16531e-06	2.96858e-06	7.83412e-06	5.51934e-06	1.64065e-05	1.06775e-05	3	3	3	9.8	9.8	9.8	30.169	0	3.9623	27335000	3	Contig_1_gene_192	Thermonuclease 436794:437594 forward MW:30169
8795600	3292800	10315000	0	704980	0	8.39402e-05	6.73252e-05	0.000159029	0	1.09281e-05	0	8.39402e-05	6.73252e-05	0.000159029	0	1.09281e-05	0	4	4	4	17.8	17.8	17.8	33.906	0	27.223	231090000	8	Contig_1_gene_196	Malonyl CoA-acyl carrier protein transacylase 441477:442406 forward MW:33906
70891000	89148000	119500000	6031700	10385000	1810700	0.000676543	0.00182274	0.00184236	0.000442494	0.00016098	0.000217484	0.000676543	0.00182274	0.00184236	0.000442494	0.00016098	0.000217484	3	3	3	40.3	40.3	40.3	8.5333	0	7.6981	1191100000	21	Contig_1_gene_198	Putative uncharacterised protein 443246:443479 forward MW:8533
5848800	579720	1518200	0	0	1077800	5.58176e-05	1.18531e-05	2.34065e-05	0	0	0.000129455	5.58176e-05	1.18531e-05	2.34065e-05	0	0	0.000129455	2	2	2	5.7	5.7	5.7	45.625	0	18.916	144390000	5	Contig_1_gene_201	Putative uncharacterised protein 447953:449176 forward MW:45625
56762000	12369000	7570000	17648000	65521000	2841800	0.000541704	0.000252899	0.000116709	0.00129468	0.00101566	0.00034133	0.000541704	0.000252899	0.000116709	0.00129468	0.00101566	0.00034133	2	2	2	29.7	29.7	29.7	10.268	0	29.657	650850000	10	Contig_1_gene_204	Putative uncharacterised protein 451138:451413 forward MW:10268
1982700	0	2720400	3109300	2839300	0	1.89218e-05	0	4.19411e-05	0.000228102	4.40126e-05	0	1.89218e-05	0	4.19411e-05	0.000228102	4.40126e-05	0	1	1	1	6	6	6	13.366	0.0036832	2.1201	63911000	3	Contig_1_gene_207	Putative uncharacterised protein 452877:453227 forward MW:13365
20620000	7874400	3825100	10231000	18116000	10557000	0.000196785	0.000161001	5.89725e-05	0.00075056	0.00028082	0.00126801	0.000196785	0.000161001	5.89725e-05	0.00075056	0.00028082	0.00126801	12	12	12	35.6	35.6	35.6	42.254	0	119.99	1566900000	56	Contig_1_gene_212	Succinyl-CoA ligase [ADP-forming] subunit beta 460574:461740 forward MW:42254
3090700	2993600	1212300	913930	27571000	102660	2.94959e-05	6.12077e-05	1.86903e-05	6.70471e-05	0.000427384	1.23305e-05	2.94959e-05	6.12077e-05	1.86903e-05	6.70471e-05	0.000427384	1.23305e-05	5	5	5	31.2	31.2	31.2	31.543	0	27.453	502380000	9	Contig_1_gene_213	Putative uncharacterised protein 461762:462667 forward MW:31543
493910	419260	0	59182	407000	34702	4.71359e-06	8.57227e-06	0	4.34167e-06	6.309e-06	4.16807e-06	4.71359e-06	8.57227e-06	0	4.34167e-06	6.309e-06	4.16807e-06	4	4	4	6.4	6.4	6.4	79.354	0	7.9233	48078000	3	Contig_1_gene_217	DNA topoisomerase 1 465460:467529 forward MW:79355
301400	0	161080	406570	279260	0	2.87639e-06	0	2.48341e-06	2.98265e-05	4.32887e-06	0	2.87639e-06	0	2.48341e-06	2.98265e-05	4.32887e-06	0	1	1	1	2.8	2.8	2.8	48.656	0	8.0699	29856000	1	Contig_1_gene_218	Methylenetetrahydrofolate--tRNA-(uracil-5-)-methy ltransferase TrmFO 467553:468860 forward MW:48657
2944800	2848600	1130200	0	842290	279200	2.81035e-05	5.8243e-05	1.74246e-05	0	1.30565e-05	3.35348e-05	2.81035e-05	5.8243e-05	1.74246e-05	0	1.30565e-05	3.35348e-05	1	1	1	5.5	5.5	5.5	19.594	0	19.388	72406000	4	Contig_1_gene_220	ATP-dependent protease subunit HslV 469899:470444 forward MW:19594
22424000	4445000	1678100	2236400	6782700	462910	0.000214002	9.08833e-05	2.58717e-05	0.000164065	0.00010514	5.56003e-05	0.000214002	9.08833e-05	2.58717e-05	0.000164065	0.00010514	5.56003e-05	6	6	6	19.5	19.5	19.5	28.637	0	20.697	608470000	27	Contig_1_gene_222	Putative uncharacterised protein 471928:472701 forward MW:28637
3154600	1079300	0	362080	3176800	199610	3.01057e-05	2.20676e-05	0	2.65627e-05	4.92443e-05	2.39752e-05	3.01057e-05	2.20676e-05	0	2.65627e-05	4.92443e-05	2.39752e-05	4	4	4	15.6	15.6	15.6	29.781	0	22.12	119580000	10	Contig_1_gene_223	Putative uncharacterised protein 472968:473756 forward MW:29781
112870000	135650000	172690000	63852000	34846000	19368000	0.00107717	0.00277353	0.0026624	0.00468427	0.000540156	0.0023263	0.00107717	0.00277353	0.0026624	0.00468427	0.000540156	0.0023263	17	17	17	59.9	59.9	59.9	32.467	0	140.67	10246000000	130	Contig_1_gene_224	Elongation factor Ts 473914:474792 forward MW:32467
65819000	24987000	29925000	17950000	21130000	5390400	0.000628139	0.000510889	0.000461361	0.00131684	0.000327541	0.000647443	0.000628139	0.000510889	0.000461361	0.00131684	0.000327541	0.000647443	9	9	9	60.9	60.9	60.9	20.369	0	118.03	1982400000	53	Contig_1_gene_226	Ribosome-recycling factor 475669:476223 forward MW:20369
28274000	18144000	29554000	7761400	5741300	3439500	0.000269831	0.000370976	0.000455641	0.000569387	8.89972e-05	0.00041312	0.000269831	0.000370976	0.000455641	0.000569387	8.89972e-05	0.00041312	8	8	8	22.7	22.7	22.7	45.854	0	52.088	1579500000	41	Contig_1_gene_233	Transcription termination/antitermination protein NusA 486455:487687 forward MW:45855
8987900	7168200	10076000	2575100	1571900	742190	8.57754e-05	0.000146562	0.000155344	0.000188913	2.43664e-05	8.91447e-05	8.57754e-05	0.000146562	0.000155344	0.000188913	2.43664e-05	8.91447e-05	4	4	4	17.2	17.2	17.2	23.94	0	20.486	404580000	16	Contig_1_gene_24	Putative uncharacterised protein 293972:294583 reverse MW:23940
16256000	6403900	2266100	539600	45627000	11062000	0.000155138	0.000130935	3.4937e-05	3.95858e-05	0.000707275	0.00132866	0.000155138	0.000130935	3.4937e-05	3.95858e-05	0.000707275	0.00132866	2	2	2	39.3	39.3	39.3	10.591	0	90.259	246460000	8	Contig_1_gene_240	30S ribosomal protein S15 493224:493493 forward MW:10591
13248000	9652900	15199000	15330000	12836000	6593500	0.000126431	0.000197365	0.000234327	0.00112463	0.000198974	0.000791948	0.000126431	0.000197365	0.000234327	0.00112463	0.000198974	0.000791948	21	21	21	36	36	36	77.296	0	323.31	2550100000	88	Contig_1_gene_241	Polyribonucleotide nucleotidyltransferase 493629:495731 forward MW:77298
1878900	1034800	1980800	205630	1335700	497350	1.79311e-05	2.11577e-05	3.05385e-05	1.50853e-05	2.0705e-05	5.97369e-05	1.79311e-05	2.11577e-05	3.05385e-05	1.50853e-05	2.0705e-05	5.97369e-05	5	5	5	9.7	9.7	9.7	62.559	0	6.9536	201060000	12	Contig_1_gene_242	Ribonuclease J 2 495939:497612 forward MW:62560
2144400	1611500	540250	1120300	511880	727970	2.04649e-05	3.2949e-05	8.32917e-06	8.21867e-05	7.93477e-06	8.74367e-05	2.04649e-05	3.2949e-05	8.32917e-06	8.21867e-05	7.93477e-06	8.74367e-05	2	2	2	4	4	4	49.094	0	2.5491	146440000	4	Contig_1_gene_245	M16C subfamily peptidase, putative 501011:502285 forward MW:49095
2960400	3365300	4665000	5020700	2393000	1653700	2.82524e-05	6.88076e-05	7.19214e-05	0.000368325	3.70944e-05	0.000198627	2.82524e-05	6.88076e-05	7.19214e-05	0.000368325	3.70944e-05	0.000198627	7	7	7	20.3	20.3	20.3	49.941	0	47.758	401160000	20	Contig_1_gene_246	Peptidase%2C M16 family 502285:503574 forward MW:49941
4468300	1514800	7872500	0	0	0	4.26429e-05	3.09719e-05	0.000121372	0	0	0	4.26429e-05	3.09719e-05	0.000121372	0	0	0	2	2	2	30.2	30.2	30.2	10.018	0	6.0418	83134000	3	Contig_1_gene_254	Putative uncharacterised protein 511042:511302 reverse MW:10018
190950	0	534620	1421200	437010	184270	1.82232e-06	0	8.24237e-06	0.000104261	6.77419e-06	2.21327e-05	1.82232e-06	0	8.24237e-06	0.000104261	6.77419e-06	2.21327e-05	2	2	2	5.1	5.1	5.1	64.747	0	3.4545	77505000	2	Contig_1_gene_256	Putative uncharacterised protein 512345:514105 forward MW:64748
0	3965500	8370700	0	0	290400	0	8.10794e-05	0.000129053	0	0	3.48801e-05	0	8.10794e-05	0.000129053	0	0	3.48801e-05	1	1	1	14.3	14.3	14.3	11.058	0	4.9796	75760000	0	Contig_1_gene_259	Putative uncharacterised protein 515871:516167 forward MW:11057
0	0	0	0	426320	0	0	0	0	0	6.60848e-06	0	0	0	0	0	6.60848e-06	0	1	1	1	1.9	1.9	1.9	77.336	0.0087566	1.6833	15774000	0	Contig_1_gene_264	DNA mismatch repair protein MutL 521820:523847 forward MW:77338
69662000	45967000	108260000	96586000	67390000	43283000	0.000664814	0.00093985	0.00166907	0.00708568	0.00104463	0.00519874	0.000664814	0.00093985	0.00166907	0.00708568	0.00104463	0.00519874	19	19	19	64.1	64.1	64.1	50.851	0	323.31	8623000000	184	Contig_1_gene_276	Glutamine synthetase 535187:536527 forward MW:50852
1516200	2284300	3509300	0	207120	0	1.44697e-05	4.67052e-05	5.41037e-05	0	3.21061e-06	0	1.44697e-05	4.67052e-05	5.41037e-05	0	3.21061e-06	0	1	1	1	10.9	10.9	10.9	7.5426	0.0087413	1.6424	22551000	4	Contig_1_gene_285	Putative uncharacterized protein 541400:541594 forward MW:7542
375240	273240	339430	151180	54195	145430	3.58108e-06	5.58672e-06	5.23308e-06	1.10908e-05	8.40089e-07	1.74677e-05	3.58108e-06	5.58672e-06	5.23308e-06	1.10908e-05	8.40089e-07	1.74677e-05	1	1	1	2.8	2.8	2.8	32.85	0	2.3596	25436000	6	Contig_1_gene_294	Putative uncharacterised protein 548137:548994 reverse MW:32850
19390000	11941000	18520000	44118000	30896000	25106000	0.000185047	0.000244148	0.000285527	0.00323656	0.000478926	0.00301549	0.000185047	0.000244148	0.000285527	0.00323656	0.000478926	0.00301549	21	21	21	60.6	60.6	60.6	58.063	0	323.31	4349100000	149	Contig_1_gene_303	Putative uncharacterised protein 557839:559350 forward MW:58064
48855000	53522000	43672000	0	0	2110100	0.000466244	0.00109432	0.000673302	0	0	0.000253445	0.000466244	0.00109432	0.000673302	0	0	0.000253445	1	1	1	26.5	26.5	26.5	5.8566	0	29.627	148160000	4	Contig_10_gene_65;Contig_1_gene_304	50S ribosomal protein L33 1 767138:767287 reverse MW:5856;50S ribosomal protein L33 1 559443:559592 forward MW:5931
1254600	108520	1458300	3471500	1014600	969030	1.19732e-05	2.21882e-06	2.2483e-05	0.000254674	1.57275e-05	0.000116391	1.19732e-05	2.21882e-06	2.2483e-05	0.000254674	1.57275e-05	0.000116391	6	6	6	26.5	26.5	26.5	36.011	0	17.218	148980000	9	Contig_1_gene_306	GMP reductase 560189:561166 forward MW:36011
8919500	2419100	3901800	5014600	3886700	1339300	8.51226e-05	4.94614e-05	6.0155e-05	0.000367878	6.02486e-05	0.000160864	8.51226e-05	4.94614e-05	6.0155e-05	0.000367878	6.02486e-05	0.000160864	10	10	10	22.4	22.4	22.4	73.019	0	127.25	789910000	39	Contig_1_gene_311	Transketolase 563896:565884 forward MW:73020
8981100	0	9390400	2079600	2761000	1608600	8.57105e-05	0	0.000144774	0.000152562	4.27989e-05	0.00019321	8.57105e-05	0	0.000144774	0.000152562	4.27989e-05	0.00019321	1	1	1	11.9	11.9	11.9	9.6938	0	27.423	148920000	5	Contig_1_gene_312	Putative uncharacterised protein 566093:566347 forward MW:9694
35526000	16655000	33675000	42719000	45389000	12261000	0.00033904	0.000340531	0.000519176	0.00313392	0.000703585	0.00147267	0.00033904	0.000340531	0.000519176	0.00313392	0.000703585	0.00147267	27	27	27	45.7	45.7	45.7	98.894	0	323.31	7449000000	178	Contig_1_gene_318	Putative uncharacterised protein 574028:576733 forward MW:98896
4083400	2416900	2070000	256570	0	0	3.89696e-05	4.94164e-05	3.19137e-05	1.88223e-05	0	0	3.89696e-05	4.94164e-05	3.19137e-05	1.88223e-05	0	0	2	2	2	15.2	15.2	15.2	11.856	0	3.4213	52961000	3	Contig_1_gene_320	Putative uncharacterised protein 577547:577846 reverse MW:11856
5458500	14603000	16110000	16512000	0	0	5.20928e-05	0.000298576	0.000248372	0.00121134	0	0	5.20928e-05	0.000298576	0.000248372	0.00121134	0	0	2	2	2	33.9	33.9	33.9	6.8888	0	6.1896	210740000	3	Contig_1_gene_330	Tautomerase 591772:591960 reverse MW:6888
884260	1872100	971720	4209300	3250200	3849600	8.43887e-06	3.82773e-05	1.49812e-05	0.0003088	5.03821e-05	0.000462377	8.43887e-06	3.82773e-05	1.49812e-05	0.0003088	5.03821e-05	0.000462377	5	5	5	21.4	21.4	21.4	38.186	0	29.001	255630000	14	Contig_1_gene_333	Putative aminopeptidase YhfE 594693:595730 forward MW:38187
2020500	1011500	856140	2453700	3225000	1977100	1.92825e-05	2.06813e-05	1.31993e-05	0.000180007	4.99915e-05	0.00023747	1.92825e-05	2.06813e-05	1.31993e-05	0.000180007	4.99915e-05	0.00023747	8	8	8	19.1	19.1	19.1	49.912	0	29.812	265510000	12	Contig_1_gene_343	Aminoacyltransferase FemB 604491:605750 forward MW:49912
3998200	2112100	3896100	12563000	7540500	4553700	3.81565e-05	4.31844e-05	6.00671e-05	0.000921639	0.000116887	0.000546947	3.81565e-05	4.31844e-05	6.00671e-05	0.000921639	0.000116887	0.000546947	11	11	11	26	26	26	69.201	0	85.914	970570000	41	Contig_1_gene_347	Putative uncharacterised protein 609112:610923 forward MW:69202
1289800	0	542270	351940	175940	0	1.23091e-05	0	8.36031e-06	2.58188e-05	2.72729e-06	0	1.23091e-05	0	8.36031e-06	2.58188e-05	2.72729e-06	0	1	1	1	2.2	2.2	2.2	35.118	0.0053381	1.7571	28319000	1	Contig_1_gene_352	Phosphate-binding protein PstS 614709:615659 reverse MW:35118
1220300	0	0	232270	405390	152060	1.16458e-05	0	0	1.70396e-05	6.28404e-06	1.8264e-05	1.16458e-05	0	0	1.70396e-05	6.28404e-06	1.8264e-05	2	2	2	5.4	5.4	5.4	34.467	0	3.9196	40200000	2	Contig_1_gene_353	Putative uncharacterised protein 616030:616929 reverse MW:34467
2495200	1412200	2434500	1339900	0	199260	2.38128e-05	2.88741e-05	3.75333e-05	9.82969e-05	0	2.39332e-05	2.38128e-05	2.88741e-05	3.75333e-05	9.82969e-05	0	2.39332e-05	3	3	3	12.2	12.2	12.2	32.543	0	7.7308	141860000	5	Contig_1_gene_357	4-hydroxy-tetrahydrodipicolinate synthase 621401:622285 forward MW:32543
6597300	6819800	8400200	1784400	2235400	861030	6.29608e-05	0.000139439	0.000129508	0.000130906	3.46514e-05	0.000103419	6.29608e-05	0.000139439	0.000129508	0.000130906	3.46514e-05	0.000103419	1	1	1	3.3	3.3	3.3	25.12	0	6.1598	266980000	9	Contig_1_gene_359	Uncharacterized protein 623050:623769 forward MW:25120
0	472750	1321500	3418000	1192500	818600	0	9.66594e-06	2.03739e-05	0.000250749	1.84852e-05	9.83223e-05	0	9.66594e-06	2.03739e-05	0.000250749	1.84852e-05	9.83223e-05	2	2	2	10.4	10.4	10.4	43.36	0	13.919	137240000	2	Contig_1_gene_360	Putative uncharacterised protein 624079:625233 forward MW:43361
3568300	420730	2249200	1615700	1360700	989330	3.40538e-05	8.60233e-06	3.46765e-05	0.00011853	2.10925e-05	0.000118829	3.40538e-05	8.60233e-06	3.46765e-05	0.00011853	2.10925e-05	0.000118829	6	6	6	14.3	14.3	14.3	47.038	0	17.269	275510000	15	Contig_1_gene_362	Putative uncharacterised protein 626318:627583 forward MW:47038
9094900	8036700	18968000	1700200	2003600	167730	8.67965e-05	0.00016432	0.000292434	0.000124729	3.10583e-05	2.01461e-05	8.67965e-05	0.00016432	0.000292434	0.000124729	3.10583e-05	2.01461e-05	2	2	2	11.2	11.2	11.2	18.233	0	7.1908	359740000	11	Contig_1_gene_42	Phosphopantetheine adenylyltransferase 311338:311823 forward MW:18233
27110000	24240000	36311000	17030000	2469000	6734700	0.000258722	0.000495616	0.000559816	0.00124934	3.82725e-05	0.000808907	0.000258722	0.000495616	0.000559816	0.00124934	3.82725e-05	0.000808907	2	2	2	50.9	50.9	50.9	6.5015	0	30.632	227790000	12	Contig_1_gene_45	Putative uncharacterised protein 313831:314004 forward MW:6501
2442100	1695300	1586800	188340	270370	85317	2.3306e-05	3.46624e-05	2.44641e-05	1.38169e-05	4.19107e-06	1.02475e-05	2.3306e-05	3.46624e-05	2.44641e-05	1.38169e-05	4.19107e-06	1.02475e-05	3	3	3	8.5	8.5	8.5	40.042	0	4.2992	94024000	8	Contig_1_gene_47	Phenylalanine--tRNA ligase alpha subunit 315315:316373 forward MW:40042
2132000	294760	1306600	183500	2121500	0	2.03466e-05	6.02672e-06	2.01442e-05	1.34618e-05	3.28859e-05	0	2.03466e-05	6.02672e-06	2.01442e-05	1.34618e-05	3.28859e-05	0	6	6	6	13	13	13	88.618	0	49.628	181150000	5	Contig_1_gene_48	Phenylalanine--tRNA ligase beta subunit 316373:318775 forward MW:88619
21101000	13375000	24289000	21371000	10115000	3016200	0.000201376	0.000273468	0.000374469	0.00156781	0.000156795	0.000362277	0.000201376	0.000273468	0.000374469	0.00156781	0.000156795	0.000362277	1	1	1	10.2	10.2	10.2	10.392	0	2.3748	466330000	5	Contig_1_gene_50	Putative uncharacterised protein 320206:320472 forward MW:10392
710260	0	0	166550	0	0	6.77831e-06	0	0	1.22183e-05	0	0	6.77831e-06	0	0	1.22183e-05	0	0	2	2	2	3.5	3.5	3.5	65.144	0	3.2321	28935000	2	Contig_1_gene_52	PHP domain protein 321069:322781 forward MW:65145
102470000	104670000	88966000	13892000	12640000	2933200	0.000977915	0.0021401	0.00137161	0.00101914	0.000195936	0.000352308	0.000977915	0.0021401	0.00137161	0.00101914	0.000195936	0.000352308	8	8	8	79.8	79.8	79.8	11.453	0	138.4	2604600000	58	Contig_1_gene_54	Putative uncharacterised protein 325338:325652 forward MW:11453
0	423030	0	2944700	1292200	301070	0	8.64935e-06	0	0.000216027	2.00307e-05	3.61616e-05	0	8.64935e-06	0	0.000216027	2.00307e-05	3.61616e-05	3	3	3	6.5	6.5	6.5	65.562	0	39.106	183560000	7	Contig_1_gene_57	Succinate dehydrogenase flavoprotein subunit 328660:330426 forward MW:65563
0	0	0	608670	0	0	0	0	0	4.46529e-05	0	0	0	0	0	4.46529e-05	0	0	1	1	1	3.9	3.9	3.9	31.893	0	2.6082	10956000	1	Contig_1_gene_58	Putative uncharacterised protein 330426:331274 forward MW:31893
17060000	12034000	14117000	22177000	27761000	26948000	0.000162811	0.000246049	0.000217645	0.00162693	0.00043033	0.00323673	0.000162811	0.000246049	0.000217645	0.00162693	0.00043033	0.00323673	2	2	2	16	16	16	23.963	0	89.951	960780000	24	Contig_1_gene_63	Putative uncharacterised protein 334939:335577 reverse MW:23963
2793100	2231900	8932500	6648800	1186200	1007600	2.66557e-05	4.56339e-05	0.000137715	0.000487765	1.83876e-05	0.000121023	2.66557e-05	4.56339e-05	0.000137715	0.000487765	1.83876e-05	0.000121023	3	3	3	21.4	21.4	21.4	20.757	0	10.432	205200000	9	Contig_1_gene_64	Putative uncharacterised protein 335601:336164 reverse MW:20757
2340800	63902	29646	12363	687060	152340	2.23393e-05	1.30655e-06	4.5706e-07	9.06966e-07	1.06503e-05	1.82976e-05	2.23393e-05	1.30655e-06	4.5706e-07	9.06966e-07	1.06503e-05	1.82976e-05	5	5	5	16.6	16.6	16.6	36.126	0	10.199	62436000	5	Contig_1_gene_67	Uncharacterized protein 337247:338173 forward MW:36127
8603800	13591000	28604000	2023000	2018500	1049500	8.21097e-05	0.000277884	0.000440995	0.00014841	3.12892e-05	0.000126056	8.21097e-05	0.000277884	0.000440995	0.00014841	3.12892e-05	0.000126056	9	9	9	48.5	48.5	48.5	19.3	0	33.836	670680000	33	Contig_1_gene_68	hypothetical protein 338166:338663 forward MW:19300
1802100	2245700	3640800	1672800	1288100	579400	1.71982e-05	4.5916e-05	5.61311e-05	0.000122719	1.99671e-05	6.95919e-05	1.71982e-05	4.5916e-05	5.61311e-05	0.000122719	1.99671e-05	6.95919e-05	4	4	4	9.8	9.8	9.8	61.863	0	20.99	381780000	11	Contig_1_gene_7	Putative uncharacterised protein 276360:278039 reverse MW:61864
20715000	17491000	34359000	6368400	1416600	246830	0.000197692	0.000357624	0.000529721	0.000467194	2.1959e-05	2.96468e-05	0.000197692	0.000357624	0.000529721	0.000467194	2.1959e-05	2.96468e-05	3	3	3	18	18	18	18.543	0	26.494	805970000	14	Contig_1_gene_75	Uncharacterized protein 340032:340517 forward MW:18543
13738000	105790	0	6732900	7970900	5208600	0.000131108	2.163e-06	0	0.000493935	0.000123559	0.000625607	0.000131108	2.163e-06	0	0.000493935	0.000123559	0.000625607	6	6	6	27.6	27.6	27.6	25.776	0	39.885	506350000	14	Contig_1_gene_76	Uncharacterized protein 340518:341183 forward MW:25776
65892000	58705000	137490000	83093000	32087000	19895000	0.000628835	0.00120029	0.00211972	0.00609582	0.000497388	0.0023896	0.000628835	0.00120029	0.00211972	0.00609582	0.000497388	0.0023896	6	5	5	69.8	63.8	63.8	16.571	0	77.846	2780200000	40	Contig_1_gene_77	Putative uncharacterised protein 341180:341629 forward MW:16571
11155000	14117000	0	4554100	2642100	0	0.000106457	0.000288639	0	0.000334095	4.09558e-05	0	0.000106457	0.000288639	0	0.000334095	4.09558e-05	0	1	1	1	12.5	12.5	12.5	8.7345	0.0037106	2.1484	162340000	4	Contig_1_gene_8	Putative uncharacterised protein 278039:278257 reverse MW:8734
12444000	4991100	16779000	74155000	2510600	40883000	0.000118758	0.000102049	0.000258686	0.00544011	3.89174e-05	0.00491047	0.000118758	0.000102049	0.000258686	0.00544011	3.89174e-05	0.00491047	3	3	3	26.8	26.8	26.8	20.592	0	43.463	1365900000	6	Contig_1_gene_9	Peptide deformylase 2 278747:279298 reverse MW:20592
11569000	13130000	3726800	549000000	182800000	110270000	0.000110408	0.000268458	5.7457e-05	0.0402754	0.00283362	0.0132446	0.000110408	0.000268458	5.7457e-05	0.0402754	0.00283362	0.0132446	2	2	2	30.5	30.5	30.5	17.78	0.0018692	2.2397	6093500000	4	Contig_1_gene_90	Uncharacterized protein 346874:347338 forward MW:17780
21090000	36576000	60699000	2721700	4752800	14827000	0.000201271	0.00074784	0.000935811	0.000199668	7.36742e-05	0.00178088	0.000201271	0.00074784	0.000935811	0.000199668	7.36742e-05	0.00178088	4	4	4	73.2	73.2	73.2	9.7476	0	117.77	703330000	9	Contig_1_gene_93	Putative uncharacterised protein 347717:347965 forward MW:9747
12201000	22488000	10141000	0	0	0	0.000116439	0.000459794	0.000156346	0	0	0	0.000116439	0.000459794	0.000156346	0	0	0	2	2	2	45.1	45.1	45.1	5.9575	0	7.9208	179320000	7	Contig_1_gene_95	Putative uncharacterised protein 348196:348351 forward MW:5957
3408500	6374500	9909600	305530	253900	0	3.25288e-05	0.000130334	0.000152779	2.24141e-05	3.93576e-06	0	3.25288e-05	0.000130334	0.000152779	2.24141e-05	3.93576e-06	0	1	1	1	8.3	8.3	8.3	9.3215	0.0070796	1.7346	81008000	2	Contig_1_gene_96	Uncharacterized protein 348344:348598 forward MW:9321
109250000	104020000	315130000	34833000	28771000	3944000	0.00104262	0.00212681	0.00485844	0.0025554	0.000445986	0.000473715	0.00104262	0.00212681	0.00485844	0.0025554	0.000445986	0.000473715	4	4	4	47.1	47.1	47.1	15.072	0	197.71	3575700000	37	Contig_1_gene_97	Putative uncharacterised protein 348579:349001 forward MW:15072
1168600	0	0	0	0	1178300	1.11524e-05	0	0	0	0	0.000141526	1.11524e-05	0	0	0	0	0.000141526	1	1	1	3	3	3	60.022	0	8.5363	44591000	3	Contig_10_gene_1	Probable elastin-binding protein EbpS 709237:710850 reverse MW:60022
1079000	355540	476900	128940	371010	0	1.02974e-05	7.26944e-06	7.35248e-06	9.45921e-06	5.75111e-06	0	1.02974e-05	7.26944e-06	7.35248e-06	9.45921e-06	5.75111e-06	0	2	2	2	10.1	10.1	10.1	17.167	0	3.3015	24114000	5	Contig_10_gene_13	Putative uncharacterised protein 720948:721394 reverse MW:17167
1556500	0	0	249510	1126900	155020	1.48543e-05	0	0	1.83044e-05	1.74683e-05	1.86195e-05	1.48543e-05	0	0	1.83044e-05	1.74683e-05	1.86195e-05	2	2	2	3.2	3.2	3.2	57.298	0	4.0671	83374000	6	Contig_10_gene_20	Putative uncharacterised protein 726425:727915 forward MW:57299
27376000	21892000	55769000	51551000	27209000	18236000	0.000261261	0.000447608	0.000859804	0.00378185	0.000421773	0.00219033	0.000261261	0.000447608	0.000859804	0.00378185	0.000421773	0.00219033	21	21	21	56.8	56.8	56.8	51.895	0	303.42	4848800000	155	Contig_10_gene_24	Putative uncharacterised protein 732322:733728 reverse MW:51896
892700	707910	736650	0	0	0	8.51942e-06	1.44741e-05	1.13571e-05	0	0	0	8.51942e-06	1.44741e-05	1.13571e-05	0	0	0	1	1	1	2.9	2.9	2.9	40.282	0	3.5198	30384000	2	Contig_10_gene_25	Putative uncharacterised protein 733802:734929 reverse MW:40282
0	0	0	0	242840	401970	0	0	0	0	3.76432e-06	4.82808e-05	0	0	0	0	3.76432e-06	4.82808e-05	1	1	1	4.8	4.8	4.8	37.236	0	3.3353	10317000	1	Contig_10_gene_31	Putative uncharacterised protein 739959:740960 reverse MW:37237
493960	433540	839620	2001000	0	0	4.71407e-06	8.86424e-06	1.29446e-05	0.000146796	0	0	4.71407e-06	8.86424e-06	1.29446e-05	0.000146796	0	0	1	1	1	3	3	3	51.333	0	8.3366	67825000	1	Contig_10_gene_32	Putative uncharacterised protein 740978:742402 reverse MW:51334
179400	0	0	0	108760	0	1.71209e-06	0	0	0	1.68591e-06	0	1.71209e-06	0	0	0	1.68591e-06	0	1	1	1	2.1	2.1	2.1	64.576	0.0037244	2.1622	9509500	1	Contig_10_gene_33	DNA repair protein RecN 742579:744264 reverse MW:64578
1534700	0	0	0	1817300	0	1.46463e-05	0	0	0	2.81704e-05	0	1.46463e-05	0	0	0	2.81704e-05	0	1	1	1	10	10	10	16.947	0	8.1451	16760000	1	Contig_10_gene_34	Arginine repressor 744280:744732 reverse MW:16947
1864400	2820700	4370200	686300	974620	391060	1.77928e-05	5.76726e-05	6.73764e-05	5.03479e-05	1.51078e-05	4.69704e-05	1.77928e-05	5.76726e-05	6.73764e-05	5.03479e-05	1.51078e-05	4.69704e-05	3	3	3	12.4	12.4	12.4	20.598	0	7.682	99965000	11	Contig_10_gene_42	Putative uncharacterised protein 750315:750872 reverse MW:20598
1703900	371830	873580	637740	463900	230540	1.6261e-05	7.60251e-06	1.34682e-05	4.67855e-05	7.19102e-06	2.76902e-05	1.6261e-05	7.60251e-06	1.34682e-05	4.67855e-05	7.19102e-06	2.76902e-05	4	4	4	13.6	13.6	13.6	39.072	0	10.702	77067000	8	Contig_10_gene_43	Putative uncharacterised protein 750900:751958 reverse MW:39072
7305000	2332400	3897200	5397800	2330600	2040800	6.97147e-05	4.76887e-05	6.00841e-05	0.00039599	3.61272e-05	0.000245121	6.97147e-05	4.76887e-05	6.00841e-05	0.00039599	3.61272e-05	0.000245121	2	2	2	13.3	13.3	13.3	14.815	0	3.8495	139820000	7	Contig_10_gene_47	Putative uncharacterised protein 753899:754285 forward MW:14815
3052700	2854800	3952000	4210800	3618800	2339900	2.91332e-05	5.83698e-05	6.0929e-05	0.00030891	5.60958e-05	0.000281046	2.91332e-05	5.83698e-05	6.0929e-05	0.00030891	5.60958e-05	0.000281046	9	9	9	23	23	23	54.93	0	61.272	480700000	31	Contig_10_gene_48	Probable glycine dehydrogenase (decarboxylating) subunit 2 754461:755939 reverse MW:54931
11085000	1628800	5683400	13219000	11385000	6521600	0.000105789	3.33028e-05	8.76224e-05	0.000969764	0.000176481	0.000783312	0.000105789	3.33028e-05	8.76224e-05	0.000969764	0.000176481	0.000783312	6	6	6	12.9	12.9	12.9	49.666	0	82.442	792370000	28	Contig_10_gene_49	Probable glycine dehydrogenase (decarboxylating) subunit 1 755926:757278 reverse MW:49666
11871000	3550500	2844000	1048100	5307400	1387300	0.00011329	7.25942e-05	4.38466e-05	7.689e-05	8.22712e-05	0.000166629	0.00011329	7.25942e-05	4.38466e-05	7.689e-05	8.22712e-05	0.000166629	6	6	6	19.3	19.3	19.3	40.102	0	59.372	520170000	11	Contig_10_gene_50	Aminomethyltransferase 757295:758386 reverse MW:40102
0	0	413570	228910	218550	146830	0	0	6.37611e-06	1.67931e-05	3.38779e-06	1.76358e-05	0	0	6.37611e-06	1.67931e-05	3.38779e-06	1.76358e-05	3	3	3	5	5	5	76.141	0	4.9166	37291000	3	Contig_10_gene_66	Penicillin-binding protein 3 (Fragment) 767404:769449 reverse MW:76143
144110000	44919000	116020000	31596000	67239000	52003000	0.0013753	0.000918422	0.00178871	0.00231793	0.00104229	0.0062461	0.0013753	0.000918422	0.00178871	0.00231793	0.00104229	0.0062461	8	8	8	68.3	68.3	68.3	22.679	0	271.54	4558900000	60	Contig_10_gene_67	Superoxide dismutase [Mn/Fe] 769577:770176 reverse MW:22679
431840	725390	2645000	316880	0	0	4.12123e-06	1.48315e-05	4.07786e-05	2.32467e-05	0	0	4.12123e-06	1.48315e-05	4.07786e-05	2.32467e-05	0	0	2	2	2	8.8	8.8	8.8	33.113	0	6.0404	86502000	4	Contig_10_gene_72	Putative uncharacterised protein 772991:773881 reverse MW:33113
1256100	1179500	1695500	674150	428190	0	1.19875e-05	2.41163e-05	2.61399e-05	4.94566e-05	6.63747e-06	0	1.19875e-05	2.41163e-05	2.61399e-05	4.94566e-05	6.63747e-06	0	1	1	1	3.9	3.9	3.9	25.998	0.0037175	2.1585	62801000	3	Contig_10_gene_75	Putative uncharacterised protein 776375:777064 reverse MW:25998
9675500	6314800	12934000	1817200	6633100	1170000	9.23374e-05	0.000129114	0.000199407	0.000133312	0.000102821	0.000140529	9.23374e-05	0.000129114	0.000199407	0.000133312	0.000102821	0.000140529	5	5	5	18.8	18.8	18.8	42.241	0	72.143	732340000	13	Contig_10_gene_76	RNA polymerase sigma factor SigA 777253:778359 reverse MW:42242
968770	0	1548200	2063500	1733100	0	9.24538e-06	0	2.3869e-05	0.000151381	2.68652e-05	0	9.24538e-06	0	2.3869e-05	0.000151381	2.68652e-05	0	3	3	3	17.6	17.6	17.6	28.118	0	56.254	94704000	7	Contig_10_gene_8	Putative uncharacterised protein 717246:717983 reverse MW:28118
0	0	0	0	191940	0	0	0	0	0	2.97531e-06	0	0	0	0	0	2.97531e-06	0	1	1	1	3	3	3	53.716	0	6.0562	5758200	1	Contig_10_gene_80	Putative uncharacterised protein 782314:783705 forward MW:53716
0	0	0	1136700	0	0	0	0	0	8.33899e-05	0	0	0	0	0	8.33899e-05	0	0	1	1	1	14.9	14.9	14.9	14.821	0	7.2698	9093700	1	Contig_10_gene_83	Putative uncharacterised protein 785467:785871 reverse MW:14821
32050000	36082000	49912000	18801000	16285000	9668400	0.000305867	0.000737739	0.000769506	0.00137927	0.000252438	0.00116128	0.000305867	0.000737739	0.000769506	0.00137927	0.000252438	0.00116128	27	27	27	47.6	47.6	47.6	66.269	0	271.31	5209500000	168	Contig_10_gene_95	Chaperone protein DnaK 795169:797004 reverse MW:66270
46615000	52484000	118130000	25482000	11467000	4540100	0.000444867	0.0010731	0.00182124	0.00186939	0.000177753	0.000545313	0.000444867	0.0010731	0.00182124	0.00186939	0.000177753	0.000545313	5	5	5	26.9	26.9	26.9	23.979	0	44.064	2069700000	36	Contig_10_gene_96	Putative uncharacterised protein 797055:797681 reverse MW:23979
1178200	1157800	1621800	687250	0	174420	1.12441e-05	2.36726e-05	2.50037e-05	5.04176e-05	0	2.09496e-05	1.12441e-05	2.36726e-05	2.50037e-05	5.04176e-05	0	2.09496e-05	2	2	2	8.2	8.2	8.2	29.691	0.0018762	2.2853	48195000	5	Contig_11_gene_11	Putative ring-cleaving dioxygenase MhqA 635943:636749 reverse MW:29691
25387000	17398000	20840000	16080000	30227000	4076900	0.000242279	0.000355723	0.000321295	0.00117965	0.000468556	0.000489678	0.000242279	0.000355723	0.000321295	0.00117965	0.000468556	0.000489678	8	8	8	19.9	19.9	19.9	46.248	0	39.655	2280200000	23	Contig_11_gene_14	Dihydrolipoyllysine-residue succinyltransferase component of 2-oxoglutarate dehydrogenase complex 637842:639113 reverse MW:46249
2145600	988240	1372700	12905000	9460100	2512600	2.04764e-05	2.02057e-05	2.11633e-05	0.000946728	0.000146643	0.000301789	2.04764e-05	2.02057e-05	2.11633e-05	0.000946728	0.000146643	0.000301789	16	16	16	24.9	24.9	24.9	105.48	0	106.52	1439800000	41	Contig_11_gene_15	2-oxoglutarate dehydrogenase E1 component 639129:641933 reverse MW:105480
11985000	20086000	11727000	850660	0	1117400	0.000114378	0.000410682	0.000180798	6.24056e-05	0	0.000134211	0.000114378	0.000410682	0.000180798	6.24056e-05	0	0.000134211	2	2	2	15.2	15.2	15.2	7.337	0	2.4485	137300000	2	Contig_11_gene_2	Putative uncharacterised protein 628326:628526 reverse MW:7337
0	1223100	1513600	935200	804620	243740	0	2.50077e-05	2.33355e-05	6.86075e-05	1.24726e-05	2.92757e-05	0	2.50077e-05	2.33355e-05	6.86075e-05	1.24726e-05	2.92757e-05	1	1	1	10.8	10.8	10.8	19.6	0	6.6857	42483000	2	Contig_11_gene_20	Putative uncharacterised protein 646495:646998 reverse MW:19600
456250	0	0	65151	0	38631	4.35419e-06	0	0	4.77957e-06	0	4.63998e-06	4.35419e-06	0	0	4.77957e-06	0	4.63998e-06	1	1	1	1.6	1.6	1.6	49.835	0.0036765	2.0881	14001000	1	Contig_11_gene_21	Probable CtpA-like serine protease 647017:648369 reverse MW:49836
36846000	20405000	31508000	9319400	6653500	3158900	0.000351637	0.000417205	0.000485767	0.000683684	0.000103137	0.000379417	0.000351637	0.000417205	0.000485767	0.000683684	0.000103137	0.000379417	2	2	2	9	9	9	18.096	0	31.207	647350000	13	Contig_11_gene_23	Putative uncharacterised protein 648989:649489 reverse MW:18096
0	0	773710	351380	331130	320690	0	0	1.19285e-05	2.57777e-05	5.13292e-06	3.85182e-05	0	0	1.19285e-05	2.57777e-05	5.13292e-06	3.85182e-05	1	1	1	2.5	2.5	2.5	36.816	0	2.6758	30207000	4	Contig_11_gene_28	Thymidylate synthase 651976:652932 reverse MW:36816
169950	0	228180	357840	235560	246350	1.62191e-06	0	3.51791e-06	2.62516e-05	3.65147e-06	2.95892e-05	1.62191e-06	0	3.51791e-06	2.62516e-05	3.65147e-06	2.95892e-05	3	3	3	5.2	5.2	5.2	296.31	0	30.457	183210000	4	Contig_11_gene_36	Uncharacterized protein 660686:669109 reverse MW:296320
135610	0	0	160510	91005	144980	1.29418e-06	0	0	1.17752e-05	1.41069e-06	1.74136e-05	1.29418e-06	0	0	1.17752e-05	1.41069e-06	1.74136e-05	2	2	2	2.8	2.8	2.8	83.512	0	2.4385	17027000	5	Contig_11_gene_45	Transglycosylase 678828:681107 forward MW:83513
1093200	330440	106350	0	644100	260260	1.04329e-05	6.75624e-06	1.63962e-06	0	9.98434e-06	3.12599e-05	1.04329e-05	6.75624e-06	1.63962e-06	0	9.98434e-06	3.12599e-05	2	2	2	4.4	4.4	4.4	49.332	0	27.841	48688000	3	Contig_11_gene_49	Asparagine--tRNA ligase 683029:684321 reverse MW:49333
1453200	0	0	131360	611110	168830	1.38685e-05	0	0	9.63675e-06	9.47296e-06	2.02782e-05	1.38685e-05	0	0	9.63675e-06	9.47296e-06	2.02782e-05	4	4	4	9.3	9.3	9.3	44.772	0	13.138	56748000	8	Contig_11_gene_6	TelA-like protein SAUSA300_1299 630147:631316 forward MW:44773
65810000	33239000	38933000	82060000	43859000	38978000	0.000628053	0.000679611	0.00060024	0.00602003	0.000679868	0.00468166	0.000628053	0.000679611	0.00060024	0.00602003	0.000679868	0.00468166	6	6	6	42.3	42.3	42.3	16.66	0	49.107	2423000000	59	Contig_11_gene_62	Putative uncharacterised protein 698149:698598 reverse MW:16660
1059400000	400270000	441750000	110880000	166230000	28033000	0.0101103	0.008184	0.00681057	0.00813431	0.00257677	0.00336705	0.0101103	0.008184	0.00681057	0.00813431	0.00257677	0.00336705	5	5	5	61.1	61.1	61.1	9.6699	0	323.31	8826300000	97	Contig_11_gene_66	Putative uncharacterised protein 701225:701497 reverse MW:9670
35821000	31636000	41716000	27671000	31864000	9563800	0.000341855	0.000646836	0.000643146	0.00202998	0.000493931	0.00114871	0.000341855	0.000646836	0.000643146	0.00202998	0.000493931	0.00114871	16	16	16	44.9	44.9	44.9	43.175	0	110.25	3030600000	114	Contig_11_gene_69	30S ribosomal protein S1 704215:705393 reverse MW:43175
1907000	0	0	0	640710	0	1.81993e-05	0	0	0	9.93179e-06	0	1.81993e-05	0	0	0	9.93179e-06	0	1	1	1	6	6	6	24.563	0	7.7089	30573000	1	Contig_11_gene_70	Putative uncharacterised protein 705705:706361 reverse MW:24563
10370000	7376800	9411400	8326000	8535000	3229900	9.89653e-05	0.000150827	0.000145098	0.000610807	0.000132303	0.000387944	9.89653e-05	0.000150827	0.000145098	0.000610807	0.000132303	0.000387944	2	2	2	12.7	12.7	12.7	17.713	0	5.4786	283490000	13	Contig_12_gene_12	Putative uncharacterised protein 1359429:1359902 reverse MW:17713
1572100	1055800	1187200	2480600	1178100	726880	1.50032e-05	2.15871e-05	1.83034e-05	0.00018198	1.8262e-05	8.73058e-05	1.50032e-05	2.15871e-05	1.83034e-05	0.00018198	1.8262e-05	8.73058e-05	7	7	7	12.1	12.1	12.1	110.94	0	67.637	385440000	23	Contig_12_gene_13	Putative uncharacterised protein 1359902:1362856 reverse MW:110942
2647800	710590	4095000	3128800	631440	1520800	2.52691e-05	1.45289e-05	6.31336e-05	0.000229533	9.7881e-06	0.000182664	2.52691e-05	1.45289e-05	6.31336e-05	0.000229533	9.7881e-06	0.000182664	5	5	5	21	21	21	34.86	0	29.73	203750000	12	Contig_12_gene_14	LytR family transcriptional regulator, partial 1363180:1364127 reverse MW:34860
908320	455350	0	0	172280	264040	8.66848e-06	9.31017e-06	0	0	2.67055e-06	3.17139e-05	8.66848e-06	9.31017e-06	0	0	2.67055e-06	3.17139e-05	1	1	1	2.7	2.7	2.7	32.052	0.003643	1.9587	23400000	3	Contig_12_gene_19	N-acetylmuramic acid 6-phosphate etherase 1367800:1368687 forward MW:32053
1016100	779880	522810	37930	2328000	2006600	9.69707e-06	1.59456e-05	8.06029e-06	2.7826e-06	3.60869e-05	0.000241013	9.69707e-06	1.59456e-05	8.06029e-06	2.7826e-06	3.60869e-05	0.000241013	4	4	4	13.2	13.2	13.2	40.208	0	8.3614	140520000	6	Contig_12_gene_3	Putative uncharacterised protein 1351989:1353059 reverse MW:40209
2462600	0	0	1468300	1768400	551080	2.35016e-05	0	0	0.000107716	2.74124e-05	6.61904e-05	2.35016e-05	0	0	0.000107716	2.74124e-05	6.61904e-05	1	1	1	6.3	6.3	6.3	16.368	0	2.7762	25002000	1	Contig_12_gene_4	Putative uncharacterised protein 1353471:1353899 forward MW:16368
5295100	2784100	6400000	286560	2010200	871100	5.05334e-05	5.69242e-05	9.86704e-05	2.10224e-05	3.11606e-05	0.000104628	5.05334e-05	5.69242e-05	9.86704e-05	2.10224e-05	3.11606e-05	0.000104628	5	5	5	14	14	14	38.645	0	25.074	300000000	18	Contig_12_gene_47	Putative uncharacterised protein 1393605:1394654 reverse MW:38646
4891500	7205300	6560300	5333100	7019200	4179000	4.66817e-05	0.000147321	0.000101142	0.000391243	0.000108806	0.000501941	4.66817e-05	0.000147321	0.000101142	0.000391243	0.000108806	0.000501941	1	1	1	7.4	7.4	7.4	22.648	0.0086655	1.5666	70377000	2	Contig_12_gene_5	Putative uncharacterised protein 1354217:1354864 forward MW:22648
4506700	0	1114400	559120	2639000	959820	4.30094e-05	0	1.7181e-05	4.10178e-05	4.09077e-05	0.000115284	4.30094e-05	0	1.7181e-05	4.10178e-05	4.09077e-05	0.000115284	1	1	1	4.1	4.1	4.1	34.857	0	29.046	156470000	7	Contig_12_gene_8	Putative 2-hydroxyacid dehydrogenase SH0752 1355854:1356810 forward MW:34858
11494000	11783000	11434000	3238800	3839900	1512900	0.000109692	0.000240917	0.000176281	0.000237603	5.95232e-05	0.000181715	0.000109692	0.000240917	0.000176281	0.000237603	5.95232e-05	0.000181715	3	3	3	23	23	23	15.221	0	27.657	346420000	12	Contig_13_gene_12	UPF0355 protein SAV0387 2107656:2108063 reverse MW:15220
84318000	62964000	79209000	51702000	36983000	11658000	0.000804683	0.00128737	0.00122118	0.00379293	0.000573282	0.00140025	0.000804683	0.00128737	0.00122118	0.00379293	0.000573282	0.00140025	21	21	21	54.5	54.5	54.5	52.576	0	301.19	9151400000	169	Contig_13_gene_15	Inosine-5-monophosphate dehydrogenase 2110527:2111993 forward MW:52577
20450000	3658800	7982100	3195700	13328000	1889800	0.000195163	7.48085e-05	0.000123062	0.000234441	0.0002066	0.000226985	0.000195163	7.48085e-05	0.000123062	0.000234441	0.0002066	0.000226985	9	9	9	21.1	21.1	21.1	58.126	0	70.483	1262600000	45	Contig_13_gene_16	GMP synthase [glutamine-hydrolyzing] 2112167:2113708 forward MW:58127
16913000000	5164600000	12464000000	191570000	13836000000	309370000	0.161408	0.105596	0.192161	0.0140538	0.214475	0.0371585	0.161408	0.105596	0.192161	0.0140538	0.214475	0.0371585	4	4	4	100	100	100	2.2318	0	14.03	97757000000	261	Contig_13_gene_30.5	PSM alpha 2124007..2124066 reverse MW: 2232
0	0	689370	375830	0	222530	0	0	1.06282e-05	2.75714e-05	0	2.67282e-05	0	0	1.06282e-05	2.75714e-05	0	2.67282e-05	1	1	1	3.3	3.3	3.3	36.018	0	2.854	23179000	2	Contig_13_gene_45	Putative uncharacterised protein 2138769:2139758 forward MW:36019
12082000	1138000	0	1800800	3611200	1345800	0.000115304	2.32678e-05	0	0.000132109	5.5978e-05	0.000161645	0.000115304	2.32678e-05	0	0.000132109	5.5978e-05	0.000161645	6	6	6	15	15	15	54.734	0	54.167	559390000	11	Contig_13_gene_5	Alkyl hydroperoxide reductase subunit F 2100091:2101614 reverse MW:54735
14730000	26255000	33358000	1080200	885290	725720	0.000140575	0.000536815	0.000514288	7.92449e-05	1.37231e-05	8.71665e-05	0.000140575	0.000536815	0.000514288	7.92449e-05	1.37231e-05	8.71665e-05	4	4	4	43.8	43.8	43.8	11.597	0	31.463	539240000	20	Contig_13_gene_59	Putative uncharacterised protein 2157772:2158089 forward MW:11597
397740000	266240000	617370000	537120000	254130000	129050000	0.0037958	0.00544359	0.00951814	0.0394039	0.00393933	0.0155002	0.0037958	0.00544359	0.00951814	0.0394039	0.00393933	0.0155002	8	8	8	68.3	68.3	68.3	21.046	0	323.31	24218000000	162	Contig_13_gene_6	Alkyl hydroperoxide reductase subunit C 2101629:2102198 reverse MW:21046
1300000	0	0	958980	0	0	1.24065e-05	0	0	7.03521e-05	0	0	1.24065e-05	0	0	7.03521e-05	0	0	1	1	1	3.6	3.6	3.6	28.464	0.0035842	1.8044	22589000	1	Contig_13_gene_8	NADPH-dependent oxidoreductase 2103556:2104311 forward MW:28464
98421000	267510000	116000000	334010000	143610000	155640000	0.000939274	0.00546956	0.0017884	0.0245034	0.00222613	0.018694	0.000939274	0.00546956	0.0017884	0.0245034	0.00222613	0.018694	12	12	12	42	42	42	34.979	0	279.96	18958000000	118	Contig_14_gene_10	DNA-directed RNA polymerase subunit alpha 1299555:1300499 reverse MW:34980
16173000	11760000	6805400	2138400	4423000	1161000	0.000154346	0.000240447	0.000104921	0.000156876	6.85619e-05	0.000139448	0.000154346	0.000240447	0.000104921	0.000156876	6.85619e-05	0.000139448	1	1	1	10.1	10.1	10.1	13.882	0	29.557	297230000	9	Contig_14_gene_11	Putative uncharacterised protein 1300583:1300972 reverse MW:13882
90850000	70895000	9474400	36424000	57658000	7740400	0.00086702	0.00144953	0.000146069	0.00267211	0.00089377	0.000929702	0.00086702	0.00144953	0.000146069	0.00267211	0.00089377	0.000929702	5	5	5	36.4	36.4	36.4	13.762	0	45.723	1911300000	40	Contig_14_gene_12	Putative uncharacterised protein 1300995:1301360 reverse MW:13762
17034000	21288000	25303000	0	0	0	0.000162563	0.000435259	0.000390103	0	0	0	0.000162563	0.000435259	0.000390103	0	0	0	2	2	2	25	25	25	8.2655	0	15.121	190870000	6	Contig_14_gene_13	Putative uncharacterised protein 1301528:1301746 reverse MW:8265
44652000	44005000	83943000	14146000	11213000	3385700	0.000426133	0.000899735	0.00129417	0.00103777	0.000173815	0.000406658	0.000426133	0.000899735	0.00129417	0.00103777	0.000173815	0.000406658	9	9	9	51.4	51.4	51.4	24.092	0	264.37	3020200000	76	Contig_14_gene_14	Putative uncharacterised protein 1301945:1302595 reverse MW:24092
59867000	23019000	33049000	23706000	22928000	6986400	0.000571336	0.000470651	0.000509525	0.0017391	0.000355412	0.000839139	0.000571336	0.000470651	0.000509525	0.0017391	0.000355412	0.000839139	6	6	6	52.7	52.7	52.7	15.532	0	112.24	1356400000	34	Contig_14_gene_16	Putative uncharacterised protein 1303906:1304346 reverse MW:15531
35670000	34385000	39272000	0	0	0	0.000340414	0.000703042	0.000605466	0	0	0	0.000340414	0.000703042	0.000605466	0	0	0	4	4	4	62.7	62.7	62.7	6.5956	0	24.596	437310000	15	Contig_14_gene_17	50S ribosomal protein L30 1304366:1304545 reverse MW:6595
4417200	803410	1047900	823160	6233700	627910	4.21552e-05	1.64267e-05	1.61557e-05	6.03881e-05	9.663e-05	7.54185e-05	4.21552e-05	1.64267e-05	1.61557e-05	6.03881e-05	9.663e-05	7.54185e-05	4	4	4	28.9	28.9	28.9	17.727	0	19.487	167440000	7	Contig_14_gene_18	30S ribosomal protein S5 1304562:1305062 reverse MW:17727
2046000	326470	110340	72184	304880	165080	1.95258e-05	6.67507e-06	1.70114e-06	5.29552e-06	4.72601e-06	1.98278e-05	1.95258e-05	6.67507e-06	1.70114e-06	5.29552e-06	4.72601e-06	1.98278e-05	2	2	2	15	15	15	13.3	0	2.4905	21175000	3	Contig_14_gene_19	50S ribosomal protein L18 1305083:1305445 reverse MW:13300
43849000	3912300	4439200	2521400	23724000	661470	0.00041847	7.99916e-05	6.84402e-05	0.000184973	0.000367751	7.94494e-05	0.00041847	7.99916e-05	6.84402e-05	0.000184973	0.000367751	7.94494e-05	5	5	5	36.5	36.5	36.5	19.654	0	58.236	711960000	23	Contig_14_gene_20	Putative uncharacterised protein 1305477:1306013 reverse MW:19654
32676000	5870400	723100	2930100	8211900	1024000	0.000311841	0.000120027	1.11482e-05	0.000214956	0.000127295	0.000122993	0.000311841	0.000120027	1.11482e-05	0.000214956	0.000127295	0.000122993	4	4	4	29.5	29.5	29.5	14.824	0	20.479	360050000	15	Contig_14_gene_21	30S ribosomal protein S8 1306038:1306436 reverse MW:14824
39919000	9946600	2496200	988050	17033000	1193900	0.000380964	0.00020337	3.84845e-05	7.24847e-05	0.000264032	0.0001434	0.000380964	0.00020337	3.84845e-05	7.24847e-05	0.000264032	0.0001434	7	7	7	32.4	32.4	32.4	20.261	0	68.546	858910000	18	Contig_14_gene_23	50S ribosomal protein L5 1306676:1307215 reverse MW:20261
38629000	35317000	38605000	9077800	8481700	0	0.000368653	0.000722098	0.000595183	0.00066596	0.000131477	0	0.000368653	0.000722098	0.000595183	0.00066596	0.000131477	0	1	1	1	9.5	9.5	9.5	11.564	0.0018904	2.3175	390330000	4	Contig_14_gene_24	Putative uncharacterised protein 1307241:1307558 reverse MW:11564
977530	0	0	0	0	0	9.32898e-06	0	0	0	0	0	9.32898e-06	0	0	0	0	0	1	1	1	8.2	8.2	8.2	13.121	0.0053191	1.751	8797700	1	Contig_14_gene_25	50S ribosomal protein L14, chloroplastic 1307594:1307962 reverse MW:13121
1768700	0	0	862730	2775000	1438900	1.68795e-05	0	0	6.3291e-05	4.30159e-05	0.000172827	1.68795e-05	0	0	6.3291e-05	4.30159e-05	0.000172827	1	1	1	12.6	12.6	12.6	10.115	0	2.932	20536000	2	Contig_14_gene_26	Putative uncharacterised protein 1307994:1308257 reverse MW:10114
570750000	189110000	139730000	96106000	118340000	25707000	0.00544691	0.00386658	0.00215425	0.00705047	0.00183442	0.00308768	0.00544691	0.00386658	0.00215425	0.00705047	0.00183442	0.00308768	4	4	4	50.7	50.7	50.7	8.0911	0	128.72	3419200000	34	Contig_14_gene_27	50S ribosomal protein L29 1308284:1308493 reverse MW:8091
0	0	0	5436300	1778900	1029700	0	0	0	0.000398814	2.75751e-05	0.000123678	0	0	0	0.000398814	2.75751e-05	0.000123678	1	1	1	9.7	9.7	9.7	16.258	0	10.853	41224000	1	Contig_14_gene_28	50S ribosomal protein L16 1308483:1308917 reverse MW:16258
336240000	175450000	100490000	204180000	121440000	28651000	0.00320888	0.00358728	0.00154928	0.0149789	0.00188247	0.00344128	0.00320888	0.00358728	0.00154928	0.0149789	0.00188247	0.00344128	4	4	4	51.5	51.5	51.5	14.67	0	89.086	4832300000	43	Contig_14_gene_3	Putative uncharacterised protein 1294338:1294730 reverse MW:14670
322890000	17455000	2627200	81577000	45949000	4763400	0.00308148	0.000356888	4.05042e-05	0.0059846	0.000712266	0.000572134	0.00308148	0.000356888	4.05042e-05	0.0059846	0.000712266	0.000572134	5	5	5	50.4	50.4	50.4	12.821	0	37.087	2851600000	31	Contig_14_gene_30	Putative uncharacterised protein 1309597:1309950 reverse MW:12821
123320000	25581000	27312000	20425000	10176000	8720100	0.0011769	0.000523034	0.000421076	0.00149841	0.000157741	0.00104737	0.0011769	0.000523034	0.000421076	0.00149841	0.000157741	0.00104737	2	2	2	28.3	28.3	28.3	10.559	0	55.079	1293200000	26	Contig_14_gene_31	Putative uncharacterised protein 1309978:1310256 reverse MW:10559
55836000	39368000	85168000	40929000	31130000	5987100	0.000532867	0.000804926	0.00131306	0.00300261	0.000482553	0.000719113	0.000532867	0.000804926	0.00131306	0.00300261	0.000482553	0.000719113	10	10	10	41.5	41.5	41.5	30.143	0	69.11	3101000000	81	Contig_14_gene_32	50S ribosomal protein L2 1310321:1311154 reverse MW:30143
6912000	0	0	0	2169400	1518100	6.59642e-05	0	0	0	3.36284e-05	0.00018234	6.59642e-05	0	0	0	3.36284e-05	0.00018234	1	1	1	11	11	11	10.555	0	2.6068	63597000	4	Contig_14_gene_33	Putative uncharacterised protein 1311194:1311469 reverse MW:10555
4474500	0	1557900	0	0	0	4.27021e-05	0	2.40185e-05	0	0	0	4.27021e-05	0	2.40185e-05	0	0	0	1	1	1	5.3	5.3	5.3	22.617	0.0070671	1.7092	42227000	2	Contig_14_gene_34	Uncharacterized protein 1311469:1312092 reverse MW:22617
4069000	1953300	0	504240	1460500	521640	3.88322e-05	3.99375e-05	0	3.69917e-05	2.26395e-05	6.26544e-05	3.88322e-05	3.99375e-05	0	3.69917e-05	2.26395e-05	6.26544e-05	1	1	1	5.9	5.9	5.9	23.725	0	15.012	76579000	7	Contig_14_gene_35	Putative uncharacterised protein 1312119:1312781 reverse MW:23725
18770000	7726500	1996400	0	4971000	0	0.00017913	0.000157978	3.0779e-05	0	7.70566e-05	0	0.00017913	0.000157978	3.0779e-05	0	7.70566e-05	0	2	2	2	16.7	16.7	16.7	11.59	0	5.5061	167320000	6	Contig_14_gene_36	Putative uncharacterised protein 1312809:1313117 reverse MW:11590
107310000	29973000	6829700	55295	23966000	865300	0.00102411	0.000612834	0.000105295	4.05652e-06	0.000371502	0.000103931	0.00102411	0.000612834	0.000105295	4.05652e-06	0.000371502	0.000103931	4	4	4	29	29	29	16.255	0	104.7	1521000000	22	Contig_14_gene_4	50S ribosomal protein L13 1294750:1295187 reverse MW:16255
1860800	3546500	4194900	1572000	646730	0	1.77584e-05	7.25124e-05	6.46738e-05	0.000115324	1.00251e-05	0	1.77584e-05	7.25124e-05	6.46738e-05	0.000115324	1.00251e-05	0	6	6	6	25.9	25.9	25.9	28.696	0	10.067	177310000	11	Contig_14_gene_42	Glucose 1-dehydrogenase 1319603:1320394 forward MW:28696
1212000	0	0	3413100	1038300	1294400	1.15666e-05	0	0	0.00025039	1.60949e-05	0.000155471	1.15666e-05	0	0	0.00025039	1.60949e-05	0.000155471	7	7	7	20.8	20.8	20.8	48.498	0	25.389	166990000	6	Contig_14_gene_47	Lipid II:glycine glycyltransferase 1325603:1326862 reverse MW:48499
2808500	1672500	2859200	4486700	1470300	512690	2.68027e-05	3.41963e-05	4.4081e-05	0.00032915	2.27915e-05	6.15794e-05	2.68027e-05	3.41963e-05	4.4081e-05	0.00032915	2.27915e-05	6.15794e-05	4	4	4	19	19	19	35.373	0	21.821	179530000	12	Contig_14_gene_67	Putative uncharacterised protein 1341677:1342624 reverse MW:35373
4526800	2132300	3593500	1776200	3057000	865370	4.32012e-05	4.35974e-05	5.54019e-05	0.000130304	4.73873e-05	0.00010394	4.32012e-05	4.35974e-05	5.54019e-05	0.000130304	4.73873e-05	0.00010394	4	4	4	14.4	14.4	14.4	34.281	0	11.472	255220000	8	Contig_14_gene_68	Putative uncharacterised protein 1342732:1343649 reverse MW:34281
0	2059900	0	0	1322400	416120	0	4.21171e-05	0	0	2.04988e-05	4.99803e-05	0	4.21171e-05	0	0	2.04988e-05	4.99803e-05	2	2	2	15.8	15.8	15.8	13.638	0	5.6484	26589000	5	Contig_14_gene_70	HTH-type transcriptional regulator SarR 1345105:1345449 reverse MW:13638
2128800000	1337500000	1927200000	972970000	1721900000	795090000	0.020316	0.0273468	0.0297121	0.0713784	0.0266916	0.0954986	0.020316	0.0273468	0.0297121	0.0713784	0.0266916	0.0954986	3	3	3	21.3	21.3	21.3	26.381	0	220.17	26650000000	135	Contig_14_gene_74	Putative uncharacterised protein 1348817:1349566 forward MW:26381
442300000	37748000	4716500	80983000	135650000	18427000	0.00422106	0.000771803	7.27154e-05	0.00594102	0.00210274	0.00221327	0.00422106	0.000771803	7.27154e-05	0.00594102	0.00210274	0.00221327	4	4	4	40.7	40.7	40.7	13.82	0	135.01	3599100000	34	Contig_14_gene_9	50S ribosomal protein L17 1299162:1299533 reverse MW:13820
8438100	8962600	12502000	0	0	0	8.05284e-05	0.000183251	0.000192746	0	0	0	8.05284e-05	0.000183251	0.000192746	0	0	0	1	1	1	20	20	20	8.7099	0	7.9395	119610000	2	Contig_15_gene_1	Putative uncharacterised protein 129677:129919 reverse MW:8710
334450	0	477760	197520	0	43616	3.1918e-06	0	7.36574e-06	1.44903e-05	0	5.23873e-06	3.1918e-06	0	7.36574e-06	1.44903e-05	0	5.23873e-06	1	1	1	1.6	1.6	1.6	55.044	0.0036232	1.9168	11587000	1	Contig_15_gene_14	Putative uncharacterised protein 140283:141785 reverse MW:55045
7729900	6601600	20898000	2821900	4472000	1640300	7.37697e-05	0.000134978	0.00032219	0.000207018	6.93215e-05	0.000197017	7.37697e-05	0.000134978	0.00032219	0.000207018	6.93215e-05	0.000197017	7	7	7	34.7	34.7	34.7	41.89	0	167.62	794940000	30	Contig_15_gene_21	Putative uncharacterised protein 146918:148045 forward MW:41891
9151900	3409700	2657000	12345000	24630000	15211000	8.73405e-05	6.97154e-05	4.09636e-05	0.000905646	0.000381795	0.001827	8.73405e-05	6.97154e-05	4.09636e-05	0.000905646	0.000381795	0.001827	7	7	7	20.2	20.2	20.2	43.401	0	66.943	1213300000	33	Contig_15_gene_22	Ornithine aminotransferase 148455:149645 forward MW:43401
7434500	5957400	8362400	17851000	8571000	4411500	7.09506e-05	0.000121806	0.000128925	0.00130957	0.000132861	0.000529867	7.09506e-05	0.000121806	0.000128925	0.00130957	0.000132861	0.000529867	12	12	12	44.7	44.7	44.7	45.732	0	172.36	1156900000	42	Contig_15_gene_23	Catabolic NAD-specific glutamate dehydrogenase RocG 149753:150997 forward MW:45733
1378400	348210	2044000	1267300	357800	954750	1.31547e-05	7.11957e-06	3.15128e-05	9.29708e-05	5.54634e-06	0.000114675	1.31547e-05	7.11957e-06	3.15128e-05	9.29708e-05	5.54634e-06	0.000114675	3	3	3	12.4	12.4	12.4	35.575	0	12.662	107960000	5	Contig_15_gene_25	Putative uncharacterised protein 151463:152434 reverse MW:35575
1886400	415850	1384700	3208700	653230	408470	1.80027e-05	8.50255e-06	2.13483e-05	0.000235395	1.01259e-05	4.90615e-05	1.80027e-05	8.50255e-06	2.13483e-05	0.000235395	1.01259e-05	4.90615e-05	4	4	4	12.2	12.2	12.2	44.402	0	10.628	159140000	5	Contig_15_gene_27	Argininosuccinate synthase 153988:155190 reverse MW:44402
60925000	23609000	43903000	92149000	41105000	34103000	0.000581433	0.000482714	0.000676863	0.00676018	0.000637178	0.00409612	0.000581433	0.000482714	0.000676863	0.00676018	0.000637178	0.00409612	15	15	15	60.7	60.7	60.7	49.614	0	323.31	6211700000	104	Contig_15_gene_28	Glucose-6-phosphate isomerase 155524:156855 forward MW:49615
203030	0	0	0	1221900	378320	1.9376e-06	0	0	0	1.8941e-05	4.54402e-05	1.9376e-06	0	0	0	1.8941e-05	4.54402e-05	2	2	2	7.1	7.1	7.1	39.477	0.0087719	1.695	30655000	2	Contig_15_gene_3	Putative uncharacterised protein 130425:131489 reverse MW:39478
0	0	0	0	0	0	0	0	0	0	0	0	0	0	0	0	0	0	1	1	1	1	1	1	132.87	0	5.0694	0	1	Contig_15_gene_32	Putative uncharacterised protein 158988:162425 forward MW:132872
508150	308380	918670	381760	0	0	4.84949e-06	6.3052e-06	1.41634e-05	2.80064e-05	0	0	4.84949e-06	6.3052e-06	1.41634e-05	2.80064e-05	0	0	5	5	5	3.4	3.4	3.4	144.11	0	9.1935	154540000	5	Contig_15_gene_33	ATP-dependent helicase/nuclease subunit A 162418:166095 forward MW:144113
24925000	4023500	2084000	1691600	18623000	10574000	0.00023787	8.22653e-05	3.21295e-05	0.000124098	0.000288679	0.00127005	0.00023787	8.22653e-05	3.21295e-05	0.000124098	0.000288679	0.00127005	8	8	8	37.2	37.2	37.2	33.273	0	23.679	928820000	14	Contig_15_gene_34	Putative uncharacterised protein 166221:167126 forward MW:33273
910220	1065800	2714200	1979400	0	1050200	8.68662e-06	2.17916e-05	4.18455e-05	0.000145211	0	0.00012614	8.68662e-06	2.17916e-05	4.18455e-05	0.000145211	0	0.00012614	2	2	2	5.7	5.7	5.7	49.489	0.0036697	2.076	169830000	5	Contig_15_gene_36	Coenzyme A disulfide reductase 168024:169349 reverse MW:49490
2185700	661180	522290	742120	1153300	858660	2.08591e-05	1.35186e-05	8.05227e-06	5.44429e-05	1.78776e-05	0.000103134	2.08591e-05	1.35186e-05	8.05227e-06	5.44429e-05	1.78776e-05	0.000103134	9	8	8	12.5	11	11	98.254	0	26.37	312290000	14	Contig_15_gene_40	Chaperone protein ClpB 173329:175938 forward MW:98256
6791200	1525800	5548700	3511200	3138600	98806	6.48113e-05	3.11968e-05	8.55457e-05	0.000257586	4.86522e-05	1.18676e-05	6.48113e-05	3.11968e-05	8.55457e-05	0.000257586	4.86522e-05	1.18676e-05	4	4	4	17.6	17.6	17.6	33.963	0	24.222	288600000	9	Contig_15_gene_42	3-oxoacyl-[acyl-carrier-protein] synthase 3 protein 1 176632:177573 forward MW:33964
9294000	7571600	13546000	8837800	7411600	4159300	8.86966e-05	0.00015481	0.000208842	0.000648353	0.000114889	0.000499575	8.86966e-05	0.00015481	0.000208842	0.000648353	0.000114889	0.000499575	6	6	6	27.1	27.1	27.1	43.834	0	93.613	863950000	31	Contig_15_gene_43	3-oxoacyl-[acyl-carrier-protein] synthase 2 177587:178831 forward MW:43835
2431300	98761	0	682260	3396400	862790	2.32029e-05	2.01929e-06	0	5.00515e-05	5.26484e-05	0.00010363	2.32029e-05	2.01929e-06	0	5.00515e-05	5.26484e-05	0.00010363	4	4	4	11.9	11.9	11.9	44.351	0	32.21	149430000	8	Contig_15_gene_6	NADH dehydrogenase-like protein SERP0527 132825:134033 forward MW:44352
3613200	1443600	4967000	6328500	1342100	1095400	3.44823e-05	2.95161e-05	7.65775e-05	0.000464267	2.08042e-05	0.000131569	3.44823e-05	2.95161e-05	7.65775e-05	0.000464267	2.08042e-05	0.000131569	9	9	9	24.9	24.9	24.9	53.536	0	32.868	450950000	15	Contig_15_gene_7	Probable cytosol aminopeptidase 134244:135713 forward MW:53537
261820	0	0	0	0	0	2.49866e-06	0	0	0	0	0	2.49866e-06	0	0	0	0	0	1	1	1	2.4	2.4	2.4	45.205	0.0036036	1.8547	6545600	1	Contig_16_gene_10	UDP-N-acetylglucosamine 1-carboxyvinyltransferase 1202160:1203425 reverse MW:45206
6737800	6933800	12464000	6356100	5780000	3036400	6.43017e-05	0.00014177	0.000192161	0.000466292	8.95971e-05	0.000364703	6.43017e-05	0.00014177	0.000192161	0.000466292	8.95971e-05	0.000364703	11	11	11	34.3	34.3	34.3	51.576	0	108.38	1074000000	40	Contig_16_gene_13	ATP synthase subunit beta 1204313:1205725 reverse MW:51577
10132000	8726600	16578000	10149000	7387500	3615800	9.6694e-05	0.000178426	0.000255587	0.000744544	0.000114515	0.000434295	9.6694e-05	0.000178426	0.000255587	0.000744544	0.000114515	0.000434295	8	8	8	16.7	16.7	16.7	54.609	0	84.906	1244900000	41	Contig_16_gene_15	ATP synthase subunit alpha 1206645:1208153 reverse MW:54610
6360600	883810	0	0	2727800	919200	6.07019e-05	1.80705e-05	0	0	4.22843e-05	0.000110405	6.07019e-05	1.80705e-05	0	0	4.22843e-05	0.000110405	3	3	3	18.2	18.2	18.2	23.075	0	17.625	152480000	6	Contig_16_gene_22	Putative uncharacterised protein 1211984:1212613 reverse MW:23075
4888800	2051300	4968600	305480	0	28669	4.66559e-05	4.19413e-05	7.66021e-05	2.24104e-05	0	3.44344e-06	4.66559e-05	4.19413e-05	7.66021e-05	2.24104e-05	0	3.44344e-06	7	7	7	17.5	17.5	17.5	45.411	0	26.261	293830000	19	Contig_16_gene_23	Serine hydroxymethyltransferase 1212640:1213878 reverse MW:45411
4143300	711210	862390	29718	23229	126940	3.95413e-05	1.45415e-05	1.32957e-05	2.18015e-06	3.60078e-07	1.52468e-05	3.95413e-05	1.45415e-05	1.32957e-05	2.18015e-06	3.60078e-07	1.52468e-05	3	3	3	8.9	8.9	8.9	40.454	0	49.675	141520000	8	Contig_16_gene_28	Putative uncharacterised protein 1216903:1217979 reverse MW:40454
49431000	38119000	13812000	0	6588700	753620	0.000471741	0.000779388	0.000212943	0	0.000102133	9.05176e-05	0.000471741	0.000779388	0.000212943	0	0.000102133	9.05176e-05	3	3	3	50.6	50.6	50.6	9.7927	0	97.254	652230000	8	Contig_16_gene_30	Putative uncharacterised protein 1218729:1218986 reverse MW:9792
2669400	0	0	0	0	0	2.54752e-05	0	0	0	0	0	2.54752e-05	0	0	0	0	0	1	1	1	10.8	10.8	10.8	12.688	0.003663	2.0349	18685000	1	Contig_16_gene_33	Putative uncharacterised protein 1222285:1222620 reverse MW:12687
64617000	14065000	15251000	9148700	29235000	6803900	0.000616668	0.000287576	0.000235128	0.000671161	0.000453178	0.000817219	0.000616668	0.000287576	0.000235128	0.000671161	0.000453178	0.000817219	10	10	10	49.8	49.8	49.8	30.771	0	52.324	1669500000	50	Contig_16_gene_35	Probable fructose-bisphosphate aldolase 1224361:1225218 reverse MW:30772
1525200	2528100	4654600	1615600	1263000	0	1.45556e-05	5.169e-05	7.17611e-05	0.000118523	1.95781e-05	0	1.45556e-05	5.169e-05	7.17611e-05	0.000118523	1.95781e-05	0	1	1	1	8.1	8.1	8.1	20.079	0	9.1536	104280000	2	Contig_16_gene_36	Putative uncharacterised protein 1225419:1225940 forward MW:20079
3170800	1616500	2355300	769200	294810	601290	3.02603e-05	3.30513e-05	3.63122e-05	5.64296e-05	4.56992e-06	7.22212e-05	3.02603e-05	3.30513e-05	3.63122e-05	5.64296e-05	4.56992e-06	7.22212e-05	3	3	3	6.2	6.2	6.2	60.007	0	35.554	237810000	8	Contig_16_gene_37	Putative uncharacterised protein 1226015:1227622 reverse MW:60008
96604000	102880000	218970000	40517000	30574000	16535000	0.000921933	0.0021035	0.00337591	0.00297238	0.000473935	0.00198602	0.000921933	0.0021035	0.00337591	0.00297238	0.000473935	0.00198602	8	8	8	51.2	51.2	51.2	20.245	0	313	4048600000	66	Contig_16_gene_38	Probable DNA-directed RNA polymerase subunit delta 1227838:1228356 reverse MW:20245
7684500	6341000	8803700	1570000	1038500	1250400	7.33365e-05	0.000129649	0.000135729	0.000115177	1.6098e-05	0.000150186	7.33365e-05	0.000129649	0.000135729	0.000115177	1.6098e-05	0.000150186	2	2	2	16	16	16	17.639	0	34.141	160130000	10	Contig_16_gene_44	S-ribosylhomocysteine lyase 1234031:1234501 forward MW:17639
9462500	20497000	24870000	8798300	1881900	3164100	9.03047e-05	0.000419086	0.000383427	0.000645455	2.91718e-05	0.000380041	9.03047e-05	0.000419086	0.000383427	0.000645455	2.91718e-05	0.000380041	6	6	6	15.7	15.7	15.7	44.079	0	66.911	1236100000	27	Contig_16_gene_46	Putative uncharacterised protein 1234922:1236109 reverse MW:44080
4504000	978670	259790	876360	3069200	1132100	4.29836e-05	2.00101e-05	4.00525e-06	6.4291e-05	4.75764e-05	0.000135977	4.29836e-05	2.00101e-05	4.00525e-06	6.4291e-05	4.75764e-05	0.000135977	5	5	5	15.9	15.9	15.9	46.148	0	169.18	259680000	16	Contig_16_gene_47	Putative uncharacterised protein 1236121:1237422 reverse MW:46149
7962300	6575500	7900200	1895900	2703200	1219500	7.59876e-05	0.000134444	0.000121799	0.000139086	4.19029e-05	0.000146475	7.59876e-05	0.000134444	0.000121799	0.000139086	4.19029e-05	0.000146475	4	4	4	22.3	22.3	22.3	23.494	0	26.501	395590000	13	Contig_16_gene_48	Putative uncharacterised protein 1237484:1238146 reverse MW:23494
13063000	11127000	27113000	35850000	8794700	6487800	0.000124666	0.000227505	0.000418008	0.00263	0.000136329	0.000779252	0.000124666	0.000227505	0.000418008	0.00263	0.000136329	0.000779252	8	8	8	46.2	46.2	46.2	25.95	0	192.11	1024400000	58	Contig_16_gene_49	Putative uncharacterised protein 1238313:1239023 forward MW:25950
169410000	97905000	130420000	177300000	123710000	23028000	0.00161675	0.00200178	0.00201072	0.013007	0.00191766	0.0027659	0.00161675	0.00200178	0.00201072	0.013007	0.00191766	0.0027659	5	5	5	56.8	56.8	56.8	16.611	0	211.46	6496000000	45	Contig_16_gene_50	Putative uncharacterised protein 1239096:1239536 reverse MW:16611
850160	1227700	1814700	0	0	0	8.11344e-06	2.51018e-05	2.79777e-05	0	0	0	8.11344e-06	2.51018e-05	2.79777e-05	0	0	0	1	1	1	3.3	3.3	3.3	28.231	0.0035778	1.7803	42818000	4	Contig_16_gene_58	Phosphodiesterase family protein 1245667:1246398 reverse MW:28231
2741800	3062400	3565700	6807700	577270	142180	2.61662e-05	6.26144e-05	5.49733e-05	0.000499422	8.94839e-06	1.70773e-05	2.61662e-05	6.26144e-05	5.49733e-05	0.000499422	8.94839e-06	1.70773e-05	2	2	2	15.3	15.3	15.3	24.616	0	11.063	84485000	5	Contig_16_gene_6	Probable transglycosylase SceD 1199557:1200264 reverse MW:24616
90251000	55050000	69042000	51759000	10225000	10718000	0.000861304	0.00112556	0.00106444	0.00379711	0.0001585	0.00128734	0.000861304	0.00112556	0.00106444	0.00379711	0.0001585	0.00128734	2	2	2	11.7	11.7	11.7	15.934	0	4.9207	1722300000	19	Contig_16_gene_9	Putative uncharacterised protein 1201683:1202120 reverse MW:15934
495520000	429670000	636890000	1735400000	627920000	1388900000	0.00472896	0.00878512	0.00981909	0.127311	0.00973353	0.166821	0.00472896	0.00878512	0.00981909	0.127311	0.00973353	0.166821	74	74	74	63.3	63.3	63.3	158.42	0	323.31	398570000000	1699	Contig_17_gene_14	Putative uncharacterised protein 2258072:2262481 forward MW:158420
4730700	558450	137430	6490800	7001800	4009300	4.51471e-05	1.14182e-05	2.11879e-06	0.000476174	0.000108537	0.000481558	4.51471e-05	1.14182e-05	2.11879e-06	0.000476174	0.000108537	0.000481558	16	16	16	31.2	31.2	31.2	64.32	0	107.23	733710000	47	Contig_17_gene_15	Uncharacterized protein 2262662:2264278 forward MW:64321
16729000	16530000	26150000	12542000	6273600	3735900	0.000159652	0.000337976	0.000403161	0.000920098	9.72485e-05	0.00044872	0.000159652	0.000337976	0.000403161	0.000920098	9.72485e-05	0.00044872	9	9	9	33.9	33.9	33.9	33.647	0	48.295	1557200000	50	Contig_17_gene_19	GTP cyclohydrolase FolE2 2268455:2269333 reverse MW:33647
8957000	10408000	13098000	545910	504660	91604	8.54805e-05	0.000212804	0.000201935	4.00487e-05	7.82285e-06	1.10026e-05	8.54805e-05	0.000212804	0.000201935	4.00487e-05	7.82285e-06	1.10026e-05	3	3	3	11.3	11.3	11.3	25.024	0	7.868	336050000	8	Contig_17_gene_20	Bacillithiol biosynthesis deacetylase BshB2 2269361:2270026 reverse MW:25024
24554000	22131000	18433000	5011300	3219700	1649400	0.000234329	0.000452495	0.000284186	0.000367636	4.99093e-05	0.00019811	0.000234329	0.000452495	0.000284186	0.000367636	4.99093e-05	0.00019811	1	1	1	7.6	7.6	7.6	13.591	0	33.14	299990000	12	Contig_17_gene_21	Putative uncharacterised protein 2270040:2270399 reverse MW:13591
37835000	5608400	19382000	18708000	10907000	9123500	0.000361076	0.00011467	0.000298817	0.00137244	0.000169072	0.00109583	0.000361076	0.00011467	0.000298817	0.00137244	0.000169072	0.00109583	5	5	5	40.4	40.4	40.4	22.863	0	53.371	812520000	16	Contig_17_gene_22;Contig_48_gene_2	Putative uncharacterised protein 2270585:2271226 forward MW:22863;Putative uncharacterised protein 2423147:2423674 reverse MW:18568
9731500	24143000	11174000	8823300	7133400	3224400	9.28718e-05	0.000493632	0.000172272	0.000647289	0.000110576	0.000387284	9.28718e-05	0.000493632	0.000172272	0.000647289	0.000110576	0.000387284	3	3	3	20.3	20.3	20.3	19.611	0	24.552	513840000	12	Contig_17_gene_23	Putative uncharacterised protein 2271228:2271776 forward MW:19611
0	794510	268300	1605700	0	165610	0	1.62447e-05	4.13645e-06	0.000117796	0	1.98915e-05	0	1.62447e-05	4.13645e-06	0.000117796	0	1.98915e-05	1	1	1	5.9	5.9	5.9	25.256	0	29.557	39678000	1	Contig_17_gene_31	Putative uncharacterised protein 2277532:2278191 forward MW:25256
29181000	23220000	39515000	66722000	25649000	19313000	0.000278487	0.000474761	0.000609212	0.00489482	0.000397591	0.00231969	0.000278487	0.000474761	0.000609212	0.00489482	0.000397591	0.00231969	14	14	14	52.6	52.6	52.6	29.688	0	132.28	3257600000	112	Contig_17_gene_37	Putative uncharacterised protein 2282629:2283378 reverse MW:29688
113750000	96964000	229210000	119750000	48894000	37108000	0.00108556	0.00198254	0.00353379	0.00878502	0.000757917	0.00445706	0.00108556	0.00198254	0.00353379	0.00878502	0.000757917	0.00445706	11	11	11	49.5	49.5	49.5	35.048	0	323.31	9039600000	112	Contig_17_gene_38	Phosphate acetyltransferase 2283552:2284541 forward MW:35049
9033300	7272600	31783000	0	0	0	8.62086e-05	0.000148697	0.000490006	0	0	0	8.62086e-05	0.000148697	0.000490006	0	0	0	3	3	3	41.8	41.8	41.8	7.387	0	42.802	288530000	8	Contig_17_gene_45	Cold shock-like protein CspC 2289873:2290076 reverse MW:7387
0	0	0	0	0	221440	0	0	0	0	0	2.65972e-05	0	0	0	0	0	2.65972e-05	1	1	1	4.5	4.5	4.5	35.163	0	8.8266	3985900	2	Contig_17_gene_48	Putative uncharacterised protein 2292188:2293123 forward MW:35163
5982300	7367800	10337000	2056600	0	511710	5.70916e-05	0.000150643	0.000159368	0.000150875	0	6.14617e-05	5.70916e-05	0.000150643	0.000159368	0.000150875	0	6.14617e-05	1	1	1	6.1	6.1	6.1	13.437	0.0070547	1.7091	52511000	4	Contig_18_gene_10	Putative uncharacterised protein 193834:194181 forward MW:13437
4201700	1443300	1281300	629360	7529100	1103500	4.00986e-05	2.951e-05	1.97541e-05	4.61707e-05	0.00011671	0.000132542	4.00986e-05	2.951e-05	1.97541e-05	4.61707e-05	0.00011671	0.000132542	3	3	3	17.6	17.6	17.6	28.062	0	47.383	259010000	10	Contig_18_gene_16	Enoyl-[acyl-carrier-protein] reductase [NADPH] FabI 200096:200866 forward MW:28062
18907000	17162000	20091000	5071200	12725000	3361600	0.000180438	0.000350898	0.000309748	0.00037203	0.000197253	0.000403763	0.000180438	0.000350898	0.000309748	0.00037203	0.000197253	0.000403763	5	5	5	29	29	29	19.602	0	17.117	695870000	28	Contig_18_gene_19	Putative uncharacterised protein 203307:203816 forward MW:19602
626370	1398700	1526600	551780	275290	711600	5.97772e-06	2.85981e-05	2.3536e-05	4.04793e-05	4.26733e-06	8.54705e-05	5.97772e-06	2.85981e-05	2.3536e-05	4.04793e-05	4.26733e-06	8.54705e-05	4	4	4	6.9	6.9	6.9	73.037	0	7.916	178160000	10	Contig_18_gene_26	Serine protease HtrA-like 211307:213226 forward MW:73038
0	0	3594300	748490	0	0	0	0	5.54142e-05	5.49102e-05	0	0	0	0	5.54142e-05	5.49102e-05	0	0	1	1	1	6.9	6.9	6.9	15.421	0.0036496	1.9843	34742000	1	Contig_18_gene_3	Regulatory protein Spx 187076:187471 forward MW:15421
71561000	58505000	77858000	21940000	24162000	11078000	0.000682937	0.0011962	0.00120036	0.00160955	0.000374541	0.00133058	0.000682937	0.0011962	0.00120036	0.00160955	0.000374541	0.00133058	10	10	10	62.1	62.1	62.1	30.382	0	149.65	2916100000	54	Contig_18_gene_43	1,4-dihydroxy-2-naphthoyl-CoA synthase 227819:228637 forward MW:30382
15666000	5705400	15908000	27692000	9343200	3936900	0.000149507	0.000116654	0.000245258	0.00203152	0.000144831	0.000472862	0.000149507	0.000116654	0.000245258	0.00203152	0.000144831	0.000472862	14	14	14	26.7	26.7	26.7	70.001	0	99.095	2425800000	56	Contig_18_gene_6	Oligoendopeptidase F homolog 189517:191325 forward MW:70002
14131000	6420900	16220000	10293000	8798500	4539300	0.000134858	0.000131283	0.000250068	0.000755108	0.000136388	0.000545217	0.000134858	0.000131283	0.000250068	0.000755108	0.000136388	0.000545217	15	15	15	27.3	27.3	27.3	75.268	0	219.97	2355700000	85	Contig_19_gene_11	Methionine--tRNA ligase 2167350:2169329 forward MW:75269
12012000	13457000	20468000	7873600	4032000	1562400	0.000114636	0.000275144	0.00031556	0.000577618	6.2501e-05	0.00018766	0.000114636	0.000275144	0.00031556	0.000577618	6.2501e-05	0.00018766	4	4	4	19.5	19.5	19.5	29.328	0	41.522	712860000	18	Contig_19_gene_12	Putative uncharacterised protein 2169359:2170129 forward MW:29328
40865000	45664000	67834000	3183200	882010	2024800	0.000389992	0.000933655	0.00104581	0.000233524	1.36722e-05	0.000243199	0.000389992	0.000933655	0.00104581	0.000233524	1.36722e-05	0.000243199	3	3	3	29.4	29.4	29.4	13.809	0	107.11	641810000	29	Contig_19_gene_18	Putative uncharacterised protein 2174101:2174481 forward MW:13809
63450000	77617000	107400000	32179000	26672000	12455000	0.00060553	0.00158697	0.00165581	0.0023607	0.000413449	0.00149597	0.00060553	0.00158697	0.00165581	0.0023607	0.000413449	0.00149597	6	6	6	55	55	55	11.264	0	67.85	2238400000	75	Contig_19_gene_19	Putative septation protein SpoVG 2174549:2174851 forward MW:11263
2198500	0	6860500	0	45172	77577	2.09812e-05	0	0.00010577	0	7.00222e-07	9.3178e-06	2.09812e-05	0	0.00010577	0	7.00222e-07	9.3178e-06	3	3	3	8	8	8	48.827	0	12.058	174450000	3	Contig_19_gene_20	Bifunctional protein GlmU 2175059:2176414 forward MW:48828
150890000	64132000	84373000	55556000	47088000	9230700	0.00144001	0.00131126	0.0013008	0.00407566	0.000729922	0.0011087	0.00144001	0.00131126	0.0013008	0.00407566	0.000729922	0.0011087	6	6	6	33.9	33.9	33.9	24.324	0	49.898	2878900000	50	Contig_19_gene_22	Putative uncharacterised protein 2177675:2178340 forward MW:24324
5587900	4225200	9753800	7789000	3906900	4530900	5.33277e-05	8.63892e-05	0.000150377	0.000571412	6.05618e-05	0.000544208	5.33277e-05	8.63892e-05	0.000150377	0.000571412	6.05618e-05	0.000544208	5	5	5	12.9	12.9	12.9	45.356	0	64.071	715870000	26	Contig_19_gene_26	Putative uncharacterised protein 2184184:2185374 forward MW:45357
2342400	0	1427300	330580	538480	0	2.23545e-05	0	2.2005e-05	2.42518e-05	8.3471e-06	0	2.23545e-05	0	2.2005e-05	2.42518e-05	8.3471e-06	0	2	2	2	18.5	18.5	18.5	10.519	0	3.2381	27832000	3	Contig_19_gene_27	Uncharacterized protein BH0073 2185371:2185649 forward MW:10519
14060000	0	1445800	1380500	4116200	0	0.000134181	0	2.22903e-05	0.000101275	6.38062e-05	0	0.000134181	0	2.22903e-05	0.000101275	6.38062e-05	0	2	2	2	15	15	15	14.854	0	10.684	84011000	4	Contig_19_gene_29	RNA binding protein%2C contains ribosomal protein S1 domain 2186194:2186595 forward MW:14853
11874000	7244200	16355000	906990	480450	0	0.000113319	0.000148116	0.000252149	6.6538e-05	7.44757e-06	0	0.000113319	0.000148116	0.000252149	6.6538e-05	7.44757e-06	0	6	6	6	36.9	36.9	36.9	20.252	0	38.866	405470000	15	Contig_19_gene_31	Putative uncharacterised protein 2188118:2188657 forward MW:20252
7985000	2910500	4181400	412730	6790900	445310	7.62043e-05	5.95086e-05	6.44657e-05	3.02784e-05	0.000105267	5.34863e-05	7.62043e-05	5.95086e-05	6.44657e-05	3.02784e-05	0.000105267	5.34863e-05	6	6	6	12.1	12.1	12.1	81.218	0	79.533	818130000	10	Contig_19_gene_32	ATP-dependent zinc metalloprotease FtsH 2188920:2191103 forward MW:81220
7823200	7899000	9593400	818140	1898900	948380	7.46601e-05	0.000161504	0.000147904	6.00199e-05	2.94353e-05	0.00011391	7.46601e-05	0.000161504	0.000147904	6.00199e-05	2.94353e-05	0.00011391	5	5	5	22.4	22.4	22.4	31.836	0	40.07	405740000	15	Contig_19_gene_33	33 kDa chaperonin 2191340:2192224 forward MW:31836
24577000	17959000	20145000	7203200	7272600	975000	0.000234549	0.000367193	0.00031058	0.000528437	0.000112734	0.000117108	0.000234549	0.000367193	0.00031058	0.000528437	0.000112734	0.000117108	6	6	6	25.8	25.8	25.8	32.966	0	49.789	1093800000	30	Contig_19_gene_34	Cysteine synthase 2192428:2193360 forward MW:32966
0	0	0	417460000	0	349800000	0	0	0	0.0306254	0	0.0420146	0	0	0	0.0306254	0	0.0420146	1	1	1	7.9	7.9	7.9	29.649	0	2.6056	12276000000	0	Contig_19_gene_35	Putative uncharacterised protein 2193594:2194397 forward MW:29649
0	0	2828100	0	0	0	0	0	4.36015e-05	0	0	0	0	0	4.36015e-05	0	0	0	1	1	1	11.3	11.3	11.3	18.217	0	3.8156	22624000	0	Contig_19_gene_37	Putative uncharacterised protein 2194741:2195220 forward MW:18217
9948700	3260300	3840500	2385300	5319200	5079300	9.49447e-05	6.66607e-05	5.92099e-05	0.000174989	8.24541e-05	0.000610077	9.49447e-05	6.66607e-05	5.92099e-05	0.000174989	8.24541e-05	0.000610077	7	7	7	16.1	16.1	16.1	57.065	0	149.87	924830000	33	Contig_19_gene_38	Putative uncharacterised protein 2195424:2196914 forward MW:57066
17224000	34498000	31574000	1041600	1068000	0	0.000164376	0.000705353	0.000486784	7.64132e-05	1.65553e-05	0	0.000164376	0.000705353	0.000486784	7.64132e-05	1.65553e-05	0	1	1	1	8.3	8.3	8.3	11.913	0	10.992	341620000	7	Contig_19_gene_4	Putative uncharacterised protein 2162384:2162713 forward MW:11913
0	3078500	0	0	2018800	0	0	6.29436e-05	0	0	3.12939e-05	0	0	6.29436e-05	0	0	3.12939e-05	0	1	1	1	3.9	3.9	3.9	35.488	0.0087108	1.604	107040000	2	Contig_19_gene_5	Putative DNA polymerase III, delta subunit 2162984:2163910 forward MW:35489
1936300	1642900	1731400	2303500	1762600	2545600	1.84789e-05	3.3591e-05	2.66934e-05	0.000168988	2.73225e-05	0.000305753	1.84789e-05	3.3591e-05	2.66934e-05	0.000168988	2.73225e-05	0.000305753	3	3	3	24.3	24.3	24.3	30.686	0	10.907	131150000	13	Contig_2_gene_109	Uncharacterized protein 1756103:1756933 forward MW:30686
348940	0	0	0	190280	0	3.33008e-06	0	0	0	2.94957e-06	0	3.33008e-06	0	0	0	2.94957e-06	0	1	1	1	3.1	3.1	3.1	35.177	0.0086806	1.5834	7549100	0	Contig_2_gene_115	Putative uncharacterised protein 1760572:1761531 reverse MW:35177
165820000	133370000	143110000	64892000	54106000	21860000	0.00158249	0.00272691	0.00220636	0.00476057	0.00083871	0.00262561	0.00158249	0.00272691	0.00220636	0.00476057	0.00083871	0.00262561	19	19	19	75.3	75.3	75.3	32.984	0	323.31	11080000000	150	Contig_2_gene_13	Fructose-bisphosphate aldolase class 1 1655386:1656276 forward MW:32984
945970	1184900	2157900	2225200	668260	154760	9.02779e-06	2.42267e-05	3.32689e-05	0.000163244	1.03589e-05	1.85883e-05	9.02779e-06	2.42267e-05	3.32689e-05	0.000163244	1.03589e-05	1.85883e-05	2	2	2	6.2	6.2	6.2	36.13	0	4.529	102720000	3	Contig_2_gene_134	Lactonase drp35 1780919:1781896 reverse MW:36130
12698000	11277000	16869000	4872800	1291000	2445800	0.000121182	0.000230572	0.000260074	0.000357475	2.00121e-05	0.000293766	0.000121182	0.000230572	0.000260074	0.000357475	2.00121e-05	0.000293766	5	5	5	30.2	30.2	30.2	22.82	0	17.368	642900000	20	Contig_2_gene_141	Pyrrolidone-carboxylate peptidase 1788156:1788794 forward MW:22820
16729000	9554200	10489000	13012000	12371000	5282100	0.000159652	0.000195347	0.000161711	0.000954578	0.000191766	0.000634435	0.000159652	0.000195347	0.000161711	0.000954578	0.000191766	0.000634435	4	4	4	17.7	17.7	17.7	33.005	0	27.645	741800000	25	Contig_2_gene_148	Putative uncharacterised protein 1794518:1795399 reverse MW:33006
8193500	5607000	5198900	6141200	4668900	1624400	7.81941e-05	0.000114642	8.01527e-05	0.000450527	7.23737e-05	0.000195107	7.81941e-05	0.000114642	8.01527e-05	0.000450527	7.23737e-05	0.000195107	2	2	2	8.7	8.7	8.7	27.235	0	7.6257	188600000	14	Contig_2_gene_152	Putative uncharacterised protein 1798242:1798970 forward MW:27236
1957500	2322800	4093800	356170	696540	238320	1.86813e-05	4.74924e-05	6.31151e-05	2.61291e-05	1.07972e-05	2.86247e-05	1.86813e-05	4.74924e-05	6.31151e-05	2.61291e-05	1.07972e-05	2.86247e-05	2	2	2	6	6	6	42.213	0	7.0415	173970000	6	Contig_2_gene_154	N-acetylglucosamine-6-phosphate deacetylase 1799417:1800574 reverse MW:42213
1572800	2369000	1793400	0	152720	0	1.50099e-05	4.8437e-05	2.76493e-05	0	2.36735e-06	0	1.50099e-05	4.8437e-05	2.76493e-05	0	2.36735e-06	0	1	1	1	7.1	7.1	7.1	12.65	0	2.78	35327000	3	Contig_2_gene_165	Putative uncharacterised protein 1811024:1811365 forward MW:12650
111390000	17625000	24544000	5446800	19786000	1386900	0.00106304	0.000360364	0.000378401	0.000399585	0.000306707	0.000166581	0.00106304	0.000360364	0.000378401	0.000399585	0.000306707	0.000166581	10	10	10	45.1	45.1	45.1	33.722	0	156.86	2702700000	57	Contig_2_gene_172	Putative uncharacterised protein 1815335:1816282 reverse MW:33722
458140000	233390000	363270000	648430000	319030000	79269000	0.00437223	0.00477194	0.00560062	0.0475697	0.00494536	0.00952103	0.00437223	0.00477194	0.00560062	0.0475697	0.00494536	0.00952103	17	17	17	73.8	73.8	73.8	37.395	0	323.31	33624000000	327	Contig_2_gene_173	Putative uncharacterised protein 1816283:1817281 reverse MW:37395
748860	0	0	0	359460	0	7.14669e-06	0	0	0	5.57207e-06	0	7.14669e-06	0	0	0	5.57207e-06	0	1	1	1	2.6	2.6	2.6	56.18	0.0086957	1.5854	28816000	1	Contig_2_gene_19	Putative uncharacterised protein 1658654:1660147 reverse MW:56181
854450	399150	2365100	1190600	0	181100	8.15438e-06	8.1611e-06	3.64633e-05	8.7344e-05	0	2.1752e-05	8.15438e-06	8.1611e-06	3.64633e-05	8.7344e-05	0	2.1752e-05	2	2	2	6.5	6.5	6.5	41.092	0	3.9825	104800000	5	Contig_2_gene_200	Mannitol-1-phosphate 5-dehydrogenase 1845172:1846275 forward MW:41093
687760	387020	0	411310	2873700	1508500	6.56359e-06	7.91309e-06	0	3.01743e-05	4.45459e-05	0.000181186	6.56359e-06	7.91309e-06	0	3.01743e-05	4.45459e-05	0.000181186	3	3	3	9.5	9.5	9.5	47.202	0	14.082	129100000	8	Contig_2_gene_206	Putative uncharacterised protein 1852796:1854094 reverse MW:47202
4907500	1838000	0	3743200	6417600	5514900	4.68344e-05	3.75801e-05	0	0.000274606	9.94807e-05	0.000662397	4.68344e-05	3.75801e-05	0	0.000274606	9.94807e-05	0.000662397	5	5	5	21.9	21.9	21.9	34.453	0	210.4	313900000	17	Contig_2_gene_208	Acetoin:2,6-dichlorophenolindophenol oxidoreductase subunit alpha 1855169:1856116 reverse MW:34453
1108800	76156	102660	48757	2144400	295050	1.05818e-05	1.5571e-06	1.58273e-06	3.57688e-06	3.32408e-05	3.54386e-05	1.05818e-05	1.5571e-06	1.58273e-06	3.57688e-06	3.32408e-05	3.54386e-05	7	7	7	8.9	8.9	8.9	97.551	0	55.271	173690000	8	Contig_2_gene_21	Pyruvate phosphate dikinase 1661289:1663916 reverse MW:97552
201190	170750	295300	164910	70504	185440	1.92004e-06	3.49119e-06	4.55271e-06	1.2098e-05	1.0929e-06	2.22733e-05	1.92004e-06	3.49119e-06	4.55271e-06	1.2098e-05	1.0929e-06	2.22733e-05	1	1	1	2.4	2.4	2.4	50.373	0	2.4626	19586000	6	Contig_2_gene_217	Putative uncharacterised protein 1864268:1865650 reverse MW:50374
2791000	1615900	1354000	471210	175350	515050	2.66357e-05	3.3039e-05	2.08749e-05	3.45686e-05	2.71814e-06	6.18628e-05	2.66357e-05	3.3039e-05	2.08749e-05	3.45686e-05	2.71814e-06	6.18628e-05	6	6	6	10.5	10.5	10.5	59.776	0	11.343	214600000	13	Contig_2_gene_27	Fatty-acid CoA ligase 1666002:1667597 reverse MW:59777
558060	309700	504770	7423900	8324100	1987900	5.3258e-06	6.33219e-06	7.78216e-06	0.000544627	0.000129034	0.000238767	5.3258e-06	6.33219e-06	7.78216e-06	0.000544627	0.000129034	0.000238767	5	5	5	17.5	17.5	17.5	54.461	0	91.411	401280000	13	Contig_2_gene_35	Putative uncharacterised protein 1677133:1678623 reverse MW:54461
6754800	3635200	4868900	2256100	1551100	457370	6.44639e-05	7.4326e-05	7.5065e-05	0.000165511	2.4044e-05	5.49349e-05	6.44639e-05	7.4326e-05	7.5065e-05	0.000165511	2.4044e-05	5.49349e-05	10	10	10	19.7	19.7	19.7	64.89	0	16.875	663790000	27	Contig_2_gene_47	Putative uncharacterised protein 1690474:1692195 reverse MW:64892
5939800	4141100	1423000	2412200	16697000	1963900	5.6686e-05	8.46697e-05	2.19387e-05	0.000176962	0.000258824	0.000235885	5.6686e-05	8.46697e-05	2.19387e-05	0.000176962	0.000258824	0.000235885	5	5	5	13.5	13.5	13.5	70.436	0	17.674	684120000	23	Contig_2_gene_48	Putative uncharacterised protein 1692214:1694082 reverse MW:70437
367490	0	283180	0	0	0	3.50711e-06	0	4.36586e-06	0	0	0	3.50711e-06	0	4.36586e-06	0	0	0	1	1	1	2	2	2	60.512	0.0035971	1.8423	17568000	1	Contig_2_gene_66	Putative uncharacterised protein 1710664:1712304 forward MW:60513
190540000	72281000	124440000	137700000	70801000	5346200	0.0018184	0.00147787	0.00191852	0.0101019	0.0010975	0.000642134	0.0018184	0.00147787	0.00191852	0.0101019	0.0010975	0.000642134	26	26	26	61.8	61.8	61.8	47.233	0	323.31	16831000000	240	Contig_2_gene_77	Putative uncharacterised protein 1721658:1722893 reverse MW:47234
8293200	7467700	13111000	1932900	0	707620	7.91455e-05	0.000152686	0.000202136	0.0001418	0	8.49925e-05	7.91455e-05	0.000152686	0.000202136	0.0001418	0	8.49925e-05	3	3	3	15.2	15.2	15.2	21.06	0	7.9652	283610000	11	Contig_2_gene_79	Putative uncharacterised protein 1723900:1724475 reverse MW:21059
0	1409300	2154100	1405200	1049600	722510	0	2.88148e-05	3.32103e-05	0.000103087	1.62701e-05	8.67809e-05	0	2.88148e-05	3.32103e-05	0.000103087	1.62701e-05	8.67809e-05	2	2	2	7	7	7	30.552	0	4.3183	87628000	3	Contig_2_gene_8	Putative uncharacterised protein 1649681:1650496 reverse MW:30552
64822000	55809000	135020000	73609000	24617000	999360	0.000618624	0.00114108	0.00208164	0.00540006	0.000381594	0.000120033	0.000618624	0.00114108	0.00208164	0.00540006	0.000381594	0.000120033	7	7	7	43.2	43.2	43.2	19.33	0	75.672	2839000000	42	Contig_2_gene_81	Putative uncharacterised protein 1725385:1725915 reverse MW:19330
249540	19841	250190	0	0	772990	2.38147e-06	4.05673e-07	3.85724e-06	0	0	9.28441e-05	2.38147e-06	4.05673e-07	3.85724e-06	0	0	9.28441e-05	2	2	2	2.7	2.7	2.7	103.96	0	2.6106	65921000	1	Contig_2_gene_83	Phage infection protein 1726732:1729548 reverse MW:103965
15428000	5965500	14516000	31703000	21750000	25337000	0.000147236	0.000121972	0.000223797	0.00232578	0.000337152	0.00304324	0.000147236	0.000121972	0.000223797	0.00232578	0.000337152	0.00304324	14	14	14	28.6	28.6	28.6	79.841	0	280.48	3096900000	95	Contig_2_gene_84	Putative uncharacterised protein 1729758:1731920 forward MW:79842
29611000	8141100	8374000	25386000	26239000	34609000	0.00028259	0.000166454	0.000129104	0.00186235	0.000406737	0.0041569	0.00028259	0.000166454	0.000129104	0.00186235	0.000406737	0.0041569	27	27	27	44.2	44.2	44.2	76.789	0	257.41	5162100000	135	Contig_2_gene_88	Serine-rich glycoprotein adhesin SraP family protein 1735744:1737837 reverse MW:76790
4351200	109240	556980	388420	0	393240	4.15254e-05	2.23354e-06	8.5871e-06	2.8495e-05	0	4.72322e-05	4.15254e-05	2.23354e-06	8.5871e-06	2.8495e-05	0	4.72322e-05	2	2	2	5.1	5.1	5.1	34.862	0.0018657	2.2251	98584000	5	Contig_2_gene_93	Putative uncharacterised protein 1743082:1744026 forward MW:34862
113460000	16754000	10557000	20459000	44943000	15625000	0.0010828	0.000342555	0.00016276	0.0015009	0.000696672	0.00187672	0.0010828	0.000342555	0.00016276	0.0015009	0.000696672	0.00187672	8	8	8	67.5	67.5	67.5	17.763	0	198.06	2218000000	52	Contig_20_gene_1	50S ribosomal protein L10 2222367:2222867 forward MW:17763
70451000	40939000	45877000	25195000	81839000	24798000	0.000672344	0.000837047	0.000707297	0.00184834	0.00126861	0.0029785	0.000672344	0.000837047	0.000707297	0.00184834	0.00126861	0.0029785	13	13	13	54.1	54.1	54.1	43.091	0	279.81	6071100000	141	Contig_20_gene_10	Elongation factor Tu 2235515:2236699 forward MW:43092
0	0	1142700	915590	0	0	0	0	1.76173e-05	6.71689e-05	0	0	0	0	1.76173e-05	6.71689e-05	0	0	2	2	2	6.4	6.4	6.4	43.87	0.0087873	1.6954	37050000	2	Contig_20_gene_11	Putative uncharacterised protein 2236906:2238081 reverse MW:43871
1683000	911860	971080	752040	431340	227410	1.60616e-05	1.86441e-05	1.49714e-05	5.51707e-05	6.6863e-06	2.73143e-05	1.60616e-05	1.86441e-05	1.49714e-05	5.51707e-05	6.6863e-06	2.73143e-05	3	3	3	9.3	9.3	9.3	43.269	0	4.9167	119440000	9	Contig_20_gene_12	Putative pyridoxal phosphate-dependent acyltransferase 2238302:2239498 forward MW:43270
2057900	1403400	1524600	7973400	4489200	12515000	1.96394e-05	2.86942e-05	2.35051e-05	0.000584939	6.95881e-05	0.00150318	1.96394e-05	2.86942e-05	2.35051e-05	0.000584939	6.95881e-05	0.00150318	20	20	20	27.5	27.5	27.5	105.69	0	282.4	1528100000	82	Contig_20_gene_16	Uncharacterized protein 2242267:2245176 reverse MW:105695
6305900	5114600	7632100	8026800	9365600	2566100	6.01799e-05	0.000104574	0.000117666	0.000588857	0.000145178	0.000308215	6.01799e-05	0.000104574	0.000117666	0.000588857	0.000145178	0.000308215	9	9	9	29.3	29.3	29.3	40.225	0	58.769	819230000	33	Contig_20_gene_18	Branched-chain-amino-acid transaminase 1 2246666:2247742 forward MW:40225
310630000	237730000	478310000	90703000	16378000	19190000	0.00296447	0.00486067	0.00737422	0.0066541	0.000253879	0.00230492	0.00296447	0.00486067	0.00737422	0.0066541	0.000253879	0.00230492	7	7	7	73	73	73	12.663	0	72.938	8070600000	63	Contig_20_gene_2	Putative uncharacterised protein 2222907:2223275 forward MW:12663
12397000	9727500	15670000	5159200	5691800	1193900	0.00011831	0.00019889	0.000241588	0.000378486	8.82299e-05	0.0001434	0.00011831	0.00019889	0.000241588	0.000378486	8.82299e-05	0.0001434	23	23	23	23.7	23.7	23.7	133.25	0	250.58	3289400000	96	Contig_20_gene_4	Putative uncharacterised protein 2224263:2227814 forward MW:133251
10000000	6193600	11824000	1744200	2066300	270730	9.54343e-05	0.000126636	0.000182294	0.000127957	3.20302e-05	3.25175e-05	9.54343e-05	0.000126636	0.000182294	0.000127957	3.20302e-05	3.25175e-05	29	29	29	25.5	25.5	25.5	134.99	0	318.46	2696400000	98	Contig_20_gene_5	DNA-directed RNA polymerase subunit beta 2227985:2231605 forward MW:134990
2552900	2971000	3441500	0	0	0	2.43634e-05	6.07456e-05	5.30584e-05	0	0	0	2.43634e-05	6.07456e-05	5.30584e-05	0	0	0	2	2	2	13.9	13.9	13.9	15.287	0	4.1028	53792000	4	Contig_20_gene_7	30S ribosomal protein S12 2232153:2232566 forward MW:15287
66016000	27497000	11026000	52993000	151850000	41953000	0.000630019	0.000562209	0.000169991	0.00388764	0.00235386	0.00503899	0.000630019	0.000562209	0.000169991	0.00388764	0.00235386	0.00503899	6	6	6	53.2	53.2	53.2	17.794	0	253.27	2108000000	42	Contig_20_gene_8	30S ribosomal protein S7 2232637:2233107 forward MW:17794
14422000	3962900	4002100	2147000	15705000	3418000	0.000137635	8.10262e-05	6.17014e-05	0.000157507	0.000243447	0.000410537	0.000137635	8.10262e-05	6.17014e-05	0.000157507	0.000243447	0.000410537	17	17	17	36.8	36.8	36.8	76.772	0	255.99	1528000000	65	Contig_20_gene_9	Elongation factor G 2233229:2235310 forward MW:76773
633890	765760	2576300	758270	476750	678740	6.04948e-06	1.56569e-05	3.97194e-05	5.56277e-05	7.39021e-06	8.15237e-05	6.04948e-06	1.56569e-05	3.97194e-05	5.56277e-05	7.39021e-06	8.15237e-05	11	11	11	15.5	15.5	15.5	141.35	0	72.825	418170000	26	Contig_21_gene_1;Contig_45_gene_1;Contig_70_gene_1;Contig_37_gene_5	Uncharacterized protein 974522:978421 reverse MW:141356
5654200	5368900	10715000	3023100	4232300	2014900	5.39604e-05	0.000109774	0.000165196	0.000221779	6.56059e-05	0.00024201	5.39604e-05	0.000109774	0.000165196	0.000221779	6.56059e-05	0.00024201	2	2	2	21.7	21.7	21.7	16.233	0	48.171	248070000	7	Contig_21_gene_11	Putative uncharacterised protein 994380:994838 reverse MW:16233
4398500	7070900	7896700	3914800	0	674370	4.19768e-05	0.000144573	0.000121745	0.000287195	0	8.09988e-05	4.19768e-05	0.000144573	0.000121745	0.000287195	0	8.09988e-05	2	2	2	26.2	26.2	26.2	11.395	0	6.6701	143730000	3	Contig_21_gene_3	Rhodanese-like protein 985406:985717 reverse MW:11395
6348200	4387500	9105700	13431000	4219500	4003800	6.05836e-05	8.97077e-05	0.000140385	0.000985316	6.54074e-05	0.000480898	6.05836e-05	8.97077e-05	0.000140385	0.000985316	6.54074e-05	0.000480898	14	14	14	23.5	23.5	23.5	91.597	0	148.14	1493800000	60	Contig_21_gene_4	Putative uncharacterised protein 985738:988152 reverse MW:91599
7767400	2663200	3370500	3970200	0	0	7.41276e-05	5.44523e-05	5.19638e-05	0.000291259	0	0	7.41276e-05	5.44523e-05	5.19638e-05	0.000291259	0	0	2	2	2	15	15	15	15.917	0	75.147	159940000	4	Contig_21_gene_8	HTH-type transcriptional regulator rot 991405:991806 reverse MW:15917
38845000	25986000	64566000	29950000	21398000	8250600	0.000370714	0.000531315	0.00099543	0.00219717	0.000331695	0.000990983	0.000370714	0.000531315	0.00099543	0.00219717	0.000331695	0.000990983	18	18	18	42.6	42.6	42.6	56.36	0	282.74	4913900000	122	Contig_22_gene_12	Putative uncharacterised protein 2212567:2214021 forward MW:56361
7412100	9193500	10927000	6403600	2063800	1432400	7.07368e-05	0.000187972	0.000168464	0.000469777	3.19914e-05	0.000172046	7.07368e-05	0.000187972	0.000168464	0.000469777	3.19914e-05	0.000172046	8	8	8	18.9	18.9	18.9	53.9	0	46.228	898370000	31	Contig_22_gene_14	Cysteine--tRNA ligase 2215089:2216489 forward MW:53901
13614000	10968000	13261000	3483600	1368600	0	0.000129924	0.000224254	0.000204448	0.000255562	2.1215e-05	0	0.000129924	0.000224254	0.000204448	0.000255562	2.1215e-05	0	4	4	4	33.5	33.5	33.5	20.732	0	75.223	469640000	13	Contig_22_gene_20	Transcription termination/antitermination protein NusG 2219339:2219887 forward MW:20732
50738000	97255000	124290000	30288000	26014000	5880800	0.000484214	0.00198849	0.00191621	0.00222197	0.000403249	0.000706345	0.000484214	0.00198849	0.00191621	0.00222197	0.000403249	0.000706345	3	3	3	28.6	28.6	28.6	14.885	0	204.77	3010200000	39	Contig_22_gene_21	Uncharacterized protein 2220075:2220497 forward MW:14885
5242400	2851000	3817900	0	1205900	205340	5.00305e-05	5.82921e-05	5.88615e-05	0	1.86929e-05	2.46635e-05	5.00305e-05	5.82921e-05	5.88615e-05	0	1.86929e-05	2.46635e-05	4	4	4	16.9	16.9	16.9	24.982	0	6.8153	173190000	7	Contig_22_gene_22	50S ribosomal protein L1 2220722:2221417 forward MW:24982
20575000	13336000	15393000	7521100	10245000	6879600	0.000196356	0.00027267	0.000237318	0.000551758	0.00015881	0.000826311	0.000196356	0.00027267	0.000237318	0.000551758	0.00015881	0.000826311	10	10	10	43.1	43.1	43.1	31.915	0	134.72	1257100000	32	Contig_22_gene_3	Putative uncharacterised protein 2201985:2202872 forward MW:31916
1260900	662170	0	80575	384180	0	1.20333e-05	1.35389e-05	0	5.91109e-06	5.95526e-06	0	1.20333e-05	1.35389e-05	0	5.91109e-06	5.95526e-06	0	1	1	1	6	6	6	20.405	0.0086505	1.5611	28654000	0	Contig_22_gene_4	Pyridoxal 5-phosphate synthase subunit PdxT 2202876:2203430 forward MW:20405
12907000	1119700	279310	2539100	5289500	2701900	0.000123177	2.28936e-05	4.30619e-06	0.000186272	8.19938e-05	0.000324526	0.000123177	2.28936e-05	4.30619e-06	0.000186272	8.19938e-05	0.000324526	19	19	18	25.4	25.4	23.8	91.664	0	137.37	1117600000	53	Contig_22_gene_9	Putative uncharacterised protein 2206967:2209441 forward MW:91665
6616600	756120	1809600	4715200	5630900	0	6.3145e-05	1.54598e-05	2.7899e-05	0.000345913	8.72859e-05	0	6.3145e-05	1.54598e-05	2.7899e-05	0.000345913	8.72859e-05	0	4	4	4	23.3	23.3	23.3	37.146	0	18.849	234340000	6	Contig_23_gene_10	Uncharacterized protein 257715:258746 forward MW:37146
5548500	1549300	1157600	1826300	4175500	592580	5.29517e-05	3.16773e-05	1.7847e-05	0.00013398	6.47254e-05	7.1175e-05	5.29517e-05	3.16773e-05	1.7847e-05	0.00013398	6.47254e-05	7.1175e-05	4	4	4	9.9	9.9	9.9	45.378	0	43.199	326700000	8	Contig_23_gene_13	Phosphoribosylamine--glycine ligase 260840:262081 forward MW:45379
2746300	0	263420	194230	1885800	141310	2.62091e-05	0	4.06121e-06	1.4249e-05	2.92322e-05	1.69728e-05	2.62091e-05	0	4.06121e-06	1.4249e-05	2.92322e-05	1.69728e-05	2	2	2	7	7	7	30.788	0	13.861	83697000	5	Contig_23_gene_2	Bifunctional protein FolD 249774:250631 reverse MW:30788
93864000	99361000	97557000	29091000	39198000	8548100	0.000895784	0.00203155	0.00150406	0.00213416	0.000607617	0.00102672	0.000895784	0.00203155	0.00150406	0.00213416	0.000607617	0.00102672	5	5	5	84.1	84.1	84.1	9.4946	0	171.53	1838100000	40	Contig_23_gene_21	Putative uncharacterised protein 269263:269529 forward MW:9494
58058000	40384000	95805000	43986000	25441000	11753000	0.000554072	0.000825699	0.00147705	0.00322687	0.000394367	0.00141166	0.000554072	0.000825699	0.00147705	0.00322687	0.000394367	0.00141166	20	20	20	45	45	45	63.575	0	323.31	7161100000	174	Contig_23_gene_22	Phosphoenolpyruvate-protein phosphotransferase 269532:271247 forward MW:63576
6610700	7721300	7823400	3662400	3476700	1078100	6.30887e-05	0.000157871	0.000120615	0.000268679	5.38931e-05	0.000129491	6.30887e-05	0.000157871	0.000120615	0.000268679	5.38931e-05	0.000129491	1	1	1	6.2	6.2	6.2	16.987	0	8.9489	242980000	3	Contig_23_gene_3	N5-carboxyaminoimidazole ribonucleotide mutase 250843:251325 forward MW:16987
9677300	2207800	3038000	1951700	1913000	1078000	9.23546e-05	4.51411e-05	4.68376e-05	0.000143179	2.96539e-05	0.000129479	9.23546e-05	4.51411e-05	4.68376e-05	0.000143179	2.96539e-05	0.000129479	4	4	4	17.9	17.9	17.9	26.77	0	41.12	278120000	15	Contig_23_gene_5	Putative uncharacterised protein 252440:253144 forward MW:26770
7966400	5422800	6983500	3835400	0	0	7.60267e-05	0.000110876	0.000107666	0.00028137	0	0	7.60267e-05	0.000110876	0.000107666	0.00028137	0	0	1	1	1	15.1	15.1	15.1	9.7659	0	10.394	96832000	2	Contig_23_gene_6	Phosphoribosylformylglycinamidine synthase subunit PurS 253144:253404 forward MW:9766
16143000	12402000	21987000	12429000	18954000	3679000	0.00015406	0.000253574	0.000338979	0.000911808	0.00029381	0.000441886	0.00015406	0.000253574	0.000338979	0.000911808	0.00029381	0.000441886	4	4	4	26.5	26.5	26.5	24.463	0	44.859	684760000	25	Contig_23_gene_7	Phosphoribosylformylglycinamidine synthase subunit PurQ 253406:254077 forward MW:24463
402940	0	0	325700	1229700	67260	3.84543e-06	0	0	2.38938e-05	1.90619e-05	8.07862e-06	3.84543e-06	0	0	2.38938e-05	1.90619e-05	8.07862e-06	2	2	2	2.3	2.3	2.3	79.475	0	11.438	83051000	2	Contig_23_gene_8	Phosphoribosylformylglycinamidine synthase subunit PurL 254070:256259 forward MW:79476
11007000	10952000	12555000	18624000	7671400	5091000	0.000105044	0.000223927	0.000193564	0.00136628	0.000118916	0.000611482	0.000105044	0.000223927	0.000193564	0.00136628	0.000118916	0.000611482	4	4	4	7.7	7.7	7.7	54.551	0	47.69	988500000	25	Contig_23_gene_9	Amidophosphoribosyltransferase 256238:257722 forward MW:54552
345230	0	520370	0	1393400	191890	3.29468e-06	0	8.02267e-06	0	2.15994e-05	2.3048e-05	3.29468e-06	0	8.02267e-06	0	2.15994e-05	2.3048e-05	2	2	2	5.2	5.2	5.2	51.058	0	18.867	44117000	5	Contig_24_gene_12	Fumarate hydratase class II 1038658:1040043 reverse MW:51059
33598000	45502000	39199000	7104400	11710000	3695300	0.00032064	0.000930343	0.000604341	0.000521188	0.000181519	0.000443844	0.00032064	0.000930343	0.000604341	0.000521188	0.000181519	0.000443844	6	6	6	42.8	42.8	42.8	22.504	0	60.837	1689700000	29	Contig_24_gene_15	Putative uncharacterised protein 1041028:1041633 reverse MW:22504
1581600	370200	415180	551180	593490	0	1.50939e-05	7.56918e-06	6.40093e-06	4.04353e-05	9.19982e-06	0	1.50939e-05	7.56918e-06	6.40093e-06	4.04353e-05	9.19982e-06	0	3	3	3	8.5	8.5	8.5	53.298	0	6.5562	84280000	6	Contig_24_gene_19	ABC transporter, inner membrane and binding protein subunit 1044290:1045744 reverse MW:53299
9274000	6481000	11437000	39198000	7187600	6577300	8.85057e-05	0.000132512	0.000176327	0.00287562	0.000111417	0.000790002	8.85057e-05	0.000132512	0.000176327	0.00287562	0.000111417	0.000790002	9	9	9	39.3	39.3	39.3	35.774	0	111.42	1282500000	42	Contig_24_gene_2	Putative uncharacterised protein 1027969:1028910 reverse MW:35774
41916000	65645000	86790000	1987500	5630900	807160	0.000400022	0.00134219	0.00133806	0.000145806	8.72859e-05	9.69483e-05	0.000400022	0.00134219	0.00133806	0.000145806	8.72859e-05	9.69483e-05	6	6	6	73.7	73.7	73.7	13.356	0	159.98	1419400000	37	Contig_24_gene_5	UPF0342 protein SH1117 1033176:1033520 reverse MW:13355
6542500	7247000	29089000	2119100	1530400	0	6.24379e-05	0.000148174	0.000448472	0.00015546	2.37231e-05	0	6.24379e-05	0.000148174	0.000448472	0.00015546	2.37231e-05	0	4	4	4	37.7	37.7	37.7	17.824	0	47.653	418750000	12	Contig_24_gene_7	Uncharacterized protein 1035096:1035560 reverse MW:17824
0	0	2868400	1584600	424340	0	0	0	4.42228e-05	0.000116248	6.57779e-06	0	0	0	4.42228e-05	0.000116248	6.57779e-06	0	3	3	3	12.1	12.1	12.1	35.161	0	7.3631	78037000	3	Contig_25_gene_13	Putative uncharacterised protein 120326:121246 forward MW:35161
62503000	0	0	0	0	0	0.000596493	0	0	0	0	0	0.000596493	0	0	0	0	0	1	1	1	3.4	3.4	3.4	28.678	0.0036101	1.8647	750030000	1	Contig_25_gene_17	Putative uncharacterised protein 122623:123414 forward MW:28678
291180	0	0	794870	350690	127840	2.77885e-06	0	0	5.83127e-05	5.43613e-06	1.53549e-05	2.77885e-06	0	0	5.83127e-05	5.43613e-06	1.53549e-05	2	2	2	7.5	7.5	7.5	35.96	0	3.2877	25033000	1	Contig_25_gene_18	Putative uncharacterised protein 123433:124398 forward MW:35960
1371800	979130	2362700	0	644110	173690	1.30917e-05	2.00195e-05	3.64263e-05	0	9.9845e-06	2.0862e-05	1.30917e-05	2.00195e-05	3.64263e-05	0	9.9845e-06	2.0862e-05	2	2	2	3.1	3.1	3.1	54.705	0	2.586	110630000	6	Contig_25_gene_19	D-alanine--poly(phosphoribitol) ligase subunit 1 124983:126440 forward MW:54706
36730000	43436000	58509000	8631000	10707000	1692200	0.00035053	0.000888101	0.000902048	0.000633182	0.000165972	0.000203251	0.00035053	0.000888101	0.000902048	0.000633182	0.000165972	0.000203251	2	2	2	33.3	33.3	33.3	8.978	0	47.826	798530000	14	Contig_25_gene_21	D-alanine--poly(phosphoribitol) ligase subunit 2 127667:127903 forward MW:8978
8598400	3149500	1625000	1815700	4307500	3147500	8.20582e-05	6.43953e-05	2.5053e-05	0.000133202	6.67715e-05	0.000378047	8.20582e-05	6.43953e-05	2.5053e-05	0.000133202	6.67715e-05	0.000378047	6	6	6	32	32	32	28.291	0	60.185	317010000	19	Contig_25_gene_3	Putative uncharacterised protein 109215:109976 forward MW:28291
19835000	2245600	791730	8097500	13420000	4263300	0.000189294	4.5914e-05	1.22063e-05	0.000594044	0.000208026	0.000512067	0.000189294	4.5914e-05	1.22063e-05	0.000594044	0.000208026	0.000512067	5	5	5	14.9	14.9	14.9	48.234	0	61.109	973060000	29	Contig_25_gene_4	Putative uncharacterised protein 110154:111461 forward MW:48234
5427300	223180	2446400	3932000	3981200	1485400	5.1795e-05	4.56318e-06	3.77167e-05	0.000288457	6.17135e-05	0.000178412	5.1795e-05	4.56318e-06	3.77167e-05	0.000288457	6.17135e-05	0.000178412	6	6	6	13.8	13.8	13.8	52.548	0	62.729	454880000	19	Contig_25_gene_7	FeS cluster assembly protein SufB 113383:114780 forward MW:52548
1294400	1182200	1270700	1579700	1249200	689940	1.2353e-05	2.41715e-05	1.95907e-05	0.000115889	1.93641e-05	8.28689e-05	1.2353e-05	2.41715e-05	1.95907e-05	0.000115889	1.93641e-05	8.28689e-05	2	2	2	6.3	6.3	6.3	36.82	0	5.8521	116260000	7	Contig_26_gene_13	Iron(III) dicitrate-binding protein 1270755:1271753 reverse MW:36820
5370700	9199100	10821000	1389400	6227600	755260	5.12549e-05	0.000188087	0.00016683	0.000101928	9.65355e-05	9.07146e-05	5.12549e-05	0.000188087	0.00016683	0.000101928	9.65355e-05	9.07146e-05	2	2	2	27.9	27.9	27.9	10.001	0	4.992	168820000	7	Contig_26_gene_8	Putative uncharacterised protein 1266356:1266616 forward MW:10001
2932500	503290	377220	141360	877680	191800	2.79861e-05	1.02904e-05	5.81569e-06	1.03704e-05	1.36051e-05	2.30372e-05	2.79861e-05	1.02904e-05	5.81569e-06	1.03704e-05	1.36051e-05	2.30372e-05	2	2	2	5.9	5.9	5.9	40.22	0	33.742	90430000	4	Contig_27_gene_16	Putative uncharacterised protein 1187304:1188374 reverse MW:40221
3452500	353340	327070	266560	602090	227110	3.29487e-05	7.22446e-06	5.04252e-06	1.95552e-05	9.33314e-06	2.72783e-05	3.29487e-05	7.22446e-06	5.04252e-06	1.95552e-05	9.33314e-06	2.72783e-05	2	2	2	5.9	5.9	5.9	29.448	0	11.219	73202000	2	Contig_27_gene_3	Putative uncharacterised protein 1176279:1177049 reverse MW:29448
18814000	6036800	5217700	894580	4146300	100620	0.00017955	0.00012343	8.04426e-05	6.56276e-05	6.42727e-05	1.20855e-05	0.00017955	0.00012343	8.04426e-05	6.56276e-05	6.42727e-05	1.20855e-05	4	4	4	28.3	28.3	28.3	17.904	0	11.784	387310000	6	Contig_27_gene_4	Putative uncharacterised protein 1177024:1177503 reverse MW:17904
30965000	0	12580000	5791100	3975300	1036100	0.000295512	0	0.000193949	0.000424843	6.1622e-05	0.000124446	0.000295512	0	0.000193949	0.000424843	6.1622e-05	0.000124446	2	2	2	16.7	16.7	16.7	12.171	0	7.9103	271740000	8	Contig_27_gene_5	Anti-sigma-B factor antagonist 1177505:1177831 reverse MW:12170
0	0	0	0	3495700	0	0	0	0	0	5.41876e-05	0	0	0	0	0	5.41876e-05	0	1	1	1	13.3	13.3	13.3	17.301	0	5.5478	17478000	1	Contig_28_gene_1	Peroxide operon regulator 1050833:1051285 reverse MW:17301
12679000	32560000	27753000	5575200	21656000	4872600	0.000121001	0.000665728	0.000427875	0.000409004	0.000335695	0.00058525	0.000121001	0.000665728	0.000427875	0.000409004	0.000335695	0.00058525	5	5	5	44.8	44.8	44.8	18.662	0	77.131	840760000	31	Contig_28_gene_15	Uncharacterized protein SH1084 1065138:1065656 reverse MW:18661
8192900	5997200	7534100	8042800	14176000	13134000	7.81883e-05	0.00012262	0.000116155	0.000590031	0.000219745	0.00157753	7.81883e-05	0.00012262	0.000116155	0.000590031	0.000219745	0.00157753	23	23	23	26.5	26.5	26.5	148.7	0	323.31	3481700000	117	Contig_29_gene_1	Putative uncharacterised protein 232977:237062 reverse MW:148707
837680	596670	652720	1779100	740890	442400	7.99434e-06	1.21996e-05	1.00631e-05	0.000130517	1.14847e-05	5.31368e-05	7.99434e-06	1.21996e-05	1.00631e-05	0.000130517	1.14847e-05	5.31368e-05	3	3	3	8.5	8.5	8.5	41.618	0	7.5856	100990000	9	Contig_29_gene_10	Putative uncharacterised protein 245230:246327 reverse MW:41618
119940000	178550000	115660000	69794000	45298000	18454000	0.00114464	0.00365067	0.00178316	0.00512018	0.000702175	0.00221652	0.00114464	0.00365067	0.00178316	0.00512018	0.000702175	0.00221652	4	4	4	63.8	63.8	63.8	11.409	0	86.419	2738500000	22	Contig_29_gene_11	Putative uncharacterised protein 246650:246967 reverse MW:11408
12878000	10035000	10566000	10844000	6966900	1326100	0.0001229	0.000205178	0.000162899	0.000795531	0.000107996	0.000159278	0.0001229	0.000205178	0.000162899	0.000795531	0.000107996	0.000159278	10	10	10	33.3	33.3	33.3	42.888	0	89.974	947090000	41	Contig_29_gene_12	Putative uncharacterised protein 247231:248376 forward MW:42888
471490	0	0	1705900	1523100	686910	4.49963e-06	0	0	0.000125147	2.36099e-05	8.2505e-05	4.49963e-06	0	0	0.000125147	2.36099e-05	8.2505e-05	3	3	3	12.7	12.7	12.7	47.34	0	18.544	74586000	6	Contig_29_gene_4	Uncharacterized protein SAOUHSC_00997 238365:239621 reverse MW:47341
0	0	0	1453800	453760	126950	0	0	0	0.000106653	7.03384e-06	1.5248e-05	0	0	0	0.000106653	7.03384e-06	1.5248e-05	1	1	1	1.8	1.8	1.8	74.96	0	7.7834	24415000	4	Contig_29_gene_9	Putative uncharacterised protein 243242:245230 reverse MW:74961
1761300	667660	747110	1204000	2174300	1390300	1.68088e-05	1.36511e-05	1.15184e-05	8.83271e-05	3.37043e-05	0.000166989	1.68088e-05	1.36511e-05	1.15184e-05	8.83271e-05	3.37043e-05	0.000166989	5	5	5	16.6	16.6	16.6	45.422	0	113.84	150950000	13	Contig_3_gene_101	Putative uncharacterised protein 1530371:1531603 reverse MW:45423
15390000	9746900	17780000	4008800	8521300	563460	0.000146873	0.000199287	0.000274119	0.000294091	0.000132091	6.76774e-05	0.000146873	0.000199287	0.000274119	0.000294091	0.000132091	6.76774e-05	1	1	1	12.5	12.5	12.5	10.976	0	33.736	224040000	3	Contig_3_gene_103	Uncharacterized protein 1532603:1532869 forward MW:10976
0	156550000	124180000	3015300	0	78527000	0	0.00320085	0.00191451	0.000221207	0	0.00943191	0	0.00320085	0.00191451	0.000221207	0	0.00943191	2	2	2	4.9	4.9	4.9	48.025	0	6.2871	5071800000	5	Contig_3_gene_110	gluconate:H+ symporter (GntP) family transporter 1540718:1542076 reverse MW:48026
4319900	2105600	4977700	0	1664700	0	4.12266e-05	4.30515e-05	7.67424e-05	0	2.58049e-05	0	4.12266e-05	4.30515e-05	7.67424e-05	0	2.58049e-05	0	2	2	2	28.7	28.7	28.7	10.967	0	4.0408	91476000	3	Contig_3_gene_118	Putative uncharacterised protein 1549787:1550071 reverse MW:10967
1749000	1469100	3841400	4874300	2464200	2114000	1.66915e-05	3.00375e-05	5.92238e-05	0.000357585	3.81981e-05	0.000253913	1.66915e-05	3.00375e-05	5.92238e-05	0.000357585	3.81981e-05	0.000253913	13	13	13	19	19	19	76.015	0	56.455	643970000	47	Contig_3_gene_126	Fructose-1,6-bisphosphatase class 3 1556670:1558634 forward MW:76016
312700	633400	504510	2584200	1710400	460670	2.98423e-06	1.29506e-05	7.77815e-06	0.00018958	2.65133e-05	5.53312e-05	2.98423e-06	1.29506e-05	7.77815e-06	0.00018958	2.65133e-05	5.53312e-05	4	4	4	9.9	9.9	9.9	52.275	0	33.437	130320000	6	Contig_3_gene_134	NADP-dependent glyceraldehyde-3-phosphate dehydrogenase 1565027:1566454 forward MW:52276
6747900	2980100	0	6909700	0	278090	6.43981e-05	6.09317e-05	0	0.000506905	0	3.34015e-05	6.43981e-05	6.09317e-05	0	0.000506905	0	3.34015e-05	2	2	2	21.5	21.5	21.5	10.333	0	8.217	84579000	2	Contig_3_gene_136	Acetyltransferase 1567641:1567922 forward MW:10333
10936000	4364500	3617700	12756000	35280000	7795000	0.000104367	8.92374e-05	5.5775e-05	0.000935797	0.000546883	0.00093626	0.000104367	8.92374e-05	5.5775e-05	0.000935797	0.000546883	0.00093626	15	15	15	36.8	36.8	36.8	54.118	0	158.13	1569700000	55	Contig_3_gene_139	Putative uncharacterised protein 1570471:1571964 reverse MW:54119
5162800	1289400	0	0	0	0	4.92708e-05	2.63633e-05	0	0	0	0	4.92708e-05	2.63633e-05	0	0	0	0	2	2	2	10.1	10.1	10.1	25.036	0	3.2846	90331000	2	Contig_3_gene_140	Putative uncharacterised protein 1572206:1572862 reverse MW:25036
300190000	87697000	153540000	82280000	55837000	8127600	0.00286484	0.00179307	0.00236716	0.00603617	0.000865542	0.000976209	0.00286484	0.00179307	0.00236716	0.00603617	0.000865542	0.000976209	16	16	16	50.3	50.3	50.3	36.365	0	266.84	13753000000	164	Contig_3_gene_141	D-lactate dehydrogenase 1573179:1574171 forward MW:36365
860050	577120	0	0	0	0	8.20782e-06	1.17999e-05	0	0	0	0	8.20782e-06	1.17999e-05	0	0	0	0	1	1	1	7.4	7.4	7.4	30.886	0	26.446	17246000	1	Contig_3_gene_146	Probable L-serine dehydratase, alpha chain 1576989:1577885 reverse MW:30886
0	0	0	0	0	0	0	0	0	0	0	0	0	0	0	0	0	0	1	1	1	2.2	2.2	2.2	34.957	0	17.698	0	1	Contig_3_gene_160	L-lactate dehydrogenase 1589675:1590631 forward MW:34958
58308	0	0	354840	450250	208500	5.56458e-07	0	0	2.60315e-05	6.97943e-06	2.5043e-05	5.56458e-07	0	0	2.60315e-05	6.97943e-06	2.5043e-05	2	2	2	2.2	2.2	2.2	73.213	0	2.8601	25726000	4	Contig_3_gene_164	PTS system glucose-specific EIICBA component 1592742:1594769 reverse MW:73214
842220	809570	1971300	4277300	2384100	4855900	8.03766e-06	1.65526e-05	3.0392e-05	0.000313789	3.69565e-05	0.000583244	8.03766e-06	1.65526e-05	3.0392e-05	0.000313789	3.69565e-05	0.000583244	3	3	3	22.2	22.2	22.2	16.918	0	10.43	121120000	9	Contig_3_gene_172	Putative uncharacterised protein 1601646:1602080 forward MW:16918
15053000	11546000	24270000	12680000	7526100	1512300	0.000143657	0.000236072	0.000374177	0.000930222	0.000116664	0.000181643	0.000143657	0.000236072	0.000374177	0.000930222	0.000116664	0.000181643	11	11	11	38.1	38.1	38.1	43.387	0	232.13	1451700000	48	Contig_3_gene_175	Putative uncharacterised protein 1604910:1606076 forward MW:43387
750520	0	0	0	0	0	7.16253e-06	0	0	0	0	0	7.16253e-06	0	0	0	0	0	1	1	1	2.3	2.3	2.3	82.193	0.0018797	2.2946	22516000	1	Contig_3_gene_18	AraC family regulatory protein 1438752:1440857 forward MW:82194
42781000	36868000	63158000	1995200	11147000	0	0.000408277	0.00075381	0.000973722	0.000146371	0.000172792	0	0.000408277	0.00075381	0.000973722	0.000146371	0.000172792	0	3	3	3	24.3	24.3	24.3	17.04	0	9.4249	1715400000	7	Contig_3_gene_181	3-demethylubiquinone-9 3-methyltransferase domain protein 1609720:1610166 forward MW:17040
0	0	0	0	482490	0	0	0	0	0	7.47919e-06	0	0	0	0	0	7.47919e-06	0	2	2	2	4.7	4.7	4.7	56.596	0	6.1853	12062000	1	Contig_3_gene_182	Putative uncharacterised protein 1610606:1612150 reverse MW:56597
6490000	4416500	3181500	0	0	253200	6.19368e-05	9.03006e-05	4.905e-05	0	0	3.04119e-05	6.19368e-05	9.03006e-05	4.905e-05	0	0	3.04119e-05	1	1	1	19.1	19.1	19.1	7.9199	0	13.033	57365000	3	Contig_3_gene_185	Putative uncharacterised protein 1614230:1614436 forward MW:7920
2500600	3074300	3848200	79335	567890	185820	2.38643e-05	6.28577e-05	5.93286e-05	5.82012e-06	8.80299e-06	2.23189e-05	2.38643e-05	6.28577e-05	5.93286e-05	5.82012e-06	8.80299e-06	2.23189e-05	4	4	4	50	50	50	7.6154	0	5.5724	61537000	11	Contig_3_gene_187	Copper chaperone CopZ 1617118:1617324 forward MW:7615
2296700	0	3313200	0	1942100	0	2.19184e-05	0	5.10804e-05	0	3.01049e-05	0	2.19184e-05	0	5.10804e-05	0	3.01049e-05	0	1	1	1	7.9	7.9	7.9	16.166	0	2.7301	52864000	1	Contig_3_gene_19	General stress protein 26 1440924:1441346 forward MW:16166
1097800000	396820000	261350000	57952000	126510000	36090000	0.0104768	0.00811346	0.0040293	0.00425144	0.00196106	0.00433478	0.0104768	0.00811346	0.0040293	0.00425144	0.00196106	0.00433478	4	4	4	25.2	25.2	25.2	24.626	0	274.29	7906000000	122	Contig_3_gene_196	Probable transglycosylase IsaA 1625652:1626368 reverse MW:24626
5112300	7405300	15919000	10875000	4571800	1638200	4.87889e-05	0.00015141	0.000245427	0.000797805	7.08685e-05	0.000196765	4.87889e-05	0.00015141	0.000245427	0.000797805	7.08685e-05	0.000196765	3	3	3	15	15	15	17.317	0	17.16	318650000	10	Contig_3_gene_23	HTH-type transcriptional regulator SarZ 1444176:1444619 forward MW:17317
7284600	3558600	10352000	0	3197300	0	6.952e-05	7.27598e-05	0.000159599	0	4.95621e-05	0	6.952e-05	7.27598e-05	0.000159599	0	4.95621e-05	0	2	2	2	15.9	15.9	15.9	15.772	0	9.8804	219540000	1	Contig_3_gene_24	Hsp20/alpha crystallin family protein 1444840:1445256 forward MW:15772
4038900	2865800	3268700	2225400	1658000	1420000	3.85449e-05	5.85947e-05	5.03943e-05	0.000163258	2.5701e-05	0.000170557	3.85449e-05	5.85947e-05	5.03943e-05	0.000163258	2.5701e-05	0.000170557	4	4	4	12.5	12.5	12.5	32.407	0	8.2227	232150000	13	Contig_3_gene_3	Efem/EfeO family lipoprotein 1423891:1424754 reverse MW:32407
10260000	0	3924800	20058000	15507000	3490900	9.79155e-05	0	6.05096e-05	0.00147148	0.000240378	0.000419293	9.79155e-05	0	6.05096e-05	0.00147148	0.000240378	0.000419293	1	1	1	21.7	21.7	21.7	6.728	0	3.7653	159720000	4	Contig_3_gene_38	Putative uncharacterised protein 1461358:1461540 reverse MW:6728
1545600	0	0	0	1680900	853270	1.47503e-05	0	0	0	2.6056e-05	0.000102487	1.47503e-05	0	0	0	2.6056e-05	0.000102487	4	4	4	9.7	9.7	9.7	48.939	0	8.6469	101990000	11	Contig_3_gene_44	Putative uncharacterised protein 1465970:1467214 forward MW:48939
566500	0	342910	344350	0	0	5.40635e-06	0	5.28673e-06	2.5262e-05	0	0	5.40635e-06	0	5.28673e-06	2.5262e-05	0	0	1	1	1	3.3	3.3	3.3	26.43	0.0035714	1.7803	11284000	2	Contig_3_gene_46	Putative uncharacterised protein 1468008:1468727 reverse MW:26430
25467000	17730000	26804000	19335000	9973900	6406100	0.000243042	0.000362511	0.000413244	0.00141844	0.000154608	0.000769439	0.000243042	0.000362511	0.000413244	0.00141844	0.000154608	0.000769439	9	9	9	41	41	41	29.485	0	175.3	1480000000	48	Contig_3_gene_47	Putative uncharacterised protein 1468708:1469508 reverse MW:29485
10564000	6243000	7269800	2110900	935280	228660	0.000100817	0.000127646	0.00011208	0.000154858	1.4498e-05	2.74644e-05	0.000100817	0.000127646	0.00011208	0.000154858	1.4498e-05	2.74644e-05	3	3	3	16.7	16.7	16.7	26.735	0	4.3924	328220000	10	Contig_3_gene_50	Putative uncharacterised protein 1471704:1472390 reverse MW:26735
10910000	9671400	6426000	46109000	39360000	68639000	0.000104119	0.000197743	9.90712e-05	0.00338262	0.000610128	0.00824426	0.000104119	0.000197743	9.90712e-05	0.00338262	0.000610128	0.00824426	2	2	2	13	13	13	20.527	0	32.566	543350000	40	Contig_3_gene_51	Putative uncharacterised protein 1472821:1473399 forward MW:20526
3027400	3680000	6051100	0	469050	0	2.88918e-05	7.5242e-05	9.32913e-05	0	7.27085e-06	0	2.88918e-05	7.5242e-05	9.32913e-05	0	7.27085e-06	0	3	3	3	11.3	11.3	11.3	31.25	0	10.284	211640000	5	Contig_3_gene_68	Putative uncharacterised protein 1493352:1494203 reverse MW:31250
9378700	7335100	12035000	13463000	7227700	3361700	8.95049e-05	0.000149975	0.000185547	0.000987664	0.000112038	0.000403775	8.95049e-05	0.000149975	0.000185547	0.000987664	0.000112038	0.000403775	2	2	2	5.5	5.5	5.5	37.108	0	50.363	475210000	19	Contig_3_gene_81	Alcohol dehydrogenase, zinc-containing 1506008:1507051 forward MW:37109
8479900	3174000	6504400	20457000	9698200	2705000	8.09273e-05	6.48962e-05	0.00010028	0.00150075	0.000150334	0.000324899	8.09273e-05	6.48962e-05	0.00010028	0.00150075	0.000150334	0.000324899	5	5	5	17	17	17	39.128	0	62.518	765280000	25	Contig_3_gene_96	Putative uncharacterised protein 1522394:1523470 forward MW:39128
4294600	1748600	3267000	1326900	1312700	1353000	4.09852e-05	3.57522e-05	5.03681e-05	9.73432e-05	2.03485e-05	0.000162509	4.09852e-05	3.57522e-05	5.03681e-05	9.73432e-05	2.03485e-05	0.000162509	3	3	3	5.8	5.8	5.8	58.615	0	35.668	332570000	11	Contig_3_gene_99	Putative uncharacterised protein 1526511:1528052 forward MW:58616
2732200	1649400	2489900	714650	99846	350640	2.60745e-05	3.37239e-05	3.83874e-05	5.24277e-05	1.54774e-06	4.21155e-05	2.60745e-05	3.37239e-05	3.83874e-05	5.24277e-05	1.54774e-06	4.21155e-05	3	3	3	9.7	9.7	9.7	31.808	0	9.9377	136620000	11	Contig_30_gene_10	Glyoxal reductase 1005781:1006617 reverse MW:31809
635370	1808700	0	0	0	0	6.06361e-06	3.6981e-05	0	0	0	0	6.06361e-06	3.6981e-05	0	0	0	0	1	1	1	3.8	3.8	3.8	43.639	0	9.8501	39105000	2	Contig_30_gene_12	Putative uncharacterised protein 1007898:1009094 reverse MW:43639
174680	184130	1749800	8364100	846610	2745100	1.66705e-06	3.76476e-06	2.69771e-05	0.000613602	1.31235e-05	0.000329715	1.66705e-06	3.76476e-06	2.69771e-05	0.000613602	1.31235e-05	0.000329715	10	10	10	23.6	23.6	23.6	59.251	0	68.315	450060000	16	Contig_30_gene_13	Putative uncharacterised protein 1009485:1011077 forward MW:59252
14144000	5003300	11934000	4488200	2455500	4437400	0.000134982	0.000102298	0.000183989	0.00032926	3.80633e-05	0.000532978	0.000134982	0.000102298	0.000183989	0.00032926	3.80633e-05	0.000532978	1	1	1	10.3	10.3	10.3	9.3393	0	5.1674	212310000	7	Contig_30_gene_2	Uncharacterized protein 1001549:1001785 reverse MW:9339
28373000	27569000	43487000	26838000	18070000	4849000	0.000270776	0.000563681	0.00067045	0.00196887	0.000280107	0.000582415	0.000270776	0.000563681	0.00067045	0.00196887	0.000280107	0.000582415	11	11	11	60.3	60.3	60.3	25.752	0	180.68	2685400000	70	Contig_30_gene_6	Putative uncharacterised protein 1003626:1004339 reverse MW:25752
814590	230260	340470	369550	315020	228360	7.77398e-06	4.70794e-06	5.24911e-06	2.71107e-05	4.8832e-06	2.74284e-05	7.77398e-06	4.70794e-06	5.24911e-06	2.71107e-05	4.8832e-06	2.74284e-05	2	2	2	3.2	3.2	3.2	54.645	0	2.5212	66649000	3	Contig_31_gene_10	6-phospho-beta-galactosidase 1285161:1286570 reverse MW:54646
21238000	11450000	6065900	2020700	5293500	1319300	0.000202683	0.000234109	9.35195e-05	0.000148241	8.20558e-05	0.000158462	0.000202683	0.000234109	9.35195e-05	0.000148241	8.20558e-05	0.000158462	3	3	3	18.2	18.2	18.2	19.939	0	6.6564	473870000	19	Contig_31_gene_2	Putative uncharacterised protein 1278641:1279171 reverse MW:19939
0	0	0	1534100	2816400	0	0	0	0	0.000112544	4.36577e-05	0	0	0	0	0.000112544	4.36577e-05	0	1	1	1	12.7	12.7	12.7	9.1927	0	3.387	17402000	0	Contig_31_gene_3	Putative uncharacterised protein 1279235:1279474 reverse MW:9192
585500	659770	995020	90070	0	99322	5.58768e-06	1.34898e-05	1.53405e-05	6.60766e-06	0	1.19296e-05	5.58768e-06	1.34898e-05	1.53405e-05	6.60766e-06	0	1.19296e-05	1	1	1	5.7	5.7	5.7	16.028	0.0086059	1.5356	17008000	1	Contig_33_gene_10	HIT-like protein 1024495:1024920 forward MW:16028
3662100	0	0	0	0	0	3.4949e-05	0	0	0	0	0	3.4949e-05	0	0	0	0	0	1	1	1	8.1	8.1	8.1	13.911	0	2.5435	29297000	1	Contig_33_gene_11	Putative uncharacterised protein 1025063:1025437 forward MW:13911
551770	412990	0	177220	170260	309100	5.26578e-06	8.44407e-06	0	1.30011e-05	2.63924e-06	3.71261e-05	5.26578e-06	8.44407e-06	0	1.30011e-05	2.63924e-06	3.71261e-05	2	2	2	5.6	5.6	5.6	35.975	0.0035907	1.8293	21078000	3	Contig_33_gene_13	Foldase protein PrsA 1026329:1027303 forward MW:35975
5749500	0	0	3056200	2802000	0	5.48699e-05	0	0	0.000224207	4.34344e-05	0	5.48699e-05	0	0	0.000224207	4.34344e-05	0	1	1	1	6	6	6	19.648	0	5.9458	81254000	3	Contig_33_gene_7	Signal transduction protein TRAP 1021848:1022348 forward MW:19648
5321600	2074100	2347500	850800	1789600	764870	5.07863e-05	4.24074e-05	3.6192e-05	6.24158e-05	2.7741e-05	9.18688e-05	5.07863e-05	4.24074e-05	3.6192e-05	6.24158e-05	2.7741e-05	9.18688e-05	4	4	4	6.7	6.7	6.7	65.931	0	13.783	433900000	15	Contig_34_gene_3	Glutamine--fructose-6-phosphate aminotransferase [isomerizing] 1250172:1251977 reverse MW:65932
4792600	1191400	1142300	651220	2126100	235090	4.57378e-05	2.43596e-05	1.76111e-05	4.77744e-05	3.29572e-05	2.82367e-05	4.57378e-05	2.43596e-05	1.76111e-05	4.77744e-05	3.29572e-05	2.82367e-05	4	4	4	10.6	10.6	10.6	49.01	0	11.151	233190000	7	Contig_34_gene_4	Phosphoglucosamine mutase 1252644:1253999 reverse MW:49010
7528300	6108800	6720100	7894800	4335400	3216400	7.18458e-05	0.000124902	0.000103605	0.000579173	6.7204e-05	0.000386323	7.18458e-05	0.000124902	0.000103605	0.000579173	6.7204e-05	0.000386323	3	3	3	19.7	19.7	19.7	17.01	0	7.3966	250630000	12	Contig_35_gene_2	Uncharacterized protein 2424659:2425117 forward MW:17010
2401100	2106500	4996300	10846000	3419200	4842500	2.29147e-05	4.30699e-05	7.70292e-05	0.000795677	5.30018e-05	0.000581634	2.29147e-05	4.30699e-05	7.70292e-05	0.000795677	5.30018e-05	0.000581634	1	1	1	2.6	2.6	2.6	44.125	0.0086356	1.5592	600840000	8	Contig_35_gene_4	Putative uncharacterised protein 2426728:2427870 forward MW:44125
11777000	20976000	14479000	2500600	3666900	0	0.000112393	0.000428879	0.000223226	0.000183447	5.68415e-05	0	0.000112393	0.000428879	0.000223226	0.000183447	5.68415e-05	0	1	1	1	5.2	5.2	5.2	18.807	0	3.1999	427200000	10	Contig_35_gene_7	Uncharacterized protein SH1084 2429598:2430116 reverse MW:18807
143620	367530	442880	111980	1272700	206770	1.37063e-06	7.51459e-06	6.82799e-06	8.215e-06	1.97284e-05	2.48352e-05	1.37063e-06	7.51459e-06	6.82799e-06	8.215e-06	1.97284e-05	2.48352e-05	2	2	2	8.5	8.5	8.5	19.987	0.0018868	2.3071	20364000	2	Contig_36_gene_2	Putative uncharacterized protein 2445283:2445777 forward MW:19987
66076000	54348000	38708000	83315000	65683000	56692000	0.000630591	0.00111121	0.000596771	0.0061121	0.00101817	0.0068093	0.000630591	0.00111121	0.000596771	0.0061121	0.00101817	0.0068093	3	3	3	23.6	23.6	23.6	18.384	0	80.365	1459300000	38	Contig_36_gene_5	Putative uncharacterised protein 2449128:2449613 reverse MW:18384
3751700	1092900	1158700	76159	292990	58782	3.58041e-05	2.23456e-05	1.7864e-05	5.58713e-06	4.54171e-06	7.06033e-06	3.58041e-05	2.23456e-05	1.7864e-05	5.58713e-06	4.54171e-06	7.06033e-06	4	4	4	30.5	30.5	30.5	15.813	0	12.092	70744000	9	Contig_37_gene_1	hypothetical protein, partial 969077:969502 reverse MW:15813
749250000	1280000000	1270900000	813660000	658470000	986670000	0.00715041	0.0261711	0.0195938	0.0596912	0.0102071	0.118509	0.00715041	0.0261711	0.0195938	0.0596912	0.0102071	0.118509	9	9	9	47.1	47.1	47.1	28.34	0	323.31	57589000000	282	Contig_39_gene_4	Uncharacterized protein 2454090:2454863 forward MW:28340
1684300	0	1341200	0	498030	0	1.6074e-05	0	2.06776e-05	0	7.72008e-06	0	1.6074e-05	0	2.06776e-05	0	7.72008e-06	0	1	1	1	5.5	5.5	5.5	14.7	0.0053286	1.7542	21141000	1	Contig_39_gene_5	Putative uncharacterised protein 2455112:2455495 forward MW:14700
300720	170270	346760	0	796570	336980	2.8699e-06	3.48137e-06	5.34608e-06	0	1.23478e-05	4.04748e-05	2.8699e-06	3.48137e-06	5.34608e-06	0	1.23478e-05	4.04748e-05	2	2	2	6.4	6.4	6.4	44.3	0	2.6391	50734000	2	Contig_4_gene_100	Putative uncharacterised protein 908192:909421 reverse MW:44301
5585000	3253500	4870100	10283000	3640700	761810	5.33e-05	6.65217e-05	7.50835e-05	0.000754375	5.64353e-05	9.15013e-05	5.33e-05	6.65217e-05	7.50835e-05	0.000754375	5.64353e-05	9.15013e-05	3	3	3	11.2	11.2	11.2	35.201	0	20.164	283940000	4	Contig_4_gene_102	Putative uncharacterised protein 912803:913741 reverse MW:35201
37763000	8507300	18185000	2204300	5224400	421710	0.000360388	0.000173942	0.000280363	0.00016171	8.09846e-05	5.06517e-05	0.000360388	0.000173942	0.000280363	0.00016171	8.09846e-05	5.06517e-05	4	4	4	43.8	43.8	43.8	15.167	0	118.45	506140000	13	Contig_4_gene_104	Putative uncharacterised protein 915312:915725 forward MW:15167
6786600	3162400	4057200	14046000	9046400	1734000	6.47674e-05	6.4659e-05	6.25508e-05	0.00103043	0.00014023	0.000208271	6.47674e-05	6.4659e-05	6.25508e-05	0.00103043	0.00014023	0.000208271	3	3	3	20.5	20.5	20.5	25.327	0	53.941	271830000	10	Contig_4_gene_105	UPF0173 metal-dependent hydrolase Bsph_4138 915849:916538 reverse MW:25327
7591200	8641200	13781000	9505700	5922900	1930000	7.24461e-05	0.00017668	0.000212465	0.000697351	9.18122e-05	0.000231813	7.24461e-05	0.00017668	0.000212465	0.000697351	9.18122e-05	0.000231813	9	9	9	32.5	32.5	32.5	39.776	0	32.387	757960000	25	Contig_4_gene_106	Uncharacterized peptidase SA1530 916693:917748 forward MW:39777
33716000	24505000	47060000	141490000	70438000	40472000	0.000321766	0.000501034	0.000725536	0.0103799	0.00109188	0.00486111	0.000321766	0.000501034	0.000725536	0.0103799	0.00109188	0.00486111	14	14	14	51.2	51.2	51.2	39.965	0	323.31	7869000000	119	Contig_4_gene_107	Putative uncharacterised protein 917822:918943 reverse MW:39966
123310000	71056000	63656000	58543000	79358000	16311000	0.0011768	0.00145282	0.0009814	0.00429479	0.00123015	0.00195912	0.0011768	0.00145282	0.0009814	0.00429479	0.00123015	0.00195912	9	9	9	67.9	67.9	67.9	18.38	0	228	4534600000	107	Contig_4_gene_108	Putative universal stress protein SSP1056 919087:919584 forward MW:18379
3506400	266540	0	666200	3720000	1972600	3.34631e-05	5.44973e-06	0	4.88733e-05	5.76646e-05	0.00023693	3.34631e-05	5.44973e-06	0	4.88733e-05	5.76646e-05	0.00023693	3	3	3	9.8	9.8	9.8	43.836	0	13.903	192500000	7	Contig_4_gene_109	Putative uncharacterised protein 919733:920929 reverse MW:43837
23516000	31986000	41249000	24223000	20523000	5996800	0.000224423	0.000653992	0.000635946	0.00177703	0.000318132	0.000720278	0.000224423	0.000653992	0.000635946	0.00177703	0.000318132	0.000720278	6	6	6	58.5	58.5	58.5	18.268	0	201.82	1327500000	26	Contig_4_gene_111	Putative uncharacterised protein 922091:922585 reverse MW:18268
383140	0	0	16389	95566	0	3.65647e-06	0	0	1.20232e-06	1.48139e-06	0	3.65647e-06	0	0	1.20232e-06	1.48139e-06	0	3	3	3	4.8	4.8	4.8	66.762	0	2.7709	19309000	3	Contig_4_gene_115	Putative uncharacterised protein 926230:927924 reverse MW:66763
19350000	7004200	3115800	5364800	18740000	9620100	0.000184665	0.000143209	4.80371e-05	0.000393569	0.000290493	0.00115547	0.000184665	0.000143209	4.80371e-05	0.000393569	0.000290493	0.00115547	6	6	6	32.5	32.5	32.5	23.08	0	78.284	821530000	30	Contig_4_gene_117	30S ribosomal protein S4 928747:929349 forward MW:23080
8160000	988400	1813900	5311100	1714800	3791600	7.78744e-05	2.0209e-05	2.79653e-05	0.00038963	2.65815e-05	0.00045541	7.78744e-05	2.0209e-05	2.79653e-05	0.00038963	2.65815e-05	0.00045541	7	7	7	23.6	23.6	23.6	43.134	0	30.846	370260000	22	Contig_4_gene_120	Aminotransferase, class V 930804:931964 forward MW:43135
310240	394120	810380	732520	0	544870	2.96075e-06	8.05825e-06	1.24938e-05	5.37387e-05	0	6.54445e-05	2.96075e-06	8.05825e-06	1.24938e-05	5.37387e-05	0	6.54445e-05	2	2	2	6.1	6.1	6.1	42.86	0	2.9036	67011000	2	Contig_4_gene_122	Hpr(Ser) kinase 933681:934805 reverse MW:42861
39085000	23352000	33655000	33442000	17739000	15427000	0.000373005	0.000477459	0.000518867	0.00245335	0.000274976	0.00185294	0.000373005	0.000477459	0.000518867	0.00245335	0.000274976	0.00185294	13	13	13	28.5	28.5	28.5	59.699	0	230.84	4555600000	102	Contig_4_gene_130	Putative uncharacterised protein 943795:945462 reverse MW:59700
3949400	571940	0	3762500	8583300	2410800	3.76908e-05	1.1694e-05	0	0.000276022	0.000133052	0.000289562	3.76908e-05	1.1694e-05	0	0.000276022	0.000133052	0.000289562	9	9	9	17	17	17	64.631	0	54.368	616890000	24	Contig_4_gene_131	Acetyl-coenzyme A synthetase 945796:947505 reverse MW:64632
5579400	1715500	5165000	880290	628820	83525	5.32466e-05	3.50754e-05	7.96301e-05	6.45793e-05	9.74748e-06	1.00322e-05	5.32466e-05	3.50754e-05	7.96301e-05	6.45793e-05	9.74748e-06	1.00322e-05	4	4	4	14.5	14.5	14.5	36.619	0	20.924	267000000	9	Contig_4_gene_134	Catabolite control protein A 949641:950633 reverse MW:36620
19901000	14160000	18997000	741100	2072700	847400	0.000189924	0.000289518	0.000292881	5.43681e-05	3.21294e-05	0.000101782	0.000189924	0.000289518	0.000292881	5.43681e-05	3.21294e-05	0.000101782	5	5	5	13.2	13.2	13.2	40.679	0	12.348	907510000	15	Contig_4_gene_135	Protein AroA(G) 950954:952045 reverse MW:40679
384770	446720	0	303840	327220	113220	3.67202e-06	9.13372e-06	0	2.22901e-05	5.07231e-06	1.35989e-05	3.67202e-06	9.13372e-06	0	2.22901e-05	5.07231e-06	1.35989e-05	1	1	1	2.3	2.3	2.3	49.571	0.0088028	1.6971	34667000	2	Contig_4_gene_138	Putative uncharacterised protein 954439:955758 reverse MW:49572
932920	1805600	1802900	296000	959140	0	8.90325e-06	3.69176e-05	2.77958e-05	2.1715e-05	1.48678e-05	0	8.90325e-06	3.69176e-05	2.77958e-05	2.1715e-05	1.48678e-05	0	3	3	3	17.7	17.7	17.7	21.513	0	7.0209	75354000	6	Contig_4_gene_140	Putative uncharacterised protein 959687:960283 reverse MW:21513
7226800	17146000	10935000	3394900	2791100	437030	6.89684e-05	0.00035057	0.000168588	0.000249054	4.32655e-05	5.24918e-05	6.89684e-05	0.00035057	0.000168588	0.000249054	4.32655e-05	5.24918e-05	1	1	1	7.8	7.8	7.8	12.12	0	3.1708	293520000	9	Contig_4_gene_142	Putative uncharacterised protein 961273:961584 reverse MW:12119
874430	0	2120700	11425000	3691400	1931700	8.34506e-06	0	3.26954e-05	0.000838154	5.72212e-05	0.000232017	8.34506e-06	0	3.26954e-05	0.000838154	5.72212e-05	0.000232017	5	5	5	19.3	19.3	19.3	39.7	0	44.009	260570000	8	Contig_4_gene_143	Putative uncharacterised protein 961598:962671 reverse MW:39700
5415000	951280	2691100	2148300	3509500	1370000	5.16777e-05	1.94501e-05	4.14893e-05	0.000157602	5.44016e-05	0.000164551	5.16777e-05	1.94501e-05	4.14893e-05	0.000157602	5.44016e-05	0.000164551	5	5	5	23	23	23	31.769	0	18.102	273450000	8	Contig_4_gene_148	D-alanine aminotransferase 966171:967019 reverse MW:31769
13903000	9812400	20107000	13333000	11096000	5360000	0.000132682	0.000200626	0.000309995	0.000978127	0.000172002	0.000643792	0.000132682	0.000200626	0.000309995	0.000978127	0.000172002	0.000643792	9	9	9	32.2	32.2	32.2	52.889	0	138.55	1472200000	50	Contig_4_gene_149	Putative uncharacterised protein 967023:968432 reverse MW:52890
1389900	1500000	1722200	1446800	701650	721440	1.32644e-05	3.06693e-05	2.65516e-05	0.000106139	1.08764e-05	8.66524e-05	1.32644e-05	3.06693e-05	2.65516e-05	0.000106139	1.08764e-05	8.66524e-05	2	2	2	7.6	7.6	7.6	27.286	0	3.7647	67338000	8	Contig_4_gene_15	Putative uncharacterised protein 814795:815547 reverse MW:27286
12020000	13204000	19292000	14324000	10566000	1915900	0.000114712	0.000269972	0.000297429	0.00105083	0.000163786	0.000230119	0.000114712	0.000269972	0.000297429	0.00105083	0.000163786	0.000230119	5	5	5	50.6	50.6	50.6	17.803	0	85.055	499250000	8	Contig_4_gene_20	Transcription elongation factor GreA 819634:820110 reverse MW:17803
25684000	48453000	81722000	12985000	15873000	2115900	0.000245113	0.000990679	0.00125993	0.000952597	0.000246051	0.000254142	0.000245113	0.000990679	0.00125993	0.000952597	0.000246051	0.000254142	2	2	2	31.7	31.7	31.7	12.174	0	3.2344	373670000	6	Contig_4_gene_25	UPF0473 protein SSP1146 824055:824369 reverse MW:12174
28727000	20274000	15383000	0	4663100	0	0.000274154	0.000414526	0.000237163	0	7.22838e-05	0	0.000274154	0.000414526	0.000237163	0	7.22838e-05	0	2	2	2	39.5	39.5	39.5	10.152	0	54.335	276190000	5	Contig_4_gene_27	Putative uncharacterised protein 824816:825076 reverse MW:10152
2600000	56209	0	375580	3552600	813540	2.48129e-05	1.14926e-06	0	2.75531e-05	5.50697e-05	9.77146e-05	2.48129e-05	1.14926e-06	0	2.75531e-05	5.50697e-05	9.77146e-05	9	9	9	14.6	14.6	14.6	99.4	0	69.638	355100000	14	Contig_4_gene_28	Putative uncharacterised protein 825143:827773 reverse MW:99401
0	1319500	1276500	0	0	0	0	2.69788e-05	1.96801e-05	0	0	0	0	2.69788e-05	1.96801e-05	0	0	0	1	1	1	6.6	6.6	6.6	16.985	0.0085911	1.5315	23363000	2	Contig_4_gene_3	Putative uncharacterised protein 806314:806772 reverse MW:16985
818380	310640	0	19906	874480	55357	7.81015e-06	6.35141e-06	0	1.46033e-06	1.35555e-05	6.64895e-06	7.81015e-06	6.35141e-06	0	1.46033e-06	1.35555e-05	6.64895e-06	3	3	3	4.6	4.6	4.6	66.727	0	9.9419	74835000	4	Contig_4_gene_38	Aspartate--tRNA(Asp/Asn) ligase 838557:840323 reverse MW:66728
655970	0	0	0	615570	0	6.2602e-06	0	0	0	9.54209e-06	0	6.2602e-06	0	0	0	9.54209e-06	0	1	1	1	6.4	6.4	6.4	19.102	0	2.7478	11444000	1	Contig_4_gene_43	Adenine phosphoribosyltransferase 845871:846389 reverse MW:19102
4904000	1349900	3519300	3374700	1406500	1480100	4.6801e-05	2.76003e-05	5.42579e-05	0.000247573	2.18025e-05	0.000177775	4.6801e-05	2.76003e-05	5.42579e-05	0.000247573	2.18025e-05	0.000177775	1	1	1	9.3	9.3	9.3	9.6222	0.00369	2.1345	48103000	6	Contig_4_gene_46	Putative uncharacterised protein 851336:851596 reverse MW:9622
629690	546480	815240	0	223900	136940	6.0094e-06	1.11734e-05	1.25688e-05	0	3.47073e-06	1.64479e-05	6.0094e-06	1.11734e-05	1.25688e-05	0	3.47073e-06	1.64479e-05	1	1	1	2.3	2.3	2.3	38.9	0	2.5555	42341000	3	Contig_4_gene_48	S-adenosylmethionine:tRNA ribosyltransferase-isomerase 852771:853796 reverse MW:38900
68942000	20123000	21034000	8686900	17301000	1745700	0.000657943	0.000411439	0.000324286	0.000637283	0.000268187	0.000209677	0.000657943	0.000411439	0.000324286	0.000637283	0.000268187	0.000209677	4	4	4	35.1	35.1	35.1	10.359	0	44.367	689160000	19	Contig_4_gene_53	50S ribosomal protein L27 857387:857671 reverse MW:10358
57541000	12374000	213070	8175600	20146000	2311100	0.000549138	0.000253001	3.28495e-06	0.000599773	0.000312288	0.000277587	0.000549138	0.000253001	3.28495e-06	0.000599773	0.000312288	0.000277587	6	6	6	66.7	66.7	66.7	11.334	0	48.692	604560000	16	Contig_4_gene_55	Putative uncharacterised protein 858007:858315 reverse MW:11334
654180	325050	518690	157520	0	118350	6.24312e-06	6.64603e-06	7.99677e-06	1.15559e-05	0	1.42151e-05	6.24312e-06	6.64603e-06	7.99677e-06	1.15559e-05	0	1.42151e-05	1	1	1	2.1	2.1	2.1	47.671	0.0036298	1.9488	31928000	1	Contig_4_gene_63	Putative uncharacterised protein 863019:864281 reverse MW:47671
13340000	6502100	11162000	12311000	6255800	3815600	0.000127309	0.000132943	0.000172087	0.000903152	9.69726e-05	0.000458293	0.000127309	0.000132943	0.000172087	0.000903152	9.69726e-05	0.000458293	23	23	23	30.5	30.5	30.5	101.96	0	172.32	2615900000	99	Contig_4_gene_64	Valine--tRNA ligase 864293:866923 reverse MW:101960
2158700	2664400	5417000	8734400	2332000	1319100	2.06014e-05	5.44768e-05	8.35152e-05	0.000640767	3.61489e-05	0.000158438	2.06014e-05	5.44768e-05	8.35152e-05	0.000640767	3.61489e-05	0.000158438	8	8	8	25	25	25	36.479	0	32.64	407260000	29	Contig_4_gene_68	Putative uncharacterised protein 870386:871360 reverse MW:36479
2024400	1357700	3883700	512960	0	0	1.93197e-05	2.77598e-05	5.9876e-05	3.76314e-05	0	0	1.93197e-05	2.77598e-05	5.9876e-05	3.76314e-05	0	0	3	3	3	15.2	15.2	15.2	34.348	0	22.041	155580000	5	Contig_4_gene_70	Porphobilinogen deaminase 872057:872989 reverse MW:34348
100990000	106220000	145640000	32827000	31010000	9770700	0.000963791	0.00217179	0.00224537	0.00240823	0.000480693	0.00117356	0.000963791	0.00217179	0.00224537	0.00240823	0.000480693	0.00117356	12	12	12	38	38	38	48.81	0	223.92	7249900000	110	Contig_4_gene_75	Trigger factor 877586:878890 reverse MW:48811
47154000	53313000	77427000	42945000	18261000	7003100	0.000450011	0.00109005	0.00119371	0.0031505	0.000283068	0.000841145	0.000450011	0.00109005	0.00119371	0.0031505	0.000283068	0.000841145	4	4	4	28	28	28	13.7	0	22.714	1230500000	44	Contig_4_gene_78	50S ribosomal protein L20 880744:881100 reverse MW:13700
16464000	9880300	12702000	4286200	5495800	204550	0.000157123	0.000202015	0.00019583	0.000314441	8.51917e-05	2.45686e-05	0.000157123	0.000202015	0.00019583	0.000314441	8.51917e-05	2.45686e-05	5	5	5	31.7	31.7	31.7	23.297	0	22.592	441290000	18	Contig_4_gene_80	Translation initiation factor IF-3 881383:881982 reverse MW:23297
1058500	179430	0	946130	971590	415470	1.01017e-05	3.66866e-06	0	6.94094e-05	1.50608e-05	4.99023e-05	1.01017e-05	3.66866e-06	0	6.94094e-05	1.50608e-05	4.99023e-05	6	6	6	10.7	10.7	10.7	74.732	0	42.509	128560000	12	Contig_4_gene_82	Threonine--tRNA ligase 1 884002:885939 reverse MW:74733
3002000	411030	1596700	2636500	5881700	708480	2.86494e-05	8.404e-06	2.46167e-05	0.000193417	9.11736e-05	8.50958e-05	2.86494e-05	8.404e-06	2.46167e-05	0.000193417	9.11736e-05	8.50958e-05	8	8	8	23.9	23.9	23.9	46.597	0	54.551	355910000	19	Contig_4_gene_92	Putative uncharacterised protein 897703:898971 reverse MW:46598
21470000	9615500	15237000	31068000	30131000	25182000	0.000204897	0.0001966	0.000234913	0.00227919	0.000467068	0.00302462	0.000204897	0.0001966	0.000234913	0.00227919	0.000467068	0.00302462	13	13	13	43.3	43.3	43.3	42.416	0	233.6	2388700000	89	Contig_4_gene_93	Putative uncharacterized protein 899015:900133 reverse MW:42416
0	0	0	3212000	2357700	1176400	0	0	0	0.000235637	3.65472e-05	0.000141298	0	0	0	0.000235637	3.65472e-05	0.000141298	1	1	1	3.5	3.5	3.5	50.31	0	35.094	67460000	4	Contig_4_gene_94	Putative uncharacterised protein 900483:901841 forward MW:50311
557470	103940	1309900	1863100	0	0	5.32017e-06	2.12518e-06	2.0195e-05	0.00013668	0	0	5.32017e-06	2.12518e-06	2.0195e-05	0.00013668	0	0	2	2	2	6.5	6.5	6.5	37.364	0	3.1958	84358000	2	Contig_4_gene_95	Probable tRNA-dihydrouridine synthase 2 901959:902936 reverse MW:37365
739740	0	0	0	1368600	568980	7.05965e-06	0	0	0	2.1215e-05	6.83404e-05	7.05965e-06	0	0	0	2.1215e-05	6.83404e-05	3	3	3	7	7	7	63.032	0	53.519	77641000	4	Contig_4_gene_96	Pyruvate kinase 903226:904986 reverse MW:63033
446850	0	0	0	232980	0	4.26448e-06	0	0	0	3.61148e-06	0	4.26448e-06	0	0	0	3.61148e-06	0	1	1	1	4.5	4.5	4.5	32.237	0.0036364	1.9557	10197000	1	Contig_4_gene_99	Acetyl-coenzyme A carboxylase carboxyl transferase subunit beta 907199:908065 reverse MW:32237
581360	312310	1401100	310790	193940	0	5.54817e-06	6.38555e-06	2.16011e-05	2.28e-05	3.00631e-06	0	5.54817e-06	6.38555e-06	2.16011e-05	2.28e-05	3.00631e-06	0	2	2	2	6.3	6.3	6.3	36.512	0	3.8162	44792000	2	Contig_5_gene_106	Alcohol dehydrogenase 1974427:1975431 reverse MW:36512
14667000	0	15760000	24539000	35910000	6319000	0.000139973	0	0.000242976	0.00180021	0.000556649	0.000758977	0.000139973	0	0.000242976	0.00180021	0.000556649	0.000758977	2	2	2	32.3	32.3	32.3	10.72	0	10.355	291590000	5	Contig_5_gene_111	hypothetical protein 1978729:1979028 reverse MW:10719
7596000	11662000	18537000	4265600	881740	793670	7.24919e-05	0.000238443	0.000285789	0.00031293	1.36681e-05	9.5328e-05	7.24919e-05	0.000238443	0.000285789	0.00031293	1.36681e-05	9.5328e-05	3	3	3	23.6	23.6	23.6	14.106	0	12.637	349890000	12	Contig_5_gene_13	Aspartate 1-decarboxylase 1888767:1889150 reverse MW:14106
833100	0	0	3153000	0	0	7.95063e-06	0	0	0.000231308	0	0	7.95063e-06	0	0	0.000231308	0	0	2	2	2	14.7	14.7	14.7	29.395	0	11.087	39861000	2	Contig_5_gene_15	Putative uncharacterised protein 1890001:1890819 reverse MW:29395
3472500	1229700	3122900	4945500	4057900	6720400	3.31395e-05	2.51427e-05	4.81465e-05	0.000362809	6.29024e-05	0.00080719	3.31395e-05	2.51427e-05	4.81465e-05	0.000362809	6.29024e-05	0.00080719	6	6	6	15.6	15.6	15.6	49.073	0	65.499	447430000	19	Contig_5_gene_24	Uncharacterized protein 1899019:1900365 reverse MW:49073
200660000	105100000	187750000	203290000	219990000	424800000	0.00191498	0.00214889	0.00289459	0.0149136	0.00341012	0.0510229	0.00191498	0.00214889	0.00289459	0.0149136	0.00341012	0.0510229	39	39	39	67.3	67.3	67.3	81.441	0	323.31	52322000000	645	Contig_5_gene_26	Putative uncharacterised protein 1901997:1904213 forward MW:81442
3167200	1662600	5693800	5352100	2004200	1095100	3.02259e-05	3.39938e-05	8.77827e-05	0.000392637	3.10676e-05	0.000131533	3.02259e-05	3.39938e-05	8.77827e-05	0.000392637	3.10676e-05	0.000131533	2	2	2	9.9	9.9	9.9	27.005	0	10.585	208730000	8	Contig_5_gene_3	Putative NADPH-quinone reductase (Modulator of drug activity B) 1878390:1879091 reverse MW:27005
761210	0	223530	69097	97144	0	7.26455e-06	0	3.44622e-06	5.06905e-06	1.50585e-06	0	7.26455e-06	0	3.44622e-06	5.06905e-06	1.50585e-06	0	2	2	2	10.1	10.1	10.1	23.673	0.0036166	1.8832	13812000	1	Contig_5_gene_31	NAD(P)H nitroreductase, partial 1906457:1907080 reverse MW:23673
4642900	2721700	9227500	1735300	820870	70470	4.43092e-05	5.56484e-05	0.000142263	0.000127304	1.27245e-05	8.46418e-06	4.43092e-05	5.56484e-05	0.000142263	0.000127304	1.27245e-05	8.46418e-06	1	1	1	6.3	6.3	6.3	17.111	0	3.7532	96093000	5	Contig_5_gene_41	Uncharacterized protein 1914470:1914901 reverse MW:17111
9785300	4896400	6613100	26360000	14019000	15282000	9.33853e-05	0.000100113	0.000101956	0.00193381	0.000217312	0.00183553	9.33853e-05	0.000100113	0.000101956	0.00193381	0.000217312	0.00183553	8	8	8	29.1	29.1	29.1	34.609	0	72.638	1385200000	43	Contig_5_gene_58	Putative uncharacterised protein 1929807:1930736 forward MW:34609
14341000	889220	3591400	2423000	8714800	1535300	0.000136862	1.81812e-05	5.53695e-05	0.000177755	0.00013509	0.000184405	0.000136862	1.81812e-05	5.53695e-05	0.000177755	0.00013509	0.000184405	10	10	10	23.5	23.5	23.5	62.198	0	262.21	944830000	29	Contig_6_gene_11	Arginine--tRNA ligase 2307737:2309398 forward MW:62199
2290800	405200	886970	0	0	0	2.18621e-05	8.2848e-06	1.36746e-05	0	0	0	2.18621e-05	8.2848e-06	1.36746e-05	0	0	0	1	1	1	6.5	6.5	6.5	25.22	0	3.8026	39413000	1	Contig_6_gene_12	Putative uncharacterised protein 2309492:2310139 forward MW:25220
79506000	49878000	48867000	16926000	31560000	8986800	0.00075876	0.00101982	0.000753395	0.00124171	0.000489219	0.00107941	0.00075876	0.00101982	0.000753395	0.00124171	0.000489219	0.00107941	8	8	8	54.2	54.2	54.2	18.387	0	110.68	2121500000	59	Contig_6_gene_19	Putative uncharacterised protein 2315658:2316164 forward MW:18387
20814000	16069000	22515000	8251100	14508000	2286200	0.000198637	0.00032855	0.000347119	0.000605312	0.000224892	0.000274596	0.000198637	0.00032855	0.000347119	0.000605312	0.000224892	0.000274596	2	2	2	16.9	16.9	16.9	14.666	0	44.098	591100000	15	Contig_6_gene_22	Transcriptional regulator SarA 2318395:2318769 reverse MW:14665
0	0	0	0	533650	0	0	0	0	0	8.27223e-06	0	0	0	0	0	8.27223e-06	0	1	1	1	14.4	14.4	14.4	15.852	0	2.367	4269200	1	Contig_6_gene_45	Glycerol-3-phosphate cytidylyltransferase 2340382:2340780 forward MW:15852
1408000	592260	869730	2525400	948180	1391100	1.34371e-05	1.21095e-05	1.34088e-05	0.000185267	1.4698e-05	0.000167086	1.34371e-05	1.21095e-05	1.34088e-05	0.000185267	1.4698e-05	0.000167086	11	11	11	14.5	14.5	14.5	85.111	0	40.571	309390000	25	Contig_6_gene_49	Glycosyltransferase, group 2 family protein 2345904:2348072 forward MW:85113
129600000	80755000	221390000	210290000	143060000	106450000	0.00123683	0.00165113	0.00341322	0.0154272	0.00221761	0.0127857	0.00123683	0.00165113	0.00341322	0.0154272	0.00221761	0.0127857	7	7	7	34.2	34.2	34.2	28.659	0	120.69	8915400000	86	Contig_6_gene_69	Putative uncharacterised protein 2367942:2368760 reverse MW:28659
15040000	7845900	10428000	2334300	7283900	988200	0.000143533	0.000160419	0.000160771	0.000171247	0.000112909	0.000118693	0.000143533	0.000160419	0.000160771	0.000171247	0.000112909	0.000118693	3	3	3	21.4	21.4	21.4	26.479	0	73.371	483120000	13	Contig_6_gene_73	Putative uncharacterised protein 2373051:2373767 forward MW:26479
614870	597460	1366900	1725900	241190	457900	5.86797e-06	1.22158e-05	2.10738e-05	0.000126614	3.73874e-06	5.49985e-05	5.86797e-06	1.22158e-05	2.10738e-05	0.000126614	3.73874e-06	5.49985e-05	2	2	2	5.4	5.4	5.4	42.598	0	4.3649	75063000	3	Contig_6_gene_75	Uncharacterized protein YxjH 2374315:2375418 reverse MW:42598
16515000	20001000	14743000	2338800	3992000	1568300	0.00015761	0.000408944	0.000227296	0.000171578	6.18809e-05	0.000188369	0.00015761	0.000408944	0.000227296	0.000171578	6.18809e-05	0.000188369	3	3	3	27.6	27.6	27.6	11.287	0	5.6366	414120000	18	Contig_6_gene_83	Uncharacterized protein 2381152:2381448 forward MW:11286
3086800	942950	1476600	0	771110	0	2.94586e-05	1.92797e-05	2.27651e-05	0	1.19532e-05	0	2.94586e-05	1.92797e-05	2.27651e-05	0	1.19532e-05	0	2	2	2	17.2	17.2	17.2	16.865	0	6.1054	56498000	3	Contig_6_gene_91	HTH-type transcriptional regulator MgrA 2388722:2389159 reverse MW:16865
2486000	967340	1478700	0	588260	337540	2.3725e-05	1.97784e-05	2.27975e-05	0	9.11875e-06	4.05421e-05	2.3725e-05	1.97784e-05	2.27975e-05	0	9.11875e-06	4.05421e-05	1	1	1	4.3	4.3	4.3	27.149	0	4.2559	82010000	3	Contig_7_gene_15	Transcriptional regulatory protein WalR 2001752:2002453 reverse MW:27149
15385000	2270100	7990800	3054200	4276300	1335700	0.000146826	4.64149e-05	0.000123196	0.00022406	6.62879e-05	0.000160431	0.000146826	4.64149e-05	0.000123196	0.00022406	6.62879e-05	0.000160431	9	9	9	21.3	21.3	21.3	47.658	0	51.948	823480000	30	Contig_7_gene_16	Putative uncharacterised protein 2003620:2004903 reverse MW:47659
1598200	3044800	3245100	43481	41328	14048	1.52523e-05	6.22546e-05	5.00305e-05	3.18983e-06	6.40635e-07	1.68731e-06	1.52523e-05	6.22546e-05	5.00305e-05	3.18983e-06	6.40635e-07	1.68731e-06	3	3	3	18.9	18.9	18.9	16.411	0	6.0316	71883000	10	Contig_7_gene_18	Putative uncharacterised protein 2006788:2007234 reverse MW:16411
346690	0	563760	317230	0	0	3.30861e-06	0	8.69163e-06	2.32724e-05	0	0	3.30861e-06	0	8.69163e-06	2.32724e-05	0	0	2	2	2	2.9	2.9	2.9	73.795	0.0018832	2.3035	38058000	2	Contig_7_gene_19	Putative uncharacterised protein 2007231:2009198 reverse MW:73797
37165000	2642400	35306000	6340700	10720000	1920900	0.000354681	5.4027e-05	0.000544321	0.000465162	0.000166173	0.00023072	0.000354681	5.4027e-05	0.000544321	0.000465162	0.000166173	0.00023072	9	9	9	23.4	23.4	23.4	48.709	0	137.38	2164200000	24	Contig_7_gene_24	Serine--tRNA ligase 2013013:2014299 reverse MW:48709
345840	691530	2151900	1164200	366740	147460	3.3005e-06	1.41392e-05	3.31764e-05	8.54073e-05	5.68492e-06	1.77115e-05	3.3005e-06	1.41392e-05	3.31764e-05	8.54073e-05	5.68492e-06	1.77115e-05	2	2	2	8.5	8.5	8.5	29.583	0	3.2063	68148000	3	Contig_7_gene_25	ADP-dependent (S)-NAD(P)H-hydrate dehydratase 2014954:2015766 forward MW:29583
1268000	175250	705910	174160	990490	460990	1.21011e-05	3.5832e-06	1.08832e-05	1.27766e-05	1.53538e-05	5.53697e-05	1.21011e-05	3.5832e-06	1.08832e-05	1.27766e-05	1.53538e-05	5.53697e-05	8	8	8	8.7	8.7	8.7	100.73	0	9.7661	139670000	16	Contig_7_gene_26	Putative uncharacterised protein 2015868:2018567 reverse MW:100728
0	4606100	4699900	0	0	0	0	9.41772e-05	7.24595e-05	0	0	0	0	9.41772e-05	7.24595e-05	0	0	0	2	2	2	41.6	41.6	41.6	8.6727	0	2.8174	37224000	3	Contig_7_gene_29	Putative uncharacterised protein 2021721:2021954 reverse MW:8672
6013300	404650	1228400	1114500	2905900	836780	5.73875e-05	8.27355e-06	1.89385e-05	8.17612e-05	4.5045e-05	0.000100506	5.73875e-05	8.27355e-06	1.89385e-05	8.17612e-05	4.5045e-05	0.000100506	8	8	8	20.7	20.7	20.7	42.004	0	22.404	287580000	16	Contig_7_gene_30	DNA polymerase III subunit beta 2022333:2023466 reverse MW:42005
688820	615380	1036500	464270	354500	0	6.5737e-06	1.25822e-05	1.598e-05	3.40595e-05	5.49519e-06	0	6.5737e-06	1.25822e-05	1.598e-05	3.40595e-05	5.49519e-06	0	3	3	3	4.3	4.3	4.3	69.925	0	3.2424	101100000	5	Contig_7_gene_35	tRNA uridine 5-carboxymethylaminomethyl modification enzyme MnmG 2028055:2029932 forward MW:69926
1001300	2136700	895330	1288600	1149100	3007700	9.55583e-06	4.36874e-05	1.38035e-05	9.45334e-05	1.78125e-05	0.000361256	9.55583e-06	4.36874e-05	1.38035e-05	9.45334e-05	1.78125e-05	0.000361256	2	2	2	10.7	10.7	10.7	26.273	0	36.379	113740000	8	Contig_7_gene_63	hypothetical protein 2055871:2056572 reverse MW:26273
116900	514080	1785900	217210	525420	151850	1.11563e-06	1.0511e-05	2.75337e-05	1.59348e-05	8.14466e-06	1.82388e-05	1.11563e-06	1.0511e-05	2.75337e-05	1.59348e-05	8.14466e-06	1.82388e-05	2	2	2	7.3	7.3	7.3	28.385	0	4.5069	56293000	3	Contig_7_gene_84	Putative uncharacterised protein 2079480:2080223 reverse MW:28385
2803500	1551200	1926400	6023600	2843300	1456800	2.6755e-05	3.17161e-05	2.96998e-05	0.000441899	4.40746e-05	0.000174977	2.6755e-05	3.17161e-05	2.96998e-05	0.000441899	4.40746e-05	0.000174977	11	11	11	17.9	17.9	17.9	85.448	0	153.03	680800000	33	Contig_7_gene_85	5-methyltetrahydropteroyltriglutamate--homocystei ne methyltransferase 2080379:2082628 reverse MW:85450
236910	0	0	0	300740	0	2.26093e-06	0	0	0	4.66184e-06	0	2.26093e-06	0	0	0	4.66184e-06	0	2	2	2	5.5	5.5	5.5	40.711	0	2.9968	10753000	2	Contig_7_gene_93	Ribosome-binding ATPase YchF 2089636:2090733 forward MW:40711
522620	1077400	2085200	1559900	770710	741090	4.98759e-06	2.20287e-05	3.2148e-05	0.000114436	1.1947e-05	8.90126e-05	4.98759e-06	2.20287e-05	3.2148e-05	0.000114436	1.1947e-05	8.90126e-05	2	2	2	6.3	6.3	6.3	30.301	0	5.1516	67570000	9	Contig_7_gene_95	Putative glycosyl transferase 2091132:2091938 reverse MW:30301
134550000	110470000	95835000	40334000	50125000	9421000	0.00128407	0.00225869	0.00147751	0.00295896	0.000776999	0.00113156	0.00128407	0.00225869	0.00147751	0.00295896	0.000776999	0.00113156	8	8	8	75.5	75.5	75.5	11.707	0	105.26	3085100000	79	Contig_7_gene_96	30S ribosomal protein S6 2092229:2092525 forward MW:11707
19744000	25203000	40484000	32826000	28744000	6672400	0.000188425	0.000515305	0.000624152	0.00240816	0.000445567	0.000801424	0.000188425	0.000515305	0.000624152	0.00240816	0.000445567	0.000801424	7	7	6	56.5	56.5	51.2	18.837	0	127.38	1383100000	72	Contig_7_gene_97	Putative uncharacterised protein 2092547:2093059 forward MW:18837
4890000	1206500	3313700	1739200	1376600	2132900	4.66674e-05	2.46683e-05	5.10881e-05	0.00012759	2.1339e-05	0.000256183	4.66674e-05	2.46683e-05	5.10881e-05	0.00012759	2.1339e-05	0.000256183	5	5	5	14.3	14.3	14.3	40.134	0	19.874	263860000	20	Contig_7_gene_99	Uncharacterized protein 2093568:2094638 reverse MW:40134
43854000	26584000	24430000	7263700	10684000	4714700	0.000418517	0.000543542	0.000376643	0.000532875	0.000165615	0.000566284	0.000418517	0.000543542	0.000376643	0.000532875	0.000165615	0.000566284	6	6	6	39.3	39.3	39.3	15.249	0	49.818	940250000	37	Contig_8_gene_100	Organic hydroperoxide resistance protein-like 1 99714:100136 reverse MW:15248
3689700	4799600	7015600	2494800	0	0	3.52124e-05	9.81335e-05	0.000108161	0.000183022	0	0	3.52124e-05	9.81335e-05	0.000108161	0.000183022	0	0	2	2	2	17.1	17.1	17.1	13.371	0	5.7255	144000000	4	Contig_8_gene_104	Putative uncharacterised protein 102270:102623 forward MW:13371
35112000	31203000	92325000	82394000	52781000	15738000	0.000335089	0.000637983	0.0014234	0.00604454	0.00081817	0.0018903	0.000335089	0.000637983	0.0014234	0.00604454	0.00081817	0.0018903	2	2	2	32.5	32.5	32.5	14.064	0	178.27	1238200000	23	Contig_8_gene_105	Putative uncharacterised protein 102739:103119 forward MW:14064
14249000	17529000	20766000	23613000	11742000	4469200	0.000135984	0.000358401	0.000320155	0.00173228	0.000182015	0.000536797	0.000135984	0.000358401	0.000320155	0.00173228	0.000182015	0.000536797	10	10	10	43.5	43.5	43.5	30.288	0	72.131	1477900000	57	Contig_8_gene_110	Putative uncharacterised protein 105968:106783 forward MW:30288
36547000	26965000	61154000	70270000	48899000	33846000	0.000348784	0.000551332	0.000942826	0.0051551	0.000757995	0.00406526	0.000348784	0.000551332	0.000942826	0.0051551	0.000757995	0.00406526	14	14	14	30.2	30.2	30.2	74.353	0	323.31	8052700000	159	Contig_8_gene_12	Putative uncharacterised protein 9080:11017 forward MW:74354
5036000	1164300	1765300	725770	830110	93055	4.80607e-05	2.38055e-05	2.72161e-05	5.32435e-05	1.28677e-05	1.11769e-05	4.80607e-05	2.38055e-05	2.72161e-05	5.32435e-05	1.28677e-05	1.11769e-05	2	2	2	5.4	5.4	5.4	39.64	0	18.253	163450000	7	Contig_8_gene_19	Putative uncharacterised protein 20233:21288 forward MW:39641
15997000	12364000	22118000	25946000	11526000	4816200	0.000152666	0.000252797	0.000340999	0.00190343	0.000178667	0.000578476	0.000152666	0.000252797	0.000340999	0.00190343	0.000178667	0.000578476	10	10	10	49.7	49.7	49.7	37.444	0	260.33	1484300000	43	Contig_8_gene_27	Ribonucleoside-diphosphate reductase 2, beta subunit 30487:31455 forward MW:37444
2093300	2803200	4443000	351590	388640	233530	1.99773e-05	5.73148e-05	6.84988e-05	2.57931e-05	6.0244e-06	2.80494e-05	1.99773e-05	5.73148e-05	6.84988e-05	2.57931e-05	6.0244e-06	2.80494e-05	2	2	2	5.5	5.5	5.5	38.003	0.0037037	2.1446	206270000	4	Contig_8_gene_31	Homolog of lipoprotein SstD 34517:35554 forward MW:38003
1325900	1379800	2064200	1113600	0	438770	1.26536e-05	2.82117e-05	3.18243e-05	8.16952e-05	0	5.27008e-05	1.26536e-05	2.82117e-05	3.18243e-05	8.16952e-05	0	5.27008e-05	2	2	2	5.4	5.4	5.4	46.095	0	3.7755	120120000	3	Contig_8_gene_40	Putative uncharacterised protein 41625:42854 reverse MW:46096
21114000	3118400	674640	6197300	29123000	5393600	0.0002015	6.37594e-05	1.04011e-05	0.000454642	0.000451442	0.000647827	0.0002015	6.37594e-05	1.04011e-05	0.000454642	0.000451442	0.000647827	4	4	4	24	24	24	22.171	0	63.475	524970000	22	Contig_8_gene_49	Putative uncharacterised protein 50728:51306 forward MW:22171
402730	0	0	0	0	44157	3.84342e-06	0	0	0	0	5.30371e-06	3.84342e-06	0	0	0	0	5.30371e-06	1	1	1	1.2	1.2	1.2	104.74	0	5.6889	21451000	1	Contig_8_gene_57	UvrABC system protein A 61356:64190 forward MW:104738
3820000	2305400	7896800	18640000	6254200	2298800	3.64559e-05	4.71367e-05	0.000121747	0.00136746	9.69478e-05	0.00027611	3.64559e-05	4.71367e-05	0.000121747	0.00136746	9.69478e-05	0.00027611	13	13	13	49.2	49.2	49.2	34.892	0	136.19	741870000	34	Contig_8_gene_58	HPr kinase/phosphorylase 64527:65462 forward MW:34892
35026000	46036000	70682000	14864000	8886200	2493000	0.000334268	0.000941261	0.00108972	0.00109044	0.000137747	0.000299435	0.000334268	0.000941261	0.00108972	0.00109044	0.000137747	0.000299435	8	8	8	38	38	38	33.857	0	155.52	2669800000	49	Contig_8_gene_62	Putative uncharacterised protein 68310:69251 forward MW:33857
86343000	104570000	194790000	14736000	33365000	9979100	0.000824008	0.00213806	0.00300313	0.00108105	0.000517199	0.00119859	0.000824008	0.00213806	0.00300313	0.00108105	0.000517199	0.00119859	9	9	9	58.5	58.5	58.5	21.44	0	204.26	3550300000	48	Contig_8_gene_66	ATP-dependent Clp protease proteolytic subunit 73052:73639 forward MW:21440
522980	491970	296050	315200	111780	509910	4.99102e-06	1.00589e-05	4.56428e-06	2.31235e-05	1.73273e-06	6.12455e-05	4.99102e-06	1.00589e-05	4.56428e-06	2.31235e-05	1.73273e-06	6.12455e-05	1	1	1	6.4	6.4	6.4	28.116	0.008726	1.6101	24727000	1	Contig_8_gene_71	Putative uncharacterised protein 75508:76257 forward MW:28116
192820000	117260000	157530000	262090000	282670000	84634000	0.00184016	0.00239752	0.00242868	0.0192273	0.00438173	0.0101654	0.00184016	0.00239752	0.00242868	0.0192273	0.00438173	0.0101654	14	14	14	61.8	61.8	61.8	36.116	0	323.31	17552000000	299	Contig_8_gene_74	Glyceraldehyde-3-phosphate dehydrogenase 77936:78943 forward MW:36117
40646000	35450000	42801000	9899900	19866000	4979100	0.000387902	0.000724817	0.000659874	0.00072627	0.000307947	0.000598042	0.000387902	0.000724817	0.000659874	0.00072627	0.000307947	0.000598042	13	13	13	39.6	39.6	39.6	42.419	0	175.27	3072800000	66	Contig_8_gene_75	Putative uncharacterised protein 79107:80297 forward MW:42419
54376000	35977000	43748000	45057000	30223000	11038000	0.000518933	0.000735593	0.000674474	0.00330544	0.000468494	0.00132578	0.000518933	0.000735593	0.000674474	0.00330544	0.000468494	0.00132578	12	12	12	65.6	65.6	65.6	27.415	0	223.01	3306300000	94	Contig_8_gene_76	Triosephosphate isomerase 80425:81186 forward MW:27415
57806000	35090000	53282000	27490000	17960000	6813000	0.000551667	0.000717457	0.000821462	0.0020167	0.000278402	0.000818312	0.000551667	0.000717457	0.000821462	0.0020167	0.000278402	0.000818312	14	14	14	33.1	33.1	33.1	56.322	0	199.57	3770400000	101	Contig_8_gene_77	2,3-bisphosphoglycerate-independent phosphoglycerate mutase 81189:82706 forward MW:56323
249930000	153680000	284190000	335270000	212640000	122370000	0.00238519	0.00314217	0.00438143	0.0245959	0.00329618	0.0146979	0.00238519	0.00314217	0.00438143	0.0245959	0.00329618	0.0146979	25	25	25	70	70	70	47.134	0	323.31	29878000000	371	Contig_8_gene_78	Putative uncharacterised protein 82861:84165 forward MW:47135
532550	837130	1258400	0	262250	0	5.08235e-06	1.71161e-05	1.94011e-05	0	4.0652e-06	0	5.08235e-06	1.71161e-05	1.94011e-05	0	4.0652e-06	0	4	4	4	4.8	4.8	4.8	91.006	0	3.7585	112720000	6	Contig_8_gene_82	Putative uncharacterised protein 86210:88588 forward MW:91008
6495900	5581100	7739900	5871800	2428500	907530	6.19931e-05	0.000114112	0.000119328	0.000430763	3.76447e-05	0.000109004	6.19931e-05	0.000114112	0.000119328	0.000430763	3.76447e-05	0.000109004	2	2	2	9.4	9.4	9.4	22.866	0	11.253	319270000	7	Contig_8_gene_97	Putative uncharacterised protein 97402:98010 forward MW:22866
84205000	36653000	82581000	80802000	71591000	11096000	0.000803604	0.000749414	0.00127317	0.00592774	0.00110975	0.00133274	0.000803604	0.000749414	0.00127317	0.00592774	0.00110975	0.00133274	7	7	7	30.1	30.1	30.1	19.59	0	91.442	2201600000	45	Contig_9_gene_19	Bacterial non-heme ferritin 1081449:1081949 forward MW:19590
7486800	7355000	17299000	12018000	6349500	4912800	7.14497e-05	0.000150382	0.000266703	0.000881657	9.84251e-05	0.000590078	7.14497e-05	0.000150382	0.000266703	0.000881657	9.84251e-05	0.000590078	8	8	8	18.3	18.3	18.3	46.708	0	53.201	1330100000	33	Contig_9_gene_2	Thermophilic metalloprotease (M29) 1068388:1069635 reverse MW:46708
3501100	929650	1447500	1352100	1889300	264670	3.34125e-05	1.90078e-05	2.23165e-05	9.91919e-05	2.92865e-05	3.17896e-05	3.34125e-05	1.90078e-05	2.23165e-05	9.91919e-05	2.92865e-05	3.17896e-05	6	6	6	13.9	13.9	13.9	53.715	0	26.329	290910000	17	Contig_9_gene_25	Aspartyl/glutamyl-tRNA(Asn/Gln) amidotransferase subunit B 1087380:1088807 reverse MW:53716
3175600	290910	1610300	1302100	2429000	862700	3.03061e-05	5.948e-06	2.48264e-05	9.55238e-05	3.76525e-05	0.000103619	3.03061e-05	5.948e-06	2.48264e-05	9.55238e-05	3.76525e-05	0.000103619	1	1	1	3.7	3.7	3.7	52.903	0	27.185	203080000	11	Contig_9_gene_26	Glutamyl-tRNA(Gln) amidotransferase subunit A 1088820:1090277 reverse MW:52904
0	4845800	1395600	769070	0	0	0	9.90782e-05	2.15163e-05	5.642e-05	0	0	0	9.90782e-05	2.15163e-05	5.642e-05	0	0	1	1	1	23	23	23	11.321	0	3.609	42063000	1	Contig_9_gene_27	Putative uncharacterised protein 1090279:1090581 reverse MW:11321
54089000	34973000	41786000	33727000	53976000	18192000	0.000516194	0.000715065	0.000644225	0.00247426	0.000836694	0.00218505	0.000516194	0.000715065	0.000644225	0.00247426	0.000836694	0.00218505	18	18	18	42.7	42.7	42.7	49.893	0	297.85	5681800000	175	Contig_9_gene_34	Putative uncharacterised protein 1099430:1100725 reverse MW:49894
2968800	2366800	2893600	1414300	2077600	791120	2.83325e-05	4.8392e-05	4.46113e-05	0.000103755	3.22054e-05	9.50217e-05	2.83325e-05	4.8392e-05	4.46113e-05	0.000103755	3.22054e-05	9.50217e-05	4	4	4	8.6	8.6	8.6	55.948	0	29.946	362860000	21	Contig_9_gene_38	Nicotinate phosphoribosyltransferase 1102660:1104129 reverse MW:55949
15499000	8502100	14871000	11052000	6662300	4272300	0.000147914	0.000173836	0.00022927	0.00081079	0.000103274	0.000513148	0.000147914	0.000173836	0.00022927	0.00081079	0.000103274	0.000513148	3	3	3	15.1	15.1	15.1	21.127	0	33.188	486870000	16	Contig_9_gene_42	Pyrazinamidase / Nicotinamidase 1107616:1108176 forward MW:21127
34526000	21909000	52267000	28218000	31932000	9627300	0.000329496	0.000447956	0.000805813	0.00207011	0.000494985	0.00115634	0.000329496	0.000447956	0.000805813	0.00207011	0.000494985	0.00115634	12	12	12	43.7	43.7	43.7	34.226	0	323.31	3034200000	78	Contig_9_gene_43	Manganese-dependent inorganic pyrophosphatase 1108227:1109156 forward MW:34226
3357800	4489000	8692500	3101700	2161300	651760	3.20449e-05	9.1783e-05	0.000134014	0.000227545	3.35028e-05	7.82831e-05	3.20449e-05	9.1783e-05	0.000134014	0.000227545	3.35028e-05	7.82831e-05	6	6	6	20.6	20.6	20.6	38.636	0	53.073	359270000	19	Contig_9_gene_45	Uncharacterized protein SSP0869 1110757:1111791 reverse MW:38636
24825000	10999000	13813000	47900000	23875000	15039000	0.000236916	0.000224888	0.000212958	0.00351401	0.000370092	0.00180634	0.000236916	0.000224888	0.000212958	0.00351401	0.000370092	0.00180634	2	2	2	31.6	31.6	31.6	6.4365	0	3.9965	409350000	12	Contig_9_gene_46	Putative uncharacterised protein 1111933:1112106 reverse MW:6436
6951400	0	0	0	1911600	309390	6.63402e-05	0	0	0	2.96321e-05	3.71609e-05	6.63402e-05	0	0	0	2.96321e-05	3.71609e-05	2	2	2	29.8	29.8	29.8	10.596	0	7.1258	45862000	3	Contig_9_gene_5	hypothetical protein 1070470:1070754 forward MW:10596
13682000	16559000	18195000	6236800	8415400	2017800	0.000130573	0.000338568	0.000280517	0.00045754	0.000130449	0.000242359	0.000130573	0.000338568	0.000280517	0.00045754	0.000130449	0.000242359	4	4	4	30.6	30.6	30.6	21.72	0	51.609	651060000	18	Contig_9_gene_51	Putative uncharacterised protein 1115734:1116294 forward MW:21720
10021000	4519600	5076900	9378200	6941600	6846900	9.56347e-05	9.24086e-05	7.82718e-05	0.000687997	0.000107603	0.000822384	9.56347e-05	9.24086e-05	7.82718e-05	0.000687997	0.000107603	0.000822384	9	9	9	31.5	31.5	31.5	48.385	0	112.23	727330000	26	Contig_9_gene_58	Putative uncharacterised protein 1120758:1122044 forward MW:48385
0	0	0	0	1617200	406520	0	0	0	0	2.50686e-05	4.88273e-05	0	0	0	0	2.50686e-05	4.88273e-05	1	1	1	5.3	5.3	5.3	34.783	0	5.0683	32379000	2	Contig_9_gene_61	Putative uncharacterised protein 1124297:1125211 reverse MW:34783
6406600	1823900	5180200	1675100	0	351740	6.11409e-05	3.72918e-05	7.98644e-05	0.000122888	0	4.22476e-05	6.11409e-05	3.72918e-05	7.98644e-05	0.000122888	0	4.22476e-05	5	5	5	28.2	28.2	28.2	23.575	0	20.546	185250000	11	Contig_9_gene_7	Putative uncharacterised protein 1072226:1072855 reverse MW:23575
22571000	1274800	507260	3971700	8936700	7756000	0.000215405	2.60648e-05	7.82055e-06	0.000291369	0.00013853	0.000931576	0.000215405	2.60648e-05	7.82055e-06	0.000291369	0.00013853	0.000931576	17	17	17	38.6	38.6	38.6	57.469	0	190.92	1260500000	53	Contig_9_gene_84	Putative uncharacterised protein 1139014:1140633 reverse MW:57470
56926000	60807000	61785000	25035000	24822000	14426000	0.000543269	0.00124327	0.000952554	0.0018366	0.000384772	0.00173271	0.000543269	0.00124327	0.000952554	0.0018366	0.000384772	0.00173271	4	4	4	57.9	57.9	57.9	10.443	0	37.065	1462800000	27	Contig_9_gene_85	10 kDa chaperonin 1140695:1140982 reverse MW:10442
