# Supplementary material for: Proteome profiling of secreted and membrane vesicle associated proteins of an invasive and a commensal Staphylococcus haemolyticus isolate
Source: Data Brief. 2019 Jan 11;22:914–9. doi: 10.1016/j.dib.2018.11.147 (PMC6362860; doi:10.1016/j.dib.2018.11.147)
Supplement: Supplementary file 2 — Supplementary material [file mmc2.zip › 22.10.2018_Table 5_Proteins found in the MV cargo of both the commensal and the clinical strain_V2.xlsx]

## Sheet: Ark1
Table 5. Proteins found in the MV cargo of both the commensal and the clinical strain
Gene_Identifier.y	Gene Identifier.x	Identifier	Gene name	PSORTB	SignalP	SecretomeP	EggNOG	EggNOG classification	EggNOG description
SH_1_Contig_1_gene_10	4_39_Contig_28_gene_27	279808.SH1860	menB	Extracellular	YES	YES	S	Function unknown	(LipO)protein
SH_1_Contig_1_gene_11	4_39_Contig_28_gene_26	279808.SH1859	fabH	Cytoplasmic			C	Energy production and conversion	(E1 component), alpha subunit
SH_1_Contig_1_gene_12	4_39_Contig_28_gene_25	279808.SH1858	fab	Cytoplasmic			C	Energy production and conversion	Dehydrogenase, E1 component
SH_1_Contig_1_gene_125	4_39_Contig_11_gene_11	279808.SH2341	SH2039	Unknown		YES	S	Function unknown	Domain of unknown function (DUF2479)
SH_1_Contig_1_gene_13	4_39_Contig_28_gene_24	279808.SH1857	SH1957	Cytoplasmic			C	Energy production and conversion	pyruvate dehydrogenase complex
SH_1_Contig_1_gene_14	4_39_Contig_28_gene_23	279808.SH1856	fabI	Cytoplasmic			C	Energy production and conversion	dihydrolipoyl dehydrogenase
SH_1_Contig_1_gene_143	4_39_Contig_7_gene_80	279808.SH1737	SH1899	Cytoplasmic			S	Function unknown	Cell division protein mraZ
SH_1_Contig_1_gene_154	4_39_Contig_7_gene_69	279808.SH1726	dnaK	Unknown		YES	S	Function unknown	Cell division protein that is part of the divisome complex and is recruited early to the Z-ring. Probably stimulates Z-ring formation, perhaps through the cross-linking of FtsZ protofilaments. Its function overlaps with FtsA (By similarity)
SH_1_Contig_1_gene_158	4_39_Contig_7_gene_65	279808.SH1722	folD	Cytoplasmic			J	Translation, ribosomal structure and biogenesis	amino acids such as valine, to avoid such errors it has two additional distinct tRNA(Ile)-dependent editing activities. One activity is designated as 'pretransfer' editing and involves the hydrolysis of activated Val-AMP. The other activity is designated 'posttransfer' editing and involves deacylation of mischarged Val-tRNA(Ile) (By similarity)
SH_1_Contig_1_gene_166	4_39_Contig_7_gene_56	279808.SH1714	purF	Cytoplasmic			F	Nucleotide transport and metabolism	aspartate transcarbamylase
SH_1_Contig_1_gene_167	4_39_Contig_7_gene_55	279808.SH1713	purM	Cytoplasmic			F	Nucleotide transport and metabolism	dihydroorotase
SH_1_Contig_1_gene_171	4_39_Contig_7_gene_51	272633.MYPE7840	SH0360	Cytoplasmic			F	Nucleotide transport and metabolism	Catalyzes the transfer of a ribosyl phosphate group from 5-phosphoribose 1-diphosphate to orotate, leading to the formation of orotidine monophosphate (OMP) (By similarity)
SH_1_Contig_1_gene_189	4_39_Contig_7_gene_33	279808.SH1691	purD	Cytoplasmic		YES	J	Translation, ribosomal structure and biogenesis	50S ribosomal protein l28
SH_1_Contig_1_gene_192	4_39_Contig_7_gene_30	279808.SH1688	ptsH	Extracellular		YES	L	Replication, recombination and repair	nuclease
SH_1_Contig_1_gene_198	4_39_Contig_7_gene_24	176279.SERP0798	panD	Cytoplasmic			I	Lipid transport and metabolism	Carrier of the growing fatty acid chain in fatty acid biosynthesis (By similarity)
SH_1_Contig_1_gene_204	4_39_Contig_7_gene_18	279808.SH1676	ptsI	Cytoplasmic			J	Translation, ribosomal structure and biogenesis	30s ribosomal protein S16
SH_1_Contig_1_gene_207	4_39_Contig_7_gene_15	279808.SH1673	pdf1	Cytoplasmic			J	Translation, ribosomal structure and biogenesis	This protein is located at the 30S-50S ribosomal subunit interface and may play a role in the structure and function of the aminoacyl-tRNA binding site (By similarity)
SH_1_Contig_1_gene_212	4_39_Contig_7_gene_10	279808.SH1668	SH1860	Cytoplasmic			C	Energy production and conversion	Succinyl-CoA synthetase subunit beta
SH_1_Contig_1_gene_218	4_39_Contig_7_gene_5	349161.Dred_1983		Cytoplasmic			J	Translation, ribosomal structure and biogenesis	Catalyzes the folate-dependent formation of 5-methyl- uridine at position 54 (M-5-U54) in all tRNAs (By similarity)
SH_1_Contig_1_gene_222	4_39_Contig_7_gene_1	279808.SH1659	SH1859	Cytoplasmic			K	Transcription	DNA-binding protein that represses the expression of many genes that are induced as cells make the transition from rapid exponential growth to stationary phase. It is a GTP-binding protein that senses the intracellular GTP concentration as an indicator of nutritional limitations. At low GTP concentration it no longer binds GTP and stop to act as a transcriptional repressor (By similarity)
SH_1_Contig_1_gene_223	4_39_Contig_2_gene_120	279808.SH1658	phdB	Cytoplasmic			J	Translation, ribosomal structure and biogenesis	30S ribosomal protein S2
SH_1_Contig_1_gene_224	4_39_Contig_2_gene_119	279808.SH1657	pdhC	Cytoplasmic			J	Translation, ribosomal structure and biogenesis	Associates with the EF-Tu.GDP complex and induces the exchange of GDP to GTP. It remains bound to the aminoacyl-tRNA.EF- Tu.GTP complex up to the GTP hydrolysis stage on the ribosome (By similarity)
SH_1_Contig_1_gene_226	4_39_Contig_2_gene_117	279808.SH1655	pdhD	Cytoplasmic		YES	J	Translation, ribosomal structure and biogenesis	Responsible for the release of ribosomes from messenger RNA at the termination of protein biosynthesis. May increase the efficiency of translation by recycling ribosomes from one round of translation to another (By similarity)
SH_1_Contig_1_gene_233	4_39_Contig_2_gene_110	279808.SH1648	SH1846	Cytoplasmic			K	Transcription	Transcription elongation factor NusA
SH_1_Contig_1_gene_24	4_39_Contig_28_gene_13	279808.SH1846	SH1900	Cytoplasmic			S	Function unknown	UPF0637 protein
SH_1_Contig_1_gene_240	4_39_Contig_2_gene_103	279808.SH1640	coaD	Cytoplasmic			J	Translation, ribosomal structure and biogenesis	Forms an intersubunit bridge (bridge B4) with the 23S rRNA of the 50S subunit in the ribosome (By similarity)
SH_1_Contig_1_gene_241	4_39_Contig_2_gene_102	279808.SH1639	rpmF	Cytoplasmic			J	Translation, ribosomal structure and biogenesis	Involved in mRNA degradation. Hydrolyzes single-stranded polyribonucleotides processively in the 3'- to 5'-direction (By similarity)
SH_1_Contig_1_gene_242	4_39_Contig_2_gene_101	279808.SH1638	frr	Cytoplasmic			O	Post-translational modification, protein turnover, and chaperones	Metallo-Beta-Lactamase
SH_1_Contig_1_gene_245	4_39_Contig_2_gene_98	279808.SH1635	nusA	Cytoplasmic			O	Post-translational modification, protein turnover, and chaperones	peptidase, M16
SH_1_Contig_1_gene_246	4_39_Contig_2_gene_97	279808.SH1634	rpsO	Unknown			O	Post-translational modification, protein turnover, and chaperones	peptidase, M16
SH_1_Contig_1_gene_256	4_39_Contig_2_gene_87	279808.SH1624	ileS	Cytoplasmic			C	Energy production and conversion	oxidoreductase, alpha subunit
SH_1_Contig_1_gene_276	4_39_Contig_2_gene_67	279808.SH1600	pyrB	Cytoplasmic			E	Amino acid transport and metabolism	glutamine synthetase
SH_1_Contig_1_gene_303	4_39_Contig_2_gene_40	279808.SH1573	fusA	Cytoplasmic		YES	P	Inorganic ion transport and metabolism	catalase
SH_1_Contig_1_gene_311	4_39_Contig_2_gene_32	279808.SH1565	rpmB	Cytoplasmic			G	Carbohydrate transport and metabolism	Transketolase (EC 2.2.1.1)
SH_1_Contig_1_gene_312	4_39_Contig_2_gene_31	435837.HMPREF0798_00416		Cytoplasmic Membrane		YES	S	Function unknown	UPF0154 protein
SH_1_Contig_1_gene_318	4_39_Contig_2_gene_25	342451.SSP1408		Cytoplasmic			C	Energy production and conversion	aconitate hydratase
SH_1_Contig_1_gene_333	4_39_Contig_2_gene_10	279808.SH1543	SH1688	Cytoplasmic			E	Amino acid transport and metabolism	m42 family
SH_1_Contig_1_gene_347	4_39_Contig_52_gene_1	279808.SH1527	rpsP	Cytoplasmic		YES	E	Amino acid transport and metabolism	Oligoendopeptidase f
SH_1_Contig_1_gene_352	4_39_Contig_40_gene_11	458233.MCCL_1198		Cytoplasmic Membrane		YES	P	Inorganic ion transport and metabolism	Phosphate abc transporter
SH_1_Contig_1_gene_359	4_39_Contig_40_gene_4	585506.HMPREF0877_1730		Cytoplasmic			E	Amino acid transport and metabolism	Pfam:DapD_N
SH_1_Contig_1_gene_362	4_39_Contig_40_gene_1	279808.SH1511	rplS	Cytoplasmic			E	Amino acid transport and metabolism	Specifically catalyzes the decarboxylation of meso- diaminopimelate (meso-DAP) to L-lysine (By similarity)
SH_1_Contig_1_gene_42	4_39_Contig_11_gene_87	279808.SH1828	atl	Cytoplasmic			H	Coenzyme transport and metabolism	Reversibly transfers an adenylyl group from ATP to 4'- phosphopantetheine, yielding dephospho-CoA (dPCoA) and pyrophosphate (By similarity)
SH_1_Contig_1_gene_45	4_39_Contig_11_gene_84	279808.SH1825	SH1908	Cytoplasmic	YES	YES	J	Translation, ribosomal structure and biogenesis	50S ribosomal protein L32
SH_1_Contig_1_gene_54	4_39_Contig_11_gene_75	279808.SH1816	tsf	Cytoplasmic			O	Post-translational modification, protein turnover, and chaperones	Thioredoxin
SH_1_Contig_1_gene_57	4_39_Contig_11_gene_72	698737.SLGD_01734		Cytoplasmic			C	Energy production and conversion	succinate dehydrogenase, flavoprotein subunit
SH_1_Contig_1_gene_9	4_39_Contig_28_gene_28	279808.SH1861	SH1982	Cytoplasmic			J	Translation, ribosomal structure and biogenesis	Removes the formyl group from the N-terminal Met of newly synthesized proteins. Requires at least a dipeptide for an efficient rate of reaction. N-terminal L-methionine is a prerequisite for activity but the enzyme has broad specificity at other positions (By similarity)
SH_1_Contig_10_gene_24	4_39_Contig_5_gene_98	279808.SH1406	glnA	Cytoplasmic			G	Carbohydrate transport and metabolism	Catalyzes the oxidative decarboxylation of 6- phosphogluconate to ribulose 5-phosphate and CO(2), with concomitant reduction of NADP to NADPH (By similarity)
SH_1_Contig_10_gene_47	4_39_Contig_5_gene_75	279808.SH1382	sucC	Unknown		YES	P	Inorganic ion transport and metabolism	rhodanese family
SH_1_Contig_10_gene_66	4_39_Contig_5_gene_36	279808.SH1364	tkt	Cytoplasmic Membrane		YES	M	Cell wall/membrane/envelope biogenesis	penicillin-binding protein
SH_1_Contig_10_gene_67	4_39_Contig_5_gene_35	435837.HMPREF0798_00239		Extracellular		YES	P	Inorganic ion transport and metabolism	Destroys radicals which are normally produced within the cells and which are toxic to biological systems (By similarity)
SH_1_Contig_10_gene_76	4_39_Contig_5_gene_26	279808.SH1355	SH1543	Cytoplasmic			K	Transcription	Sigma factors are initiation factors that promote the attachment of RNA polymerase to specific initiation sites and are then released (By similarity)
SH_1_Contig_10_gene_8	4_39_Contig_5_gene_115	279808.SH1423	SH1624	Cytoplasmic			J	Translation, ribosomal structure and biogenesis	Pseudouridine synthase
SH_1_Contig_10_gene_95	4_39_Contig_5_gene_7	279808.SH1336	SH1527	Cytoplasmic		YES	O	Post-translational modification, protein turnover, and chaperones	Acts as a chaperone (By similarity)
SH_1_Contig_10_gene_96	4_39_Contig_5_gene_6	279808.SH1335	lysA	Cytoplasmic		YES	O	Post-translational modification, protein turnover, and chaperones	Participates actively in the response to hyperosmotic and heat shock by preventing the aggregation of stress-denatured proteins, in association with DnaK and GrpE. It is the nucleotide exchange factor for DnaK and may function as a thermosensor. Unfolded proteins bind initially to DnaJ
SH_1_Contig_11_gene_15	4_39_Contig_30_gene_21	279808.SH1492	codY	Cytoplasmic			C	Energy production and conversion	2-oxoglutarate dehydrogenase, E1
SH_1_Contig_11_gene_23	4_39_Contig_30_gene_13	279808.SH1484	rpsB	Cytoplasmic			G	Carbohydrate transport and metabolism	Pts system
SH_1_Contig_11_gene_36	4_39_Contig_63_gene_1	279808.SH1471	pnp	Cellwall		YES	O	Post-translational modification, protein turnover, and chaperones	Inherit from COG: peptidase (S8 and S53, subtilisin, kexin, sedolisin
SH_1_Contig_11_gene_6	4_39_Contig_30_gene_30	279808.SH1505	pyrC	Unknown		YES	P	Inorganic ion transport and metabolism	Resistance protein
SH_1_Contig_11_gene_62	4_39_Contig_20_gene_12	279808.SH1445	rnj2	Cytoplasmic			F	Nucleotide transport and metabolism	Major role in the synthesis of nucleoside triphosphates other than ATP. The ATP gamma phosphate is transferred to the NDP beta phosphate via a ping-pong mechanism, using a phosphorylated active-site intermediate (By similarity)
SH_1_Contig_11_gene_66	4_39_Contig_20_gene_8	279808.SH1438	SH1635	Cytoplasmic			L	Replication, recombination and repair	DNA-binding protein
SH_1_Contig_11_gene_69	4_39_Contig_20_gene_5	279808.SH1435	SH1634	Cytoplasmic			J	Translation, ribosomal structure and biogenesis	30S ribosomal protein S1
SH_1_Contig_12_gene_12	4_39_Contig_1_gene_168	279808.SH0749	rplF	Cytoplasmic			S	Function unknown	Protein of unknown function (DUF1641)
SH_1_Contig_12_gene_13	4_39_Contig_1_gene_167	279808.SH0748	rpsH	Cytoplasmic			C	Energy production and conversion	formate dehydrogenase
SH_1_Contig_12_gene_14	4_39_Contig_1_gene_166	279808.SH0747	rplE	Cytoplasmic		YES	K	Transcription	TRANSCRIPTIONal
SH_1_Contig_12_gene_47	4_39_Contig_1_gene_132	279808.SH0712	rpmC	Cytoplasmic			C	Energy production and conversion	Catalyzes the 1,3-allylic rearrangement of the homoallylic substrate isopentenyl (IPP) to its allylic isomer, dimethylallyl diphosphate (DMAPP) (By similarity)
SH_1_Contig_12_gene_5	4_39_Contig_1_gene_175	279808.SH0755		Cytoplasmic	YES	YES	U	Intracellular trafficking, secretion, and vesicular transport	domain protein
SH_1_Contig_12_gene_8	4_39_Contig_1_gene_172	279808.SH0752	rpsE	Cytoplasmic			C	Energy production and conversion	2-hydroxyacid dehydrogenase
SH_1_Contig_13_gene_15	4_39_Contig_21_gene_31	279808.SH2583		Cytoplasmic			F	Nucleotide transport and metabolism	Catalyzes the conversion of inosine 5'-phosphate (IMP) to xanthosine 5'-phosphate (XMP), the first committed and rate- limiting step in the de novo synthesis of guanine nucleotides, and therefore plays an important role in the regulation of cell growth (By similarity)
SH_1_Contig_13_gene_45	4_39_Contig_21_gene_2	396513.Sca_0311		Cellwall	YES		M	Cell wall/membrane/envelope biogenesis	LysM
SH_1_Contig_13_gene_5	4_39_Contig_21_gene_42	279808.SH2593	pdxS	Cytoplasmic Membrane			O	Post-translational modification, protein turnover, and chaperones	Alkyl hydroperoxide reductase
SH_1_Contig_13_gene_6	4_39_Contig_21_gene_41	458233.MCCL_0098		Cytoplasmic		YES	O	Post-translational modification, protein turnover, and chaperones	C-terminal domain of 1-Cys peroxiredoxin
SH_1_Contig_14_gene_10	4_39_Contig_14_gene_65	279808.SH0828	atpD	Cytoplasmic			K	Transcription	DNA-dependent RNA polymerase catalyzes the transcription of DNA into RNA using the four ribonucleoside triphosphates as substrates (By similarity)
SH_1_Contig_14_gene_11	4_39_Contig_14_gene_64	158878.SAV2225	purA	Cytoplasmic		YES	J	Translation, ribosomal structure and biogenesis	Located on the platform of the 30S subunit, it bridges several disparate RNA helices of the 16S rRNA. Forms part of the Shine-Dalgarno cleft in the 70S ribosome (By similarity)
SH_1_Contig_14_gene_12	4_39_Contig_14_gene_63	279808.SH0826	atpA	Cytoplasmic			J	Translation, ribosomal structure and biogenesis	Located at the top of the head of the 30S subunit, it contacts several helices of the 16S rRNA. In the 70S ribosome it contacts the 23S rRNA (bridge B1a) and protein L5 of the 50S subunit (bridge B1b), connecting the 2 subunits
SH_1_Contig_14_gene_14	4_39_Contig_14_gene_61	279808.SH0823	fbaA	Cytoplasmic			F	Nucleotide transport and metabolism	Catalyzes the reversible transfer of the terminal phosphate group between ATP and AMP. Plays an important role in cellular energy homeostasis and in adenine nucleotide metabolism (By similarity)
SH_1_Contig_14_gene_16	4_39_Contig_14_gene_59	279808.SH0821	SH0909	Unknown			J	Translation, ribosomal structure and biogenesis	Binds to the 23S rRNA (By similarity)
SH_1_Contig_14_gene_18	4_39_Contig_14_gene_57	279808.SH0819	rpoE	Cytoplasmic			J	Translation, ribosomal structure and biogenesis	Located at the back of the 30S subunit body where it stabilizes the conformation of the head with respect to the body (By similarity)
SH_1_Contig_14_gene_20	4_39_Contig_14_gene_55	279808.SH0817	deoB	Cytoplasmic		YES	J	Translation, ribosomal structure and biogenesis	This protein binds to the 23S rRNA, and is important in its secondary structure. It is located near the subunit interface in the base of the L7 L12 stalk, and near the tRNA binding site of the peptidyltransferase center (By similarity)
SH_1_Contig_14_gene_21	4_39_Contig_14_gene_54	279808.SH0816	deoD	Cytoplasmic			J	Translation, ribosomal structure and biogenesis	One of the primary rRNA binding proteins, it binds directly to 16S rRNA central domain where it helps coordinate assembly of the platform of the 30S subunit (By similarity)
SH_1_Contig_14_gene_23	4_39_Contig_14_gene_52	279808.SH0814	SH0887	Cytoplasmic			J	Translation, ribosomal structure and biogenesis	This is 1 of the proteins that binds and probably mediates the attachment of the 5S RNA into the large ribosomal subunit, where it forms part of the central protuberance. In the 70S ribosome it contacts protein S13 of the 30S subunit (bridge B1b), connecting the 2 subunits
SH_1_Contig_14_gene_24	4_39_Contig_14_gene_51	435837.HMPREF0798_01512		Cytoplasmic		YES	J	Translation, ribosomal structure and biogenesis	One of the proteins that surrounds the polypeptide exit tunnel on the outside of the subunit (By similarity)
SH_1_Contig_14_gene_27	4_39_Contig_14_gene_48	279808.SH0810	SH0863	Cytoplasmic			J	Translation, ribosomal structure and biogenesis	50s ribosomal protein l29
SH_1_Contig_14_gene_3	4_39_Contig_14_gene_72	279808.SH0836	groS	Cytoplasmic			J	Translation, ribosomal structure and biogenesis	30S ribosomal protein S9
SH_1_Contig_14_gene_30	4_39_Contig_14_gene_45	176279.SERP1826	argF	Cytoplasmic			J	Translation, ribosomal structure and biogenesis	The globular domain of the protein is located near the polypeptide exit tunnel on the outside of the subunit, while an extended beta-hairpin is found that lines the wall of the exit tunnel in the center of the 70S ribosome (By similarity)
SH_1_Contig_14_gene_31	4_39_Contig_14_gene_44	176279.SERP1827	arcC	Cytoplasmic			J	Translation, ribosomal structure and biogenesis	Protein S19 forms a complex with S13 that binds strongly to the 16S ribosomal RNA (By similarity)
SH_1_Contig_14_gene_32	4_39_Contig_14_gene_43	279808.SH0805	asp23	Cytoplasmic		YES	J	Translation, ribosomal structure and biogenesis	One of the primary rRNA binding proteins. Required for association of the 30S and 50S subunits to form the 70S ribosome, for tRNA binding and peptide bond formation. It has been suggested to have peptidyltransferase activity
SH_1_Contig_14_gene_33	4_39_Contig_14_gene_42	279808.SH0804	rpsI	Cytoplasmic			J	Translation, ribosomal structure and biogenesis	One of the early assembly proteins it binds 23S rRNA. One of the proteins that surrounds the polypeptide exit tunnel on the outside of the ribosome. Forms the main docking site for trigger factor binding to the ribosome (By similarity)
SH_1_Contig_14_gene_35	4_39_Contig_14_gene_40	279808.SH0802	rplM	Cytoplasmic		YES	J	Translation, ribosomal structure and biogenesis	One of the primary rRNA binding proteins, it binds directly near the 3'-end of the 23S rRNA, where it nucleates assembly of the 50S subunit (By similarity)
SH_1_Contig_14_gene_4	4_39_Contig_14_gene_71	279808.SH0835	rsbW	Unknown	YES		J	Translation, ribosomal structure and biogenesis	This protein is one of the early assembly proteins of the 50S ribosomal subunit, although it is not seen to bind rRNA by itself. It is important during the early stages of 50S assembly (By similarity)
SH_1_Contig_14_gene_47	4_39_Contig_14_gene_28	279808.SH0790	rplQ	Cytoplasmic		YES	V	Defense mechanisms	Catalyzes the incorporation of amino acid(s) into the interchain peptide bridge of peptidoglycan, using aminoacyl-tRNA as amino acid donor (By similarity)
SH_1_Contig_14_gene_67	4_39_Contig_14_gene_8	279808.SH0769	rpoA	Cytoplasmic			F	Nucleotide transport and metabolism	nucleoside hydrolase
SH_1_Contig_14_gene_68	4_39_Contig_14_gene_7	279808.SH0768	SH1018	Cytoplasmic Membrane			P	Inorganic ion transport and metabolism	Ferrichrome ABC transporter substrate-binding
SH_1_Contig_14_gene_74	4_39_Contig_14_gene_1	279808.SH0762		Extracellular	YES	YES	U	Intracellular trafficking, secretion, and vesicular transport	domain protein
SH_1_Contig_14_gene_9	4_39_Contig_14_gene_66	279808.SH0829	rsbV	Cytoplasmic			J	Translation, ribosomal structure and biogenesis	50S ribosomal protein l17
SH_1_Contig_15_gene_23	4_39_Contig_15_gene_26	279808.SH1992	ltaS	Cytoplasmic			E	Amino acid transport and metabolism	Glutamate dehydrogenase
SH_1_Contig_15_gene_27	4_39_Contig_15_gene_22	279808.SH1989	SH2139	Cytoplasmic			E	Amino acid transport and metabolism	Citrulline--aspartate ligase
SH_1_Contig_15_gene_28	4_39_Contig_15_gene_21	279808.SH1988	hprK	Cytoplasmic		YES	G	Carbohydrate transport and metabolism	phosphohexose isomerase
SH_1_Contig_15_gene_34	4_39_Contig_15_gene_15	279808.SH1982	trxB	Cytoplasmic		YES	Q	Secondary metabolites biosynthesis, transport, and catabolism	fumarylacetoacetate hydrolase
SH_1_Contig_15_gene_40	4_39_Contig_15_gene_9	279808.SH1975	sepF	Cytoplasmic			O	Post-translational modification, protein turnover, and chaperones	Part of a stress-induced multi-chaperone system, it is involved in the recovery of the cell from heat-induced damage, in cooperation with DnaK, DnaJ and GrpE. Acts before DnaK, in the processing of protein aggregates. Protein binding stimulates the ATPase activity
SH_1_Contig_15_gene_42	4_39_Contig_15_gene_7	279808.SH1973	pgk	Cytoplasmic			I	Lipid transport and metabolism	Catalyzes the condensation reaction of fatty acid synthesis by the addition to an acyl acceptor of two carbons from malonyl-ACP. Catalyzes the first condensation reaction which initiates fatty acid synthesis and may therefore play a role in governing the total rate of fatty acid production. Possesses both acetoacetyl-ACP synthase and acetyl transacylase activities. Its substrate specificity deter…
SH_1_Contig_15_gene_43	4_39_Contig_15_gene_6	279808.SH1972	tpiA	Cytoplasmic Membrane			I	Lipid transport and metabolism	Catalyzes the condensation reaction of fatty acid synthesis by the addition to an acyl acceptor of two carbons from malonyl-ACP (By similarity)
SH_1_Contig_15_gene_6	4_39_Contig_15_gene_43	279808.SH2010	SH2341	Cytoplasmic Membrane			C	Energy production and conversion	NADH dehydrogenase
SH_1_Contig_15_gene_7	4_39_Contig_15_gene_42	279808.SH2009	tagF	Cytoplasmic			E	Amino acid transport and metabolism	Presumably involved in the processing and regular turnover of intracellular proteins. Catalyzes the removal of unsubstituted N-terminal amino acids from various peptides (By similarity)
SH_1_Contig_16_gene_13	4_39_Contig_18_gene_48	279808.SH0932	ampS	Cytoplasmic Membrane			C	Energy production and conversion	Produces ATP from ADP in the presence of a proton gradient across the membrane. The catalytic sites are hosted primarily by the beta subunits (By similarity)
SH_1_Contig_16_gene_15	4_39_Contig_18_gene_46	279808.SH0930	ftnA	Cytoplasmic			C	Energy production and conversion	Produces ATP from ADP in the presence of a proton gradient across the membrane. The alpha chain is a regulatory subunit (By similarity)
SH_1_Contig_16_gene_30	4_39_Contig_18_gene_31	272558.BH3780	SH0359	Cytoplasmic		YES	J	Translation, ribosomal structure and biogenesis	50s ribosomal protein l31 type b
SH_1_Contig_16_gene_35	4_39_Contig_18_gene_26	279808.SH0910	gatB	Cytoplasmic			G	Carbohydrate transport and metabolism	Aldolase
SH_1_Contig_16_gene_36	4_39_Contig_18_gene_25	279808.SH0909	purB	Cytoplasmic			S	Function unknown	Protein of unknown function (DUF2529)
SH_1_Contig_16_gene_38	4_39_Contig_18_gene_23	279808.SH0907	SH1035	Cytoplasmic		YES	K	Transcription	Participates in both the initiation and recycling phases of transcription. In the presence of the delta subunit, RNAP displays an increased specificity of transcription, a decreased affinity for nucleic acids, and an increased efficiency of RNA synthesis because of enhanced recycling (By similarity)
SH_1_Contig_16_gene_46	4_39_Contig_18_gene_15	279808.SH0899	ppaC	Cytoplasmic			G	Carbohydrate transport and metabolism	Phosphotransfer between the C1 and C5 carbon atoms of pentose (By similarity)
SH_1_Contig_16_gene_49	4_39_Contig_18_gene_12	279808.SH0896	SH1032	Cytoplasmic			F	Nucleotide transport and metabolism	purine nucleoside phosphorylase DeoD-type
SH_1_Contig_16_gene_50	4_39_Contig_18_gene_11	313627.B14911_24290		Cytoplasmic			P	Inorganic ion transport and metabolism	DNA protection during starvation protein
SH_1_Contig_16_gene_58	4_39_Contig_18_gene_3	279808.SH0887	SH1026	Cytoplasmic			T	Signal transduction mechanisms	Calcineurin-like phosphoesterase
SH_1_Contig_16_gene_6	4_39_Contig_18_gene_55	596319.STAWA0001_0031		Extracellular	YES		M	Cell wall/membrane/envelope biogenesis	Is able to cleave peptidoglycan (By similarity)
SH_1_Contig_17_gene_37	4_39_Contig_25_gene_16	226900.BC5388	drp35	Cytoplasmic			S	Function unknown	chlorite dismutase
SH_1_Contig_17_gene_38	4_39_Contig_25_gene_15	279808.SH2404	ctc	Cytoplasmic			C	Energy production and conversion	phosphate acetyltransferase
SH_1_Contig_18_gene_16	4_39_Contig_29_gene_14	279808.SH1947	eno	Cytoplasmic Membrane			I	Lipid transport and metabolism	Enoyl- acyl-carrier-protein reductase NADH
SH_1_Contig_18_gene_19	4_39_Contig_29_gene_11	458233.MCCL_0626		Cytoplasmic			J	Translation, ribosomal structure and biogenesis	UPF0477 protein
SH_1_Contig_18_gene_43	4_39_Contig_46_gene_1	279808.SH1917	SH2059	Cytoplasmic			H	Coenzyme transport and metabolism	Naphthoate synthase
SH_1_Contig_18_gene_6	4_39_Contig_29_gene_24	279808.SH1957	gpmI	Cytoplasmic			E	Amino acid transport and metabolism	Oligoendopeptidase f
SH_1_Contig_19_gene_11	4_39_Contig_24_gene_28	279808.SH2521		Cytoplasmic			J	Translation, ribosomal structure and biogenesis	Is required not only for elongation of protein synthesis but also for the initiation of all mRNA translation through initiator tRNA(fMet) aminoacylation (By similarity)
SH_1_Contig_19_gene_12	4_39_Contig_24_gene_27	279808.SH2520		Cytoplasmic			L	Replication, recombination and repair	Hydrolase, tatD family
SH_1_Contig_19_gene_18	4_39_Contig_24_gene_21	279808.SH2514		Cytoplasmic		YES	J	Translation, ribosomal structure and biogenesis	endoribonuclease L-psp
SH_1_Contig_19_gene_19	4_39_Contig_24_gene_20	279808.SH2513		Cytoplasmic			M	Cell wall/membrane/envelope biogenesis	Could be involved in septation (By similarity)
SH_1_Contig_19_gene_22	4_39_Contig_24_gene_17	279808.SH2510		Cytoplasmic			J	Translation, ribosomal structure and biogenesis	This is one of the proteins that binds to the 5S RNA in the ribosome where it forms part of the central protuberance (By similarity)
SH_1_Contig_19_gene_26	4_39_Contig_24_gene_13	279808.SH2506	SH2506	Cytoplasmic			S	Function unknown	MazG family
SH_1_Contig_19_gene_29	4_39_Contig_24_gene_10	279808.SH2503		Cytoplasmic		YES	J	Translation, ribosomal structure and biogenesis	RNA binding s1 domain protein
SH_1_Contig_19_gene_31	4_39_Contig_24_gene_8	279808.SH2501		Cytoplasmic			F	Nucleotide transport and metabolism	hypoxanthine phosphoribosyltransferase
SH_1_Contig_19_gene_32	4_39_Contig_24_gene_7	279808.SH2500	clpC	Cytoplasmic Membrane			O	Post-translational modification, protein turnover, and chaperones	Acts as a processive, ATP-dependent zinc metallopeptidase for both cytoplasmic and membrane proteins. Plays a role in the quality control of integral membrane proteins (By similarity)
SH_1_Contig_19_gene_33	4_39_Contig_24_gene_6	279808.SH2498	rpoB	Cytoplasmic			O	Post-translational modification, protein turnover, and chaperones	Redox regulated molecular chaperone. Protects both thermally unfolding and oxidatively damaged proteins from irreversible aggregation. Plays an important role in the bacterial defense system toward oxidative stress (By similarity)
SH_1_Contig_19_gene_34	4_39_Contig_24_gene_5	435837.HMPREF0798_02117		Cytoplasmic			E	Amino acid transport and metabolism	cysteine synthase
SH_1_Contig_2_gene_13	4_39_Contig_42_gene_1	553204.CORAM0001_1384		Unknown			G	Carbohydrate transport and metabolism	fructose-bisphosphate aldolase
SH_1_Contig_2_gene_134	4_39_Contig_3_gene_96	279808.SH0300	SH0747	Cytoplasmic			G	Carbohydrate transport and metabolism	Exhibits lactonase activity. Acts in cells with perturbed membrane integrity and is possibly related to the membrane homeostasis
SH_1_Contig_2_gene_141	4_39_Contig_3_gene_89	279808.SH0293	fni	Cytoplasmic			O	Post-translational modification, protein turnover, and chaperones	Removes 5-oxoproline from various penultimate amino acid residues except L-proline (By similarity)
SH_1_Contig_2_gene_148	4_39_Contig_3_gene_78	634176.NT05HA_0548		Cytoplasmic			C	Energy production and conversion	Catalyzes the cleavage of N-acetylneuraminic acid (sialic acid) to form pyruvate and N-acetylmannosamine via a Schiff base intermediate (By similarity)
SH_1_Contig_2_gene_154	4_39_Contig_3_gene_72	279808.SH0276	sarZ	Cytoplasmic			G	Carbohydrate transport and metabolism	GlcNAc 6-P deacetylase
SH_1_Contig_2_gene_172	4_39_Contig_3_gene_55	279808.SH0259	gpmA	Cytoplasmic			E	Amino acid transport and metabolism	carbamate kinase
SH_1_Contig_2_gene_173	4_39_Contig_3_gene_54	279808.SH0258	SH0605	Cytoplasmic			E	Amino acid transport and metabolism	ornithine carbamoyltransferase
SH_1_Contig_2_gene_217	4_39_Contig_3_gene_11	218493.SBG_2416	pcp	Cytoplasmic			C	Energy production and conversion	dehydrogenase
SH_1_Contig_2_gene_35	4_39_Contig_4_gene_93	525897.Dbac_2823		Cytoplasmic			C	Energy production and conversion	Dehydrogenase
SH_1_Contig_2_gene_47	4_39_Contig_4_gene_81	66692.ABC0619		Cytoplasmic			C	Energy production and conversion	Sulfite reductase
SH_1_Contig_2_gene_77	4_39_Contig_4_gene_39	279808.SH0367	SH0752	Cytoplasmic			E	Amino acid transport and metabolism	Arginine dihydrolase
SH_1_Contig_2_gene_83	4_39_Contig_4_gene_33	279808.SH0360	SH0749	Cytoplasmic Membrane		YES	S	Function unknown	domain protein
SH_1_Contig_2_gene_84	4_39_Contig_4_gene_32	279808.SH0359		Extracellular	YES		U	Intracellular trafficking, secretion, and vesicular transport	n-acetylmuramoyl-l-alanine amidase
SH_1_Contig_2_gene_93	4_39_Contig_4_gene_24	457425.SSHG_00734		Cellwall	YES		E	Amino acid transport and metabolism	Substrate-binding region of abc-type glycine betaine transport system
SH_1_Contig_20_gene_1	4_39_Contig_31_gene_20	279808.SH2468	ssb	Cytoplasmic			J	Translation, ribosomal structure and biogenesis	50s ribosomal protein L10
SH_1_Contig_20_gene_10	4_39_Contig_31_gene_11	279808.SH2459	SH2514	Cytoplasmic			J	Translation, ribosomal structure and biogenesis	This protein promotes the GTP-dependent binding of aminoacyl-tRNA to the A-site of ribosomes during protein biosynthesis (By similarity)
SH_1_Contig_20_gene_16	4_39_Contig_31_gene_5	279808.SH2452	spoVG	Cellwall	YES	YES	F	Nucleotide transport and metabolism	5'-nucleotidase
SH_1_Contig_20_gene_18	4_39_Contig_31_gene_3	469616.FMAG_01525		Cytoplasmic			E	Amino acid transport and metabolism	amino acid aminotransferase
SH_1_Contig_20_gene_2	4_39_Contig_31_gene_19	279808.SH2467	ahpF	Cytoplasmic			J	Translation, ribosomal structure and biogenesis	Seems to be the binding site for several of the factors involved in protein synthesis and appears to be essential for accurate translation (By similarity)
SH_1_Contig_20_gene_4	4_39_Contig_31_gene_17	279808.SH2465	guaB	Cytoplasmic			K	Transcription	DNA-dependent RNA polymerase catalyzes the transcription of DNA into RNA using the four ribonucleoside triphosphates as substrates (By similarity)
SH_1_Contig_20_gene_5	4_39_Contig_31_gene_16	279808.SH2464	metG	Cytoplasmic			K	Transcription	DNA-dependent RNA polymerase catalyzes the transcription of DNA into RNA using the four ribonucleoside triphosphates as substrates (By similarity)
SH_1_Contig_20_gene_8	4_39_Contig_31_gene_13	158878.SAV0546	serS	Cytoplasmic			J	Translation, ribosomal structure and biogenesis	One of the primary rRNA binding proteins, it binds directly to 16S rRNA where it nucleates assembly of the head domain of the 30S subunit. Is located at the subunit interface close to the decoding center, probably blocks exit of the E-site tRNA (By similarity)
SH_1_Contig_20_gene_9	4_39_Contig_31_gene_12	279808.SH2460	SH2520	Cytoplasmic			J	Translation, ribosomal structure and biogenesis	Catalyzes the GTP-dependent ribosomal translocation step during translation elongation. During this step, the ribosome changes from the pre-translocational (PRE) to the post- translocational (POST) state as the newly formed A-site-bound peptidyl-tRNA and P-site-bound deacylated tRNA move to the P and E sites, respectively. Catalyzes the coordinated movement of the two tRNA molecules, the mRNA and…
SH_1_Contig_21_gene_1	4_39_Contig_58_gene_1	279808.SH1166	citC	Cellwall		YES	S	Function unknown	sasC
SH_1_Contig_21_gene_11	4_39_Contig_32_gene_5	279808.SH1156	SH1218	Cytoplasmic			H	Coenzyme transport and metabolism	Catalyzes the formation of 6,7-dimethyl-8- ribityllumazine by condensation of 5-amino-6-(D- ribitylamino)uracil with 3,4-dihydroxy-2-butanone 4-phosphate. This is the penultimate step in the biosynthesis of riboflavin (By similarity)
SH_1_Contig_21_gene_2	4_39_Contig_32_gene_14	279808.SH1165	citZ	Cellwall	YES		S	Function unknown	sasC
SH_1_Contig_21_gene_4	4_39_Contig_32_gene_12	279808.SH1163	SH1221	Cytoplasmic		YES	J	Translation, ribosomal structure and biogenesis	Leucyl-tRNA synthetase
SH_1_Contig_22_gene_12	4_39_Contig_33_gene_12	279808.SH2481		Cytoplasmic			J	Translation, ribosomal structure and biogenesis	Catalyzes the attachment of glutamate to tRNA(Glu) in a two-step reaction glutamate is first activated by ATP to form Glu-AMP and then transferred to the acceptor end of tRNA(Glu) (By similarity)
SH_1_Contig_22_gene_14	4_39_Contig_33_gene_10	279808.SH2479	SH2629	Cytoplasmic			J	Translation, ribosomal structure and biogenesis	cysteinyl-tRNA synthetase
SH_1_Contig_22_gene_21	4_39_Contig_33_gene_3	176279.SERP0178	SH0141	Cytoplasmic			J	Translation, ribosomal structure and biogenesis	This protein binds directly to 23S ribosomal RNA (By similarity)
SH_1_Contig_22_gene_22	4_39_Contig_33_gene_2	279808.SH2471	rpsF	Cytoplasmic			J	Translation, ribosomal structure and biogenesis	Binds directly to 23S rRNA. The L1 stalk is quite mobile in the ribosome, and is involved in E site tRNA release (By similarity)
SH_1_Contig_22_gene_3	4_39_Contig_33_gene_21	279808.SH2490		Cytoplasmic		YES	H	Coenzyme transport and metabolism	Involved in the production of pyridoxal phosphate, probably by incorporating ammonia into the pyridine ring (By similarity)
SH_1_Contig_22_gene_9	4_39_Contig_33_gene_15	279808.SH2484	tuf	Cytoplasmic			O	Post-translational modification, protein turnover, and chaperones	ATP-dependent Clp protease ATP-binding subunit
SH_1_Contig_23_gene_10	4_39_Contig_34_gene_14	279808.SH1886	ampA	Cytoplasmic			F	Nucleotide transport and metabolism	phosphoribosylaminoimidazole synthetase
SH_1_Contig_23_gene_13	4_39_Contig_34_gene_11	279808.SH1883	gudB	Cytoplasmic			F	Nucleotide transport and metabolism	Phosphoribosylglycinamide synthetase
SH_1_Contig_23_gene_2	4_39_Contig_34_gene_22	279808.SH1894	SH2035	Cytoplasmic			H	Coenzyme transport and metabolism	Catalyzes the oxidation of 5,10- methylenetetrahydrofolate to 5,10-methenyltetrahydrofolate and then the hydrolysis of 5,10-methenyltetrahydrofolate to 10- formyltetrahydrofolate (By similarity)
SH_1_Contig_23_gene_21	4_39_Contig_34_gene_3	279808.SH1875	argG	Cytoplasmic			G	Carbohydrate transport and metabolism	phosphocarrier protein (HPr
SH_1_Contig_23_gene_22	4_39_Contig_34_gene_2	279808.SH1874	pgi	Cytoplasmic			G	Carbohydrate transport and metabolism	General (non sugar-specific) component of the phosphoenolpyruvate-dependent sugar phosphotransferase system (sugar PTS). This major carbohydrate active-transport system catalyzes the phosphorylation of incoming sugar substrates concomitantly with their translocation across the cell membrane. Enzyme I transfers the phosphoryl group from phosphoenolpyruvate (PEP) to the phosphoryl carrier protein (…
SH_1_Contig_23_gene_9	4_39_Contig_34_gene_15	279808.SH1887	SH2010	Cytoplasmic			F	Nucleotide transport and metabolism	glutamine phosphoribosylpyrophosphate amidotransferase
SH_1_Contig_24_gene_2	4_39_Contig_19_gene_19	279808.SH1120	rpsD	Cytoplasmic			S	Function unknown	Metal Dependent Phosphohydrolase
SH_1_Contig_24_gene_5	4_39_Contig_19_gene_16	279808.SH1117	SH1201	Cytoplasmic			S	Function unknown	UPF0342 protein
SH_1_Contig_24_gene_7	4_39_Contig_19_gene_14	279808.SH1115	fhs	Cytoplasmic			K	Transcription	Transcriptional regulator
SH_1_Contig_25_gene_3	4_39_Contig_35_gene_21	279808.SH2039	qoxA	Cytoplasmic			O	Post-translational modification, protein turnover, and chaperones	feS assembly ATPase SufC
SH_1_Contig_25_gene_4	4_39_Contig_35_gene_20	279808.SH2038	trxA	Unknown			O	Post-translational modification, protein turnover, and chaperones	feS assembly protein SufD
SH_1_Contig_25_gene_7	4_39_Contig_35_gene_17	279808.SH2035	mraZ	Cytoplasmic			O	Post-translational modification, protein turnover, and chaperones	FeS assembly protein SUFB
SH_1_Contig_26_gene_13	4_39_Contig_38_gene_5	279808.SH0863	SH1166	Cytoplasmic Membrane	YES		P	Inorganic ion transport and metabolism	fecB, iron citrate ABC transporter substrate-binding
SH_1_Contig_27_gene_4	4_39_Contig_39_gene_15	279808.SH0966	SH1115	Cytoplasmic			T	Signal transduction mechanisms	Binds to sigma F and blocks its ability to form an RNA polymerase holoenzyme (E-sigma F). Phosphorylates SpoIIAA on a serine residue. This phosphorylation may enable SpoIIAA to act as an anti-anti-sigma factor that counteracts SpoIIAB and thus releases sigma F from inhibition (By similarity)
SH_1_Contig_27_gene_5	4_39_Contig_39_gene_14	279808.SH0965	SH1084	Cytoplasmic			T	Signal transduction mechanisms	stage II sporulation protein
SH_1_Contig_28_gene_15	4_39_Contig_47_gene_4	279808.SH1084	SH1178	Cytoplasmic			S	Function unknown	intracellular protease Pfpi family
SH_1_Contig_29_gene_1	4_39_Contig_43_gene_13	279808.SH1911	SH2056	Extracellular	YES	YES	G	Carbohydrate transport and metabolism	the rest of the oligosaccharide is released intact. Cleaves the peptidoglycan connecting the daughter cells at the end of the cell division cycle, resulting in the separation of the two newly divided cells. Acts as an autolysin in penicillin-induced lysis
SH_1_Contig_29_gene_10	4_39_Contig_43_gene_4	279808.SH1901	SH2045	Cytoplasmic Membrane		YES	C	Energy production and conversion	oxidase) subunit II
SH_1_Contig_29_gene_11	4_39_Contig_43_gene_3	279808.SH1900	clpB	Unknown	YES		S	Function unknown	chitinase-related protein
SH_1_Contig_29_gene_12	4_39_Contig_43_gene_2	279808.SH1899	SH2038	Cytoplasmic			C	Energy production and conversion	flavohemoprotein
SH_1_Contig_29_gene_4	4_39_Contig_43_gene_10	279808.SH1908	gcvH	Cytoplasmic Membrane		YES	K	Transcription	TRANSCRIPTIONal
SH_1_Contig_3_gene_126	4_39_Contig_13_gene_39	279808.SH0559	SH0768	Cytoplasmic			G	Carbohydrate transport and metabolism	D-fructose-1,6-bisphosphate 1-phosphohydrolase class 3
SH_1_Contig_3_gene_134	4_39_Contig_13_gene_32	637911.AM305_02816		Cytoplasmic			C	Energy production and conversion	Dehydrogenase
SH_1_Contig_3_gene_139	4_39_Contig_13_gene_27	1005058.UMN179_01656	dnaN	Cytoplasmic			C	Energy production and conversion	Dehydrogenase
SH_1_Contig_3_gene_141	4_39_Contig_13_gene_25	279808.SH0545	SH0762	Cytoplasmic			C	Energy production and conversion	d-lactate dehydrogenase
SH_1_Contig_3_gene_175	4_39_Contig_22_gene_39	279808.SH0508	SH0755	Cytoplasmic Membrane			I	Lipid transport and metabolism	Hydroxymethylglutaryl-CoA synthase
SH_1_Contig_3_gene_196	4_39_Contig_22_gene_19	396513.Sca_1598		Extracellular	YES		S	Function unknown	LysM
SH_1_Contig_3_gene_23	4_39_Contig_1_gene_84	279808.SH0663	rplB	Cytoplasmic		YES	K	Transcription	Transcriptional regulator
SH_1_Contig_3_gene_47	4_39_Contig_1_gene_60	406818.XBJ1_0430		Unknown	YES		E	Amino acid transport and metabolism	(ABC) transporter
SH_1_Contig_3_gene_50	4_39_Contig_1_gene_57	279808.SH0636	rplW	Cytoplasmic			G	Carbohydrate transport and metabolism	Catalyzes the interconversion of 2-phosphoglycerate and 3-phosphoglycerate (By similarity)
SH_1_Contig_3_gene_81	4_39_Contig_1_gene_26	279808.SH0605	rplC	Cytoplasmic			C	Energy production and conversion	Dehydrogenase
SH_1_Contig_3_gene_96	4_39_Contig_1_gene_11	279808.SH0591	femX	Cytoplasmic			E	Amino acid transport and metabolism	Peptidase m42 family protein
SH_1_Contig_3_gene_99	4_39_Contig_1_gene_8	279808.SH0588	rpsM	Cytoplasmic			P	Inorganic ion transport and metabolism	ppx gppa phosphatase
SH_1_Contig_30_gene_10	4_39_Contig_19_gene_40	279808.SH1141	SH1217	Cytoplasmic			C	Energy production and conversion	reductase
SH_1_Contig_30_gene_13	4_39_Contig_19_gene_37	279808.SH1137	ald	Cytoplasmic		YES	C	Energy production and conversion	Phosphoenolpyruvate Carboxylase
SH_1_Contig_30_gene_6	4_39_Contig_19_gene_44	411903.COLAER_01735		Unknown			G	Carbohydrate transport and metabolism	Transaldolase
SH_1_Contig_31_gene_2	4_39_Contig_44_gene_16	279808.SH0856	groL	Unknown			S	Function unknown	alkaline shock protein
SH_1_Contig_33_gene_13	4_39_Contig_19_gene_20	279808.SH1121	tpx	Cytoplasmic Membrane	YES	YES	O	Post-translational modification, protein turnover, and chaperones	Plays a major role in protein secretion by helping the post-translocational extracellular folding of several secreted proteins (By similarity)
SH_1_Contig_33_gene_7	4_39_Contig_19_gene_26	279808.SH1127	SH1215	Cytoplasmic		YES	S	Function unknown	Signal transduction protein, which is a major regulator of staphylococcal pathogenesis. Phosphorylated TRAP leads to the activation of agr system and consequent RNAIII synthesis resulting in the expression of several virulence factors. Upregulates the expression of most toxins and genes known to be necessary for biofilm formation
SH_1_Contig_35_gene_2	4_39_Contig_48_gene_9	565653.EGBG_01614		Unknown	YES		S	Function unknown	(LipO)protein
SH_1_Contig_4_gene_102	4_39_Contig_17_gene_16	279808.SH1221	sigA	Cytoplasmic			J	Translation, ribosomal structure and biogenesis	phosphoesterase RecJ domain protein
SH_1_Contig_4_gene_104	4_39_Contig_17_gene_14	176280.SE_p414	SH0276	Unknown			T	Signal transduction mechanisms	universal stress protein
SH_1_Contig_4_gene_105	4_39_Contig_17_gene_13	279808.SH1218	infC	Cytoplasmic			S	Function unknown	UPF0173 metal-dependent hydrolase
SH_1_Contig_4_gene_106	4_39_Contig_17_gene_12	279808.SH1217	grpE	Cytopplasmic			E	Amino acid transport and metabolism	peptidase M24
SH_1_Contig_4_gene_107	4_39_Contig_17_gene_11	279808.SH1216	SH1314	Cytopplasmic			E	Amino acid transport and metabolism	alanine dehydrogenase
SH_1_Contig_4_gene_108	4_39_Contig_17_gene_10	279808.SH1215	SH1283	Cytoplasmic			T	Signal transduction mechanisms	Universal stress protein
SH_1_Contig_4_gene_111	4_39_Contig_17_gene_7	279808.SH1212	rpmA	Unknown		YES	O	Post-translational modification, protein turnover, and chaperones	Has antioxidant activity. Could remove peroxides or H(2)O(2) (By similarity)
SH_1_Contig_4_gene_117	4_39_Contig_17_gene_1	279808.SH1206	rplU	Cytoplasmic			J	Translation, ribosomal structure and biogenesis	One of the primary rRNA binding proteins, it binds directly to 16S rRNA where it nucleates assembly of the body of the 30S subunit (By similarity)
SH_1_Contig_4_gene_120	4_39_Contig_23_gene_30	279808.SH1201	valS	Cytoplasmic			E	Amino acid transport and metabolism	Aminotransferase
SH_1_Contig_4_gene_130	4_39_Contig_23_gene_20	279808.SH1190	hemB	Cytoplasmic			F	Nucleotide transport and metabolism	formyltetrahydrofolate synthetase
SH_1_Contig_4_gene_142	4_39_Contig_23_gene_8	279808.SH1178	tig	Cytoplasmic			O	Post-translational modification, protein turnover, and chaperones	Thioredoxin
SH_1_Contig_4_gene_149	4_39_Contig_23_gene_1	279808.SH1171	rplT	Cytoplasmic			E	Amino acid transport and metabolism	Dipeptidase
SH_1_Contig_4_gene_15	4_39_Contig_10_gene_60	279808.SH1314	SH1505	Cytoplasmic			E	Amino acid transport and metabolism	lamb ycsf family protein
SH_1_Contig_4_gene_46	4_39_Contig_10_gene_29	279808.SH1283	odhA	Cytoplasmic Membrane		YES	U	Intracellular trafficking, secretion, and vesicular transport	preprotein translocase, subunit YajC
SH_1_Contig_4_gene_53	4_39_Contig_10_gene_22	279808.SH1275	SH1484	Cytoplasmic			J	Translation, ribosomal structure and biogenesis	50S ribosomal protein l27
SH_1_Contig_4_gene_55	4_39_Contig_10_gene_20	279808.SH1273	SH1471	Unknown			J	Translation, ribosomal structure and biogenesis	This protein binds to 23S rRNA in the presence of protein L20 (By similarity)
SH_1_Contig_4_gene_64	4_39_Contig_10_gene_11	279808.SH1263	ndk	Cytoplasmic			J	Translation, ribosomal structure and biogenesis	amino acids such as threonine, to avoid such errors, it has a posttransfer editing activity that hydrolyzes mischarged Thr-tRNA(Val) in a tRNA-dependent manner (By similarity)
SH_1_Contig_4_gene_68	4_39_Contig_10_gene_7	279808.SH1259	SH1438	Cytoplasmic			H	Coenzyme transport and metabolism	delta-aminolevulinic acid dehydratase
SH_1_Contig_4_gene_75	4_39_Contig_17_gene_43	279808.SH1250	rpsA	Cytoplasmic		YES	O	Post-translational modification, protein turnover, and chaperones	Involved in protein export. Acts as a chaperone by maintaining the newly synthesized protein in an open conformation
SH_1_Contig_4_gene_78	4_39_Contig_17_gene_40	279808.SH1247	rluB	Cytoplasmic			J	Translation, ribosomal structure and biogenesis	Binds directly to 23S ribosomal RNA and is necessary for the in vitro assembly process of the 50S ribosomal subunit. It is not involved in the protein synthesizing functions of that subunit (By similarity)
SH_1_Contig_4_gene_80	4_39_Contig_17_gene_38	279808.SH1245	gnd	Cytoplasmic			J	Translation, ribosomal structure and biogenesis	IF-3 binds to the 30S ribosomal subunit and shifts the equilibrum between 70S ribosomes and their 50S and 30S subunits in favor of the free subunits, thus enhancing the availability of 30S subunits on which protein synthesis initiation begins (By similarity)
SH_1_Contig_4_gene_92	4_39_Contig_17_gene_26	279808.SH1231	SH1382	Cytoplasmic			C	Energy production and conversion	isocitrate dehydrogenase (NADP)
SH_1_Contig_4_gene_93	4_39_Contig_17_gene_25	279808.SH1230	pbp3	Cytoplasmic			C	Energy production and conversion	citrate synthase
SH_1_Contig_5_gene_13	4_39_Contig_8_gene_68	279808.SH0183	SH0591	Cytoplasmic			H	Coenzyme transport and metabolism	Catalyzes the pyruvoyl-dependent decarboxylation of aspartate to produce beta-alanine (By similarity)
SH_1_Contig_5_gene_26	4_39_Contig_8_gene_55	279808.SH0168	gppA	Extracellular	YES	YES	S	Function unknown	Triacylglycerol lipase
SH_1_Contig_5_gene_58	4_39_Contig_8_gene_22	279808.SH0141	fbp	Cytoplasmic Membrane	YES		P	Inorganic ion transport and metabolism	metal ABC transporter substrate-binding protein
SH_1_Contig_6_gene_49	4_39_Contig_16_gene_23	279808.SH2250	SH2503	Cytoplasmic Membrane			M	Cell wall/membrane/envelope biogenesis	teichoic acid biosynthesis
SH_1_Contig_6_gene_69	4_39_Contig_16_gene_3	984892.SPSE_2082		Unknown	YES		M	Cell wall/membrane/envelope biogenesis	LysM
SH_1_Contig_6_gene_91	4_39_Contig_26_gene_17	176279.SERP0342	lip	Cytoplasmic		YES	K	Transcription	transcriptional regulator), MarR family
SH_1_Contig_7_gene_16	4_39_Contig_9_gene_60	279808.SH0016	ddh	Cytoplasmic			F	Nucleotide transport and metabolism	Plays an important role in the de novo pathway of purine nucleotide biosynthesis
SH_1_Contig_7_gene_24	4_39_Contig_9_gene_52	279808.SH0008	mvaS	Cytoplasmic			J	Translation, ribosomal structure and biogenesis	Catalyzes the attachment of serine to tRNA(Ser). Is also able to aminoacylate tRNA(Sec) with serine, to form the misacylated tRNA L-seryl-tRNA(Sec), which will be further converted into selenocysteinyl-tRNA(Sec) (By similarity)
SH_1_Contig_7_gene_25	4_39_Contig_9_gene_51	435837.HMPREF0798_01646		Unknown		YES	G	Carbohydrate transport and metabolism	Catalyzes the dehydration of the S-form of NAD(P)HX at the expense of ADP, which is converted to AMP. Together with NAD(P)HX epimerase, which catalyzes the epimerization of the S- and R-forms, the enzyme allows the repair of both epimers of NAD(P)HX, a damaged form of NAD(P)H that is a result of enzymatic or heat-dependent hydration (By similarity)
SH_1_Contig_7_gene_30	4_39_Contig_9_gene_46	279808.SH0002	arcA	Cytoplasmic			L	Replication, recombination and repair	DNA polymerase III is a complex, multichain enzyme responsible for most of the replicative synthesis in bacteria. This DNA polymerase also exhibits 3' to 5' exonuclease activity. The beta chain is required for initiation of replication once it is clamped onto DNA, it slides freely (bidirectional and ATP- independent) along duplex DNA (By similarity)
SH_1_Contig_7_gene_35	4_39_Contig_9_gene_40	699184.BCSJ1_17905		Cytoplasmic			D	Cell cycle control, cell division, chromosome partitioning	NAD-binding protein involved in the addition of a carboxymethylaminomethyl (cmnm) group at the wobble position (U34) of certain tRNAs, forming tRNA-cmnm(5)s(2)U34 (By similarity)
SH_1_Contig_7_gene_95	4_39_Contig_9_gene_9	279808.SH2629		Extracellular	YES	YES	M	Cell wall/membrane/envelope biogenesis	Glycosyl hydrolase, family 25
SH_1_Contig_7_gene_96	4_39_Contig_9_gene_8	279808.SH2628		Cytoplasmic			J	Translation, ribosomal structure and biogenesis	Binds together with S18 to 16S ribosomal RNA (By similarity)
SH_1_Contig_7_gene_97	4_39_Contig_9_gene_7	279808.SH2627		Cytoplasmic		YES	L	Replication, recombination and repair	single-stranded DNA-binding protein
SH_1_Contig_7_gene_99	4_39_Contig_9_gene_5	435837.HMPREF0798_00579		Unknown			S	Function unknown	host cell surface-exposed lipoprotein
SH_1_Contig_8_gene_100	4_39_Contig_27_gene_13	279808.SH2056	clpP	Unknown		YES	O	Post-translational modification, protein turnover, and chaperones	Organic hydroperoxide resistance protein
SH_1_Contig_8_gene_105	4_39_Contig_27_gene_8	279808.SH2051	rpoC	Cytoplasmic		YES	E	Amino acid transport and metabolism	The glycine cleavage system catalyzes the degradation of glycine. The H protein shuttles the methylamine group of glycine from the P protein to the T protein (By similarity)
SH_1_Contig_8_gene_110	4_39_Contig_27_gene_3	279808.SH2045		Cytoplasmic Membrane			P	Inorganic ion transport and metabolism	MetQ/NlpA family ABC transporter substrate-binding protein
SH_1_Contig_8_gene_12	4_39_Contig_50_gene_2	279808.SH2179	SH2501	Cytoplasmic Membrane		YES	M	Cell wall/membrane/envelope biogenesis	Sulfatase
SH_1_Contig_8_gene_27	4_39_Contig_12_gene_44	315749.Bcer98_1076		Cytoplasmic			F	Nucleotide transport and metabolism	Provides the precursors necessary for DNA synthesis. Catalyzes the biosynthesis of deoxyribonucleotides from the corresponding ribonucleotides (By similarity)
SH_1_Contig_8_gene_49	4_39_Contig_12_gene_22	279808.SH2139	ftsH	Cytoplasmic			J	Translation, ribosomal structure and biogenesis	ribosomal subunit Interface protein
SH_1_Contig_8_gene_58	4_39_Contig_12_gene_13	279808.SH2129	hslO	Cytoplasmic			T	Signal transduction mechanisms	Catalyzes the ATP- as well as the pyrophosphate- dependent phosphorylation of a specific serine residue in HPr, a phosphocarrier protein of the phosphoenolpyruvate-dependent sugar phosphotransferase system (PTS). HprK P also catalyzes the pyrophosphate-producing, inorganic phosphate-dependent dephosphorylation (phosphorolysis) of seryl-phosphorylated HPr (P- Ser-HPr). The two antagonistic activit…
SH_1_Contig_8_gene_62	4_39_Contig_12_gene_9	279808.SH2125	SH2452	Cytoplasmic			O	Post-translational modification, protein turnover, and chaperones	thioredoxin reductase
SH_1_Contig_8_gene_66	4_39_Contig_12_gene_5	279808.SH2121	pta	Cytoplasmic			O	Post-translational modification, protein turnover, and chaperones	Cleaves peptides in various proteins in a process that requires ATP hydrolysis. Has a chymotrypsin-like activity. Plays a major role in the degradation of misfolded proteins (By similarity)
SH_1_Contig_8_gene_74	4_39_Contig_27_gene_39	519441.Smon_0018		Cytoplasmic			G	Carbohydrate transport and metabolism	Glyceraldehyde-3-phosphate dehydrogenase
SH_1_Contig_8_gene_75	4_39_Contig_27_gene_38	279808.SH2112	gltX	Cytoplasmic			G	Carbohydrate transport and metabolism	Phosphoglycerate kinase
SH_1_Contig_8_gene_76	4_39_Contig_27_gene_37	279808.SH2111	cysS	Cytoplasmic			G	Carbohydrate transport and metabolism	Triose-phosphate isomerase
SH_1_Contig_8_gene_77	4_39_Contig_27_gene_36	279808.SH2110	rplA	Cytoplasmic			G	Carbohydrate transport and metabolism	Catalyzes the interconversion of 2-phosphoglycerate and 3-phosphoglycerate (By similarity)
SH_1_Contig_8_gene_78	4_39_Contig_27_gene_35	279808.SH2109	rplJ	Cytoplasmic	YES		G	Carbohydrate transport and metabolism	Catalyzes the reversible conversion of 2- phosphoglycerate into phosphoenolpyruvate. It is essential for the degradation of carbohydrates via glycolysis (By similarity)
SH_1_Contig_8_gene_97	4_39_Contig_27_gene_16	279808.SH2059	rplL	Cytoplasmic			G	Carbohydrate transport and metabolism	phosphoglycerate mutase
SH_1_Contig_9_gene_19	4_39_Contig_6_gene_86	279808.SH1060	katA	Cytoplasmic			P	Inorganic ion transport and metabolism	Ferritin
SH_1_Contig_9_gene_2	4_39_Contig_6_gene_102	279808.SH1077	SH1171	Cytoplasmic		YES	E	Amino acid transport and metabolism	aminopeptidase
SH_1_Contig_9_gene_25	4_39_Contig_6_gene_80	279808.SH1053	SH1165	Cytoplasmic			J	Translation, ribosomal structure and biogenesis	Allows the formation of correctly charged Asn-tRNA(Asn) or Gln-tRNA(Gln) through the transamidation of misacylated Asp- tRNA(Asn) or Glu-tRNA(Gln) in organisms which lack either or both of asparaginyl-tRNA or glutaminyl-tRNA synthetases. The reaction takes place in the presence of glutamine and ATP through an activated phospho-Asp-tRNA(Asn) or phospho-Glu-tRNA(Gln) (By similarity)
SH_1_Contig_9_gene_34	4_39_Contig_6_gene_71	279808.SH1043	leuS	Cytoplasmic			F	Nucleotide transport and metabolism	adenylosuccinate lyase
SH_1_Contig_9_gene_42	4_39_Contig_6_gene_63	279808.SH1035	ribH	Cytoplasmic			Q	Secondary metabolites biosynthesis, transport, and catabolism	isochorismatase
SH_1_Contig_9_gene_43	4_39_Contig_6_gene_62	279808.SH1034	SH1141	Cytoplasmic			C	Energy production and conversion	Manganese-dependent inorganic pyrophosphatase
SH_1_Contig_9_gene_45	4_39_Contig_6_gene_60	279808.SH1032	pckA	Cytoplasmic		YES	G	Carbohydrate transport and metabolism	6-phosphogluconolactonase (EC 3.1.1.31)
SH_1_Contig_9_gene_51	4_39_Contig_6_gene_53	279808.SH1026	traP	Unknown		YES	S	Function unknown	NA
SH_1_Contig_9_gene_58	4_39_Contig_6_gene_45	279808.SH1018	prsA	Cytoplasmic		YES	E	Amino acid transport and metabolism	Aminotransferase class I and II
SH_1_Contig_9_gene_84	4_39_Contig_6_gene_32	279808.SH1002	cbf1	Cytoplasmic			O	Post-translational modification, protein turnover, and chaperones	Prevents misfolding and promotes the refolding and proper assembly of unfolded polypeptides generated under stress conditions (By similarity)
SH_1_Contig_9_gene_85	4_39_Contig_6_gene_31	279808.SH1001	SH1117	Cytoplasmic			O	Post-translational modification, protein turnover, and chaperones	Binds to Cpn60 in the presence of Mg-ATP and suppresses the ATPase activity of the latter (By similarity)
