# Supplementary material for: Proteome profiling of secreted and membrane vesicle associated proteins of an invasive and a commensal Staphylococcus haemolyticus isolate
Source: Data Brief. 2019 Jan 11;22:914–9. doi: 10.1016/j.dib.2018.11.147 (PMC6362860; doi:10.1016/j.dib.2018.11.147)
Supplement: Supplementary file 2 — Supplementary material [file mmc2.zip › 22.10.2018_Table 6_Proteins enriched in the MVs of the commensal strain 57-1_V2.xlsx]

## Sheet: Ark1
Table 6. Proteins enriched in MVs compared to the total secretome of the commensal strain 57-1.
Gene Identifier	Identifier	riBAQ MV_57_1_I_II_x/y_riBAQ TS 57_1_I_III	Gene name	EggNOG classes	EggNOG classification	EggNog description
SH_1_SH_1_Contig_1_gene_14	279808.SH1856	13.34	PDHD	C	Energy production and conversion	dihydrolipoyl dehydrogenase
SH_1_SH_1_Contig_1_gene_212	279808.SH1668	11.87	SUCC	C	Energy production and conversion	Succinyl-CoA synthetase subunit beta
SH_1_SH_1_Contig_1_gene_256	279808.SH1624	33.81	PORA	C	Energy production and conversion	oxidoreductase, alpha subunit
SH_1_SH_1_Contig_1_gene_57	634176.NT05HA_0548	NaN	NANA	C	Energy production and conversion	Catalyzes the cleavage of N-acetylneuraminic acid (sialic acid) to form pyruvate and N-acetylmannosamine via a Schiff base intermediate (By similarity)
SH_1_SH_1_Contig_1_gene_57	698737.SLGD_01734	4.29	SDHA	C	Energy production and conversion	succinate dehydrogenase, flavoprotein subunit
SH_1_SH_1_Contig_11_gene_14	279808.SH1493	35.97	SUCB	C	Energy production and conversion	dihydrolipoamide
SH_1_SH_1_Contig_11_gene_15	279808.SH1492	13.01	SUCA	C	Energy production and conversion	2-oxoglutarate dehydrogenase, E1
SH_1_SH_1_Contig_12_gene_13	279808.SH0748	9.58		C	Energy production and conversion	formate dehydrogenase
SH_1_SH_1_Contig_15_gene_23	279808.SH1991	5.56	GLPQ	C	Energy production and conversion	glycerophosphoryl diester phosphodiesterase
SH_1_SH_1_Contig_25_gene_7	279808.SH2010	7.25	YUMB	C	Energy production and conversion	NADH dehydrogenase
SH_1_SH_1_Contig_29_gene_10	279808.SH1901	3.1	QOXA	C	Energy production and conversion	oxidase
SH_1_SH_1_Contig_3_gene_139	1005058.UMN179_01656	53.53	ALDA	C	Energy production and conversion	Dehydrogenase
SH_1_SH_1_Contig_3_gene_164	596319.STAWA0001_1804	33.02	ACOA	C	Energy production and conversion	Pyruvate dehydrogenase
SH_1_SH_1_Contig_3_gene_81	279808.SH0605	12.35	BUTB	C	Energy production and conversion	Dehydrogenase
SH_1_SH_1_Contig_30_gene_13	279808.SH1137	6.27	PCKA	C	Energy production and conversion	Phosphoenolpyruvate Carboxylase
SH_1_SH_1_Contig_35_gene_2	525897.Dbac_2823	10.56	GBSA	C	Energy production and conversion	Dehydrogenase
SH_1_SH_1_Contig_4_gene_92	279808.SH1231	13.29	ICD	C	Energy production and conversion	isocitrate dehydrogenase (NADP)
SH_1_SH_1_Contig_4_gene_93	279808.SH1230	12.41	CITZ	C	Energy production and conversion	citrate synthase
SH_1_SH_1_Contig_7_gene_99	342451.SSP1408	10.37		C	Energy production and conversion	aconitate hydratase
SH_1_SH_1_Contig_1_gene_276	279808.SH1600	7.43	GLNA	E	Amino acid transport and metabolism	glutamine synthetase
SH_1_SH_1_Contig_1_gene_318	279808.SH2638	7.49	METE	E	Amino acid transport and metabolism	Catalyzes the transfer of a methyl group from 5- methyltetrahydrofolate to homocysteine resulting in methionine formation (By similarity)
SH_1_SH_1_Contig_1_gene_333	279808.SH1543	48.41	YHFE	E	Amino acid transport and metabolism	m42 family
SH_1_SH_1_Contig_1_gene_347	279808.SH1527	17.93	PEPF	E	Amino acid transport and metabolism	Oligoendopeptidase f
SH_1_SH_1_Contig_1_gene_360	279808.SH1513	4.35	HIPO	E	Amino acid transport and metabolism	Catalyzes the conversion of N-acetyl-diaminopimelate to diaminopimelate and acetate (By similarity)
SH_1_SH_1_Contig_1_gene_362	279808.SH1511	3.62	LYSA	E	Amino acid transport and metabolism	Specifically catalyzes the decarboxylation of meso- diaminopimelate (meso-DAP) to L-lysine (By similarity)
SH_1_SH_1_Contig_10_gene_48	279808.SH1381	9.05	GCVPB	E	Amino acid transport and metabolism	The glycine cleavage system catalyzes the degradation of glycine. The P protein binds the alpha-amino group of glycine through its pyridoxal phosphate cofactor
SH_1_SH_1_Contig_10_gene_49	279808.SH1380	12.83	GCVPA	E	Amino acid transport and metabolism	The glycine cleavage system catalyzes the degradation of glycine. The P protein binds the alpha-amino group of glycine through its pyridoxal phosphate cofactor
SH_1_SH_1_Contig_15_gene_22	279808.SH1992	12.96	GUDB	E	Amino acid transport and metabolism	Glutamate dehydrogenase
SH_1_SH_1_Contig_15_gene_25	279808.SH1989	8.62	ARGG	E	Amino acid transport and metabolism	Citrulline--aspartate ligase
SH_1_SH_1_Contig_15_gene_6	279808.SH2009	8.44	PEPA	E	Amino acid transport and metabolism	Presumably involved in the processing and regular turnover of intracellular proteins. Catalyzes the removal of unsubstituted N-terminal amino acids from various peptides (By similarity)
SH_1_SH_1_Contig_15_gene_7	279808.SH1993	17.29	ROCD	E	Amino acid transport and metabolism	Catalyzes the interconversion of ornithine to glutamate semialdehyde (By similarity)
SH_1_SH_1_Contig_18_gene_6	279808.SH1957	8.03	PEPF	E	Amino acid transport and metabolism	Oligoendopeptidase f
SH_1_SH_1_Contig_3_gene_101	176279.SERP2048	14.94		E	Amino acid transport and metabolism	peptidase, M20
SH_1_SH_1_Contig_3_gene_96	279808.SH0591	215.24	YSDC	E	Amino acid transport and metabolism	Peptidase m42 family protein
SH_1_SH_1_Contig_4_gene_107	279808.SH1216	12.06	ALD	E	Amino acid transport and metabolism	alanine dehydrogenase
SH_1_SH_1_Contig_4_gene_120	279808.SH1201	5.22	SGAA	E	Amino acid transport and metabolism	Aminotransferase
SH_1_SH_1_Contig_4_gene_143	279808.SH1177	3.47	PEPA	E	Amino acid transport and metabolism	Peptidase m42 family protein
SH_1_SH_1_Contig_4_gene_148	279808.SH1172	5.24	DAT	E	Amino acid transport and metabolism	Aminotransferase
SH_1_SH_1_Contig_4_gene_149	279808.SH1171	6.03	PEPV	E	Amino acid transport and metabolism	Dipeptidase
SH_1_SH_1_Contig_4_gene_15	279808.SH1314	1.26	YBGL	E	Amino acid transport and metabolism	lamb ycsf family protein
SH_1_SH_1_Contig_6_gene_49	279808.SH2223	7.4	YXJH	E	Amino acid transport and metabolism	Methionine synthase
SH_1_SH_1_Contig_8_gene_74	469616.FMAG_01525	21.02	ILVE	E	Amino acid transport and metabolism	amino acid aminotransferase
SH_1_SH_1_Contig_9_gene_2	279808.SH1077	4.06	PEPS	E	Amino acid transport and metabolism	aminopeptidase
SH_1_SH_1_Contig_9_gene_58	279808.SH1018	21.02	BAMJ	E	Amino acid transport and metabolism	Aminotransferase class I and II
SH_1_SH_1_Contig_1_gene_306	279808.SH1570	14.69	GUAC	F	Nucleotide transport and metabolism	Catalyzes the irreversible NADPH-dependent deamination of GMP to IMP. It functions in the conversion of nucleobase, nucleoside and nucleotide derivatives of G to A nucleotides, and in maintaining the intracellular balance of A and G nucleotides (By similarity)
SH_1_SH_1_Contig_11_gene_62	279808.SH1445	4.72	NDK	F	Nucleotide transport and metabolism	Major role in the synthesis of nucleoside triphosphates other than ATP. The ATP gamma phosphate is transferred to the NDP beta phosphate via a ping-pong mechanism, using a phosphorylated active-site intermediate (By similarity)
SH_1_SH_1_Contig_16_gene_49	279808.SH0896	23.87	DEOD	F	Nucleotide transport and metabolism	purine nucleoside phosphorylase DeoD-type
SH_1_SH_1_Contig_20_gene_10	279808.SH2452	52.79	SASH	F	Nucleotide transport and metabolism	5'-nucleotidase
SH_1_SH_1_Contig_23_gene_8	279808.SH1888	8.68	PURL	F	Nucleotide transport and metabolism	phosphoribosylformylglycinamidine synthase ii
SH_1_SH_1_Contig_23_gene_9	279808.SH1887	20.7	PURF	F	Nucleotide transport and metabolism	glutamine phosphoribosylpyrophosphate amidotransferase
SH_1_SH_1_Contig_4_gene_130	279808.SH1190	7.74	FHS	F	Nucleotide transport and metabolism	formyltetrahydrofolate synthetase
SH_1_SH_1_Contig_9_gene_34	279808.SH1043	4.13	PURB	F	Nucleotide transport and metabolism	adenylosuccinate lyase
SH_1_SH_1_Contig_1_gene_311	279808.SH1565	3.96	TKT	G	Carbohydrate transport and metabolism	Transketolase (EC 2.2.1.1)
SH_1_SH_1_Contig_10_gene_24	279808.SH1406	7.96	GND	G	Carbohydrate transport and metabolism	Catalyzes the oxidative decarboxylation of 6- phosphogluconate to ribulose 5-phosphate and CO(2), with concomitant reduction of NADP to NADPH (By similarity)
SH_1_SH_1_Contig_15_gene_27	279808.SH1988	21.77	PGI	G	Carbohydrate transport and metabolism	phosphohexose isomerase
SH_1_SH_1_Contig_2_gene_148	596319.STAWA0001_2320	6.6	GLCB	G	Carbohydrate transport and metabolism	The phosphoenolpyruvate-dependent sugar phosphotransferase system (sugar PTS), a major carbohydrate active -transport system, catalyzes the phosphorylation of incoming sugar substrates concomitantly with their translocation across the cell membrane
SH_1_SH_1_Contig_2_gene_35	519441.Smon_0018	12.97	GAP	G	Carbohydrate transport and metabolism	Glyceraldehyde-3-phosphate dehydrogenase
SH_1_SH_1_Contig_29_gene_1	279808.SH1911	23.37	ATL	G	Carbohydrate transport and metabolism	the rest of the oligosaccharide is released intact. Cleaves the peptidoglycan connecting the daughter cells at the end of the cell division cycle, resulting in the separation of the two newly divided cells. Acts as an autolysin in penicillin-induced lysis
SH_1_SH_1_Contig_3_gene_126	279808.SH0559	78.81	FBP	G	Carbohydrate transport and metabolism	D-fructose-1,6-bisphosphate 1-phosphohydrolase class 3
SH_1_SH_1_Contig_3_gene_172	435837.HMPREF0798_01020	7.87	HXLA	G	Carbohydrate transport and metabolism	3-hexulose-6-phosphate synthase
SH_1_SH_1_Contig_8_gene_58	279808.SH2109	15.58	ENO	G	Carbohydrate transport and metabolism	Catalyzes the reversible conversion of 2- phosphoglycerate into phosphoenolpyruvate. It is essential for the degradation of carbohydrates via glycolysis (By similarity)
SH_1_SH_1_Contig_19_gene_38	279808.SH2490	10.39	PDXS	H	Coenzyme transport and metabolism	Involved in the production of pyridoxal phosphate, probably by incorporating ammonia into the pyridine ring (By similarity)
SH_1_SH_1_Contig_4_gene_68	279808.SH1259	7.83	HEMB	H	Coenzyme transport and metabolism	delta-aminolevulinic acid dehydratase, involved in Fe assmbly/aquisition
SH_1_SH_1_Contig_15_gene_43	279808.SH1972	2.45	FABF	I	Lipid transport and metabolism	Catalyzes the condensation reaction of fatty acid synthesis by the addition to an acyl acceptor of two carbons from malonyl-ACP (By similarity)
SH_1_SH_1_Contig_4_gene_131	279808.SH1189	120.31	ACSA	I	Lipid transport and metabolism	synthetase
SH_1_SH_1_Contig_1_gene_158	279808.SH1722	10.61	ILES	J	Translation, ribosomal structure and biogenesis	amino acids such as valine, to avoid such errors it has two additional distinct tRNA(Ile)-dependent editing activities. One activity is designated as 'pretransfer' editing and involves the hydrolysis of activated Val-AMP. The other activity is designated 'posttransfer' editing and involves deacylation of mischarged Val-tRNA(Ile) (By similarity)
SH_1_SH_1_Contig_1_gene_240	279808.SH1640	37.2	RPSO	J	Translation, ribosomal structure and biogenesis	Forms an intersubunit bridge (bridge B4) with the 23S rRNA of the 50S subunit in the ribosome (By similarity)
SH_1_SH_1_Contig_1_gene_241	279808.SH1639	13.32	PNP	J	Translation, ribosomal structure and biogenesis	Involved in mRNA degradation. Hydrolyzes single-stranded polyribonucleotides processively in the 3'- to 5'-direction (By similarity)
SH_1_SH_1_Contig_19_gene_26	279808.SH2493	11.8	LYSS	J	Translation, ribosomal structure and biogenesis	lysyL-tRNA synthetase
SH_1_SH_1_Contig_20_gene_8	158878.SAV0546	5.76	RPSG	J	Translation, ribosomal structure and biogenesis	One of the primary rRNA binding proteins, it binds directly to 16S rRNA where it nucleates assembly of the head domain of the 30S subunit. Is located at the subunit interface close to the decoding center, probably blocks exit of the E-site tRNA (By similarity)
SH_1_SH_1_Contig_20_gene_9	279808.SH2459	84.4	TUF	J	Translation, ribosomal structure and biogenesis	This protein promotes the GTP-dependent binding of aminoacyl-tRNA to the A-site of ribosomes during protein biosynthesis (By similarity)
SH_1_SH_1_Contig_21_gene_4	279808.SH1163	0.302037	LEUS	J	Translation, ribosomal structure and biogenesis	Leucyl-tRNA synthetase
SH_1_SH_1_Contig_22_gene_9	279808.SH2460	7.08102	FUSA	J	Translation, ribosomal structure and biogenesis	Catalyzes the GTP-dependent ribosomal translocation step during translation elongation. During this step, the ribosome changes from the pre-translocational (PRE) to the post- translocational (POST) state as the newly formed A-site-bound peptidyl-tRNA and P-site-bound deacylated tRNA move to the P and E sites, respectively. Catalyzes the coordinated movement of the two tRNA molecules, the mRNA and…
SH_1_SH_1_Contig_4_gene_117	279808.SH1206	49.21	RPSD	J	Translation, ribosomal structure and biogenesis	One of the primary rRNA binding proteins, it binds directly to 16S rRNA where it nucleates assembly of the body of the 30S subunit (By similarity)
SH_1_SH_1_Contig_4_gene_28	279808.SH1301	9.9	ALAS	J	Translation, ribosomal structure and biogenesis	Catalyzes the attachment of alanine to tRNA(Ala) in a two-step reaction alanine is first activated by ATP to form Ala- AMP and then transferred to the acceptor end of tRNA(Ala). Also edits incorrectly charged Ser-tRNA(Ala) and Gly-tRNA(Ala) via its editing domain (By similarity)
SH_1_SH_1_Contig_4_gene_64	279808.SH1263	37.15	VALS	J	Translation, ribosomal structure and biogenesis	amino acids such as threonine, to avoid such errors, it has a posttransfer editing activity that hydrolyzes mischarged Thr-tRNA(Val) in a tRNA-dependent manner (By similarity)
SH_1_SH_1_Contig_4_gene_82	279808.SH1242	10.76	THRS	J	Translation, ribosomal structure and biogenesis	threonyL-tRNA synthetase
SH_1_SH_1_Contig_8_gene_12	279808.SH2139	58.62	RAIA	J	Translation, ribosomal structure and biogenesis	ribosomal subunit Interface protein
SH_1_SH_1_Contig_12_gene_14	279808.SH0747	19.03	LYTR	K	Transcription	TRANSCRIPTIONal
SH_1_SH_1_Contig_14_gene_10	279808.SH0828	8.4	RPOA	K	Transcription	DNA-dependent RNA polymerase catalyzes the transcription of DNA into RNA using the four ribonucleoside triphosphates as substrates (By similarity)
SH_1_SH_1_Contig_29_gene_4	279808.SH1908	19.07	BRPA	K	Transcription	TRANSCRIPTIONal
SH_1_SH_1_Contig_1_gene_125	279808.SH2250	11.02	TAGF	M	Cell wall/membrane/envelope biogenesis	teichoic acid biosynthesis
SH_1_SH_1_Contig_10_gene_66	279808.SH1364	14.56	PBP2B	M	Cell wall/membrane/envelope biogenesis	penicillin-binding protein
SH_1_SH_1_Contig_3_gene_134	596319.STAWA0001_2381		INLJ	M		Cell surface-associated protein implicated in virulence by promoting bacterial attachment to both alpha- and beta-chains of human fibrinogen and inducing the formation of bacterial clumps
SH_1_SH_1_Contig_6_gene_69	984892.SPSE_2082	26.94		M	Cell wall/membrane/envelope biogenesis	LysM
SH_1_SH_1_Contig_6_gene_75	279808.SH2179	27.8	LTAS	M	Cell wall/membrane/envelope biogenesis	Glycerol phosphate lipoteichoic acid synthase ( felles med SA, Lee 2009)
SH_1_SH_1_Contig_7_gene_85	279808.SH2629	30.55	ACM	M	Cell wall/membrane/envelope biogenesis	Glycosyl hydrolase, family 25
SH_1_SH_1_Contig_1_gene_246	279808.SH1634	17.24	YMFH	O	Post-translational modification, protein turnover, and chaperones	peptidase, M16
SH_1_SH_1_Contig_11_gene_36	279808.SH1471	17.78		O	Post-translational modification, protein turnover, and chaperones	Inherit from COG: peptidase (S8 and S53, subtilisin, kexin, sedolisin
SH_1_SH_1_Contig_15_gene_40	279808.SH1975	10.51	CLPB	O	Post-translational modification, protein turnover, and chaperones	Part of a stress-induced multi-chaperone system, it is involved in the recovery of the cell from heat-induced damage, in cooperation with DnaK, DnaJ and GrpE. Acts before DnaK, in the processing of protein aggregates. Protein binding stimulates the ATPase activity
SH_1_SH_1_Contig_22_gene_3	279808.SH2484	67.79	CLPC	O	Post-translational modification, protein turnover, and chaperones	ATP-dependent Clp protease ATP-binding subunit
SH_1_SH_1_Contig_25_gene_3	279808.SH2038	22.5	SUFD	O	Post-translational modification, protein turnover, and chaperones	feS assembly protein SufD
SH_1_SH_1_Contig_25_gene_4	279808.SH2035	41.43	SUFB	O	Post-translational modification, protein turnover, and chaperones	FeS assembly protein SUFB
SH_1_SH_1_Contig_8_gene_78	279808.SH2039	16.05	SUFC	O	Post-translational modification, protein turnover, and chaperones	feS assembly ATPase SufC
SH_1_SH_1_Contig_9_gene_84	279808.SH1002	40.03	GROL	O	Post-translational modification, protein turnover, and chaperones	Prevents misfolding and promotes the refolding and proper assembly of unfolded polypeptides generated under stress conditions (By similarity)
SH_1_SH_1_Contig_1_gene_303	279808.SH1573	26.98	KATA	P	Inorganic ion transport and metabolism	catalase
SH_1_SH_1_Contig_15_gene_36	279808.SH1979	20.85	CDR	P	Inorganic ion transport and metabolism	pyridine nucleotide-disulfide oxidoreductase
SH_1_SH_1_Contig_2_gene_48	279808.SH0414	29.78	CYSJ	P	Inorganic ion transport and metabolism	Component of the sulfite reductase complex that catalyzes the 6-electron reduction of sulfite to sulfide. This is one of several activities required for the biosynthesis of L- cysteine from sulfate. The flavoprotein component catalyzes the electron flow from NADPH - FAD - FMN to the hemoprotein component (By similarity)
SH_1_SH_1_Contig_26_gene_13	279808.SH0863	20.31	FECB	P	Inorganic ion transport and metabolism	Transporter
SH_1_SH_1_Contig_3_gene_3	279808.SH0684	99.62	YCDO	P	Inorganic ion transport and metabolism	(LipO)protein
SH_1_SH_1_Contig_5_gene_58	279808.SH0141	20.76	SITA	P	Inorganic ion transport and metabolism	periplasmic solute binding protein
SH_1_SH_1_Contig_9_gene_42	279808.SH1035	17.78	PNCA	Q	Secondary metabolites biosynthesis, transport, and catabolism	isochorismatase
SH_1_SH_1_Contig_1_gene_76	279808.SH1793	17.94	STERM_0814	S	Function unknown	Erf family
SH_1_SH_1_Contig_12_gene_12	279808.SH0749	17.84		S	Function unknown	Protein of unknown function (DUF1641)
SH_1_SH_1_Contig_17_gene_14	272620.KPN_00994	111.52		S	Function unknown	surface protein
SH_1_SH_1_Contig_17_gene_15	585506.HMPREF0877_0997	2.41		S	Function unknown	Hypothetical protein
SH_1_SH_1_Contig_17_gene_22	435837.HMPREF0798_00579	24.04		S	Function unknown	host cell surface-exposed lipoprotein
SH_1_SH_1_Contig_17_gene_37	226900.BC5388	17.22		S	Function unknown	chlorite dismutase
SH_1_SH_1_Contig_2_gene_208	596319.STAWA0001_1449	144.23		S	Function unknown	terpen This group contains class II terpene cyclases, protein prenyltransferases
SH_1_SH_1_Contig_20_gene_16	279808.SH2341	16.48		S	Function unknown	Domain of unknown function (DUF2479)
SH_1_SH_1_Contig_21_gene_2	279808.SH1165	21.79	SASC	S	Function unknown	sasC
SH_1_SH_1_Contig_24_gene_2	279808.SH1120	10.4	YHAM	S	Function unknown	Metal Dependent Phosphohydrolase
SH_1_SH_1_Contig_3_gene_51	565653.EGBG_01614	14.51		S	Function unknown	(LipO)protein
SH_1_SH_1_Contig_4_gene_105	279808.SH1218	42.93	YTKL	S	Function unknown	UPF0173 metal-dependent hydrolase
SH_1_SH_1_Contig_5_gene_26	279808.SH0168	14.88	LIP	S	Function unknown	Triacylglycerol lipase
SH_1_SH_1_Contig_5_gene_3	1117943.SFHH103_02528	39.84		S	Function unknown	nad(p)h dehydrogenase (quinone)
SH_1_SH_1_Contig_7_gene_95	279808.SH2506	8.28	MAZG	S	Function unknown	MazG family
SH_1_SH_1_Contig_8_gene_49	279808.SH2129	36.65	HPRK	T	Signal transduction mechanisms	Catalyzes the ATP- as well as the pyrophosphate- dependent phosphorylation of a specific serine residue in HPr, a phosphocarrier protein of the phosphoenolpyruvate-dependent sugar phosphotransferase system (PTS). HprK P also catalyzes the pyrophosphate-producing, inorganic phosphate-dependent dephosphorylation (phosphorolysis) of seryl-phosphorylated HPr (P- Ser-HPr). The two antagonistic activit…
SH_1_SH_1_Contig_14_gene_74	279808.SH0762	61.18	SCAD	U	Intracellular trafficking, secretion, and vesicular transport	surface antigen
SH_1_SH_1_Contig_2_gene_84	279808.SH0359	6.87	ACMB	U	Intracellular trafficking, secretion, and vesicular transport	n-acetylmuramoyl-l-alanine amidase, atlE like , VHAP domain containing
SH_1_SH_1_Contig_20_gene_18	435838.HMPREF0786_01053	34.75	PSCB	U	Intracellular trafficking, secretion, and vesicular transport	domain protein
SH_1_SH_1_Contig_14_gene_47	279808.SH0790	7.21	FEMX	V	Defense mechanisms	Catalyzes the incorporation of amino acid(s) into the interchain peptide bridge of peptidoglycan, using aminoacyl-tRNA as amino acid donor (By similarity)
SH_1_Contig_2_gene_88	Serine-rich glycoprotein adhesin SraP family protein	35.9
SH_1_Contig_9_gene_46	Putative uncharacterised protein	24.99
SH_1_Contig_7_gene_63	hypothetical protein	34.89
SH_1_Contig_5_gene_24	Uncharacterized protein	34.79
SH_1_Contig_36_gene_5	Putative uncharacterised protein	21.4
SH_1_Contig_39_gene_4	Uncharacterized protein	14.91
SH_1_Contig_1_gene_63	Putative uncharacterised protein	24.81
SH_1_Contig_2_gene_109	Uncharacterized protein	21.19
