# Supplementary material for: Proteome profiling of secreted and membrane vesicle associated proteins of an invasive and a commensal Staphylococcus haemolyticus isolate
Source: Data Brief. 2019 Jan 11;22:914–9. doi: 10.1016/j.dib.2018.11.147 (PMC6362860; doi:10.1016/j.dib.2018.11.147)
Supplement: Supplementary file 2 — Supplementary material [file mmc2.zip › 22.10.2018_Table 8_Proteins uniquely found in the total secretome of the commensal strain 57-1_V2.xlsx]

## Sheet: 57-1_TS_Unique
Table 8. Proteins uniquely found in the total secretome of the commensal S.haemolyticus strain 57-1.
Gene identifier	Identifier	Gene name	PsortB	SignalP	SecretomeP2	EggNOG classes	EggNOG classification	EggNOG description
SH_1_SH_1_Contig_1_gene_213	279808.SH1667	SUCD	Cytoplasmic			C	Energy production and conversion	Succinyl-CoA ligase ADP-forming subunit alpha
SH_1_SH_1_Contig_1_gene_256	279808.SH1624	PORA	Cytoplasmic			C	Energy production and conversion	oxidoreductase, alpha subunit
SH_1_SH_1_Contig_10_gene_32	279808.SH1397	LPD	Cytoplasmic			C	Energy production and conversion	dihydrolipoyl dehydrogenase
SH_1_SH_1_Contig_11_gene_14	279808.SH1493	SUCB	Cytoplasmic		YES	C	Energy production and conversion	dihydrolipoamide
SH_1_SH_1_Contig_12_gene_13	279808.SH0748		Cytoplasmic			C	Energy production and conversion	formate dehydrogenase
SH_1_SH_1_Contig_12_gene_3	279808.SH0757	ODH	Cytoplasmic			C	Energy production and conversion	NAD NADP octopine nopaline dehydrogenase
SH_1_SH_1_Contig_12_gene_8	279808.SH0752	GYAR	Cytoplasmic			C	Energy production and conversion	2-hydroxyacid dehydrogenase
SH_1_SH_1_Contig_15_gene_25	279808.SH1991	GLPQ	Unknown	YES	YES	C	Energy production and conversion	glycerophosphoryl diester phosphodiesterase
SH_1_SH_1_Contig_15_gene_6	279808.SH2010	YUMB	Cytoplasmic			C	Energy production and conversion	NADH dehydrogenase
SH_1_SH_1_Contig_2_gene_206	435837.HMPREF0798_01755	ACOC	Cytoplasmic			C	Energy production and conversion	branched-chain alpha-keto acid dehydrogenase subunit E2
SH_1_SH_1_Contig_2_gene_208	596319.STAWA0001_1804	ACOA	Cytoplasmic			C	Energy production and conversion	Pyruvate dehydrogenase
SH_1_SH_1_Contig_2_gene_35	525897.Dbac_2823	GBSA	Cytoplasmic			C	Energy production and conversion	Dehydrogenase
SH_1_SH_1_Contig_24_gene_12	279808.SH1111	FUMC	Cytoplasmic			C	Energy production and conversion	fumarate hydratase class II
SH_1_SH_1_Contig_25_gene_18	279808.SH2023	GYAR	Cytoplasmic			C	Energy production and conversion	2-hydroxyacid dehydrogenase
SH_1_SH_1_Contig_3_gene_134	637911.AM305_02816	ALDA	Cytoplasmic			C	Energy production and conversion	Dehydrogenase
SH_1_SH_1_Contig_3_gene_140	279808.SH0546	YFKO	Cytoplasmic			C	Energy production and conversion	Nitroreductase
SH_1_SH_1_Contig_30_gene_10	279808.SH1141	YTBE	Cytoplasmic			C	Energy production and conversion	reductase
SH_1_SH_1_Contig_4_gene_100	479434.Sthe_3014	MDH	Cytoplasmic			C	Energy production and conversion	malate dehydrogenase (Oxaloacetate-decarboxylating)
SH_1_SH_1_Contig_4_gene_109	279808.SH1214	ACKA	Cytoplasmic			C	Energy production and conversion	Catalyzes the formation of acetyl phosphate from acetate and ATP. Can also catalyze the reverse reaction (By similarity)
SH_1_SH_1_Contig_4_gene_92	279808.SH1231	ICD	Cytoplasmic			C	Energy production and conversion	isocitrate dehydrogenase (NADP)
SH_1_SH_1_Contig_5_gene_31	279808.SH0164	NFNB	Cytoplasmic			C	Energy production and conversion	Nitroreductase
SH_1_SH_1_Contig_1_gene_151	279808.SH1729	FTSZ	Unknown		YES	D	Cell cycle control, cell division, chromosome partitioning	Essential cell division protein that forms a contractile ring structure (Z ring) at the future cell division site.
SH_1_SH_1_Contig_7_gene_35	699184.BCSJ1_17905	MNMG	Cytoplasmic			D	Cell cycle control, cell division, chromosome partitioning	NAD-binding protein.
SH_1_SH_1_Contig_1_gene_333	279808.SH1543	YHFE	Cytoplasmic			E	Amino acid transport and metabolism	m42 family
SH_1_SH_1_Contig_1_gene_357	279808.SH1516	DAPA	Cytoplasmic			E	Amino acid transport and metabolism	Catalyzes the condensation of (S)-aspartate-beta- semialdehyde (S)-ASA and pyruvate to 4-hydroxy- tetrahydrodipicolinate (HTPA) (By similarity)
SH_1_SH_1_Contig_1_gene_360	279808.SH1513	HIPO	Cytoplasmic			E	Amino acid transport and metabolism	Catalyzes the conversion of N-acetyl-diaminopimelate to diaminopimelate and acetate (By similarity)
SH_1_SH_1_Contig_1_gene_362	279808.SH1511	LYSA	Cytoplasmic			E	Amino acid transport and metabolism	Specifically catalyzes the decarboxylation of meso- diaminopimelate (meso-DAP) to L-lysine (By similarity)
SH_1_SH_1_Contig_10_gene_25	525903.Taci_0027		Cytoplasmic			E	Amino acid transport and metabolism	peptidase
SH_1_SH_1_Contig_10_gene_43	279808.SH1386	PEPQ	Cytoplasmic			E	Amino acid transport and metabolism	peptidase M24
SH_1_SH_1_Contig_10_gene_48	279808.SH1381	GCVPB	Cytoplasmic			E	Amino acid transport and metabolism	The glycine cleavage system catalyzes the degradation of glycine. The P protein binds the alpha-amino group of glycine through its pyridoxal phosphate cofactor
SH_1_SH_1_Contig_10_gene_49	279808.SH1380	GCVPA	Cytoplasmic			E	Amino acid transport and metabolism	The glycine cleavage system catalyzes the degradation of glycine. The P protein binds the alpha-amino group of glycine through its pyridoxal phosphate cofactor
SH_1_SH_1_Contig_10_gene_50	279808.SH1379	GCVT	Cytoplasmic			E	Amino acid transport and metabolism	The glycine cleavage system catalyzes the degradation of glycine (By similarity)
SH_1_SH_1_Contig_15_gene_22	279808.SH1993	ROCD	Cytoplasmic			E	Amino acid transport and metabolism	Catalyzes the interconversion of ornithine to glutamate semialdehyde (By similarity)
SH_1_SH_1_Contig_15_gene_27	279808.SH1989	ARGG	Cytoplasmic			E	Amino acid transport and metabolism	Citrulline--aspartate ligase
SH_1_SH_1_Contig_16_gene_23	279808.SH0922	GLYA	CytoplasmicMembrane			E	Amino acid transport and metabolism	Catalyzes the reversible interconversion of serine and glycine with tetrahydrofolate (THF) serving as the one-carbon carrier.
SH_1_SH_1_Contig_2_gene_165	279808.SH0266		Cytoplasmic		YES	E	Amino acid transport and metabolism	Glycine cleavage system H protein
SH_1_SH_1_Contig_2_gene_66	279808.SH0376	IPDC	Cytoplasmic			E	Amino acid transport and metabolism	decarboxylase
SH_1_SH_1_Contig_20_gene_11	279808.SH2458	YHAA	Cytoplasmic			E	Amino acid transport and metabolism	amidohydrolase
SH_1_SH_1_Contig_3_gene_101	176279.SERP2048		Cytoplasmic			E	Amino acid transport and metabolism	peptidase, M20
SH_1_SH_1_Contig_3_gene_146	279808.SH0539	SDAA	Cytoplasmic			E	Amino acid transport and metabolism	L-serine dehydratase
SH_1_SH_1_Contig_3_gene_46	279808.SH0640	TCYB	CytoplasmicMembrane		YES	E	Amino acid transport and metabolism	amino acid ABC transporter
SH_1_SH_1_Contig_4_gene_120	279808.SH1201	SGAA	Cytoplasmic			E	Amino acid transport and metabolism	Aminotransferase
SH_1_SH_1_Contig_4_gene_143	279808.SH1177	PEPA	Cytoplasmic			E	Amino acid transport and metabolism	Peptidase m42 family protein
SH_1_SH_1_Contig_4_gene_148	279808.SH1172	DAT	Cytoplasmic			E	Amino acid transport and metabolism	Aminotransferase
SH_1_SH_1_Contig_4_gene_15	279808.SH1314	YBGL	Cytoplasmic			E	Amino acid transport and metabolism	lamb ycsf family protein
SH_1_SH_1_Contig_6_gene_75	279808.SH2223	YXJH	Cytoplasmic			E	Amino acid transport and metabolism	Methionine synthase
SH_1_SH_1_Contig_8_gene_19	279808.SH2169	PAT	Cytoplasmic			E	Amino acid transport and metabolism	imidazole acetol-phosphate transaminase
SH_1_SH_1_Contig_8_gene_40	279808.SH2148	PEPT	Cytoplasmic			E	Amino acid transport and metabolism	Cleaves the N-terminal amino acid of tripeptides (By similarity)
SH_1_SH_1_Contig_1_gene_167	279808.SH1713	PYRC	Cytoplasmic			F	Nucleotide transport and metabolism	dihydroorotase
SH_1_SH_1_Contig_1_gene_169	279808.SH1711	CARB	Cytoplasmic			F	Nucleotide transport and metabolism	carbamoyl-phosphate synthetase ammonia chain
SH_1_SH_1_Contig_1_gene_306	279808.SH1570	GUAC	Cytoplasmic			F	Nucleotide transport and metabolism	Catalyzes the irreversible NADPH-dependent deamination of GMP to IMP.
SH_1_SH_1_Contig_1_gene_97	279808.SH2368	DUT	Cytoplasmic			F	Nucleotide transport and metabolism	This enzyme is involved in nucleotide metabolism it produces dUMP.
SH_1_SH_1_Contig_13_gene_16	279808.SH2582	GUAA	Cytoplasmic			F	Nucleotide transport and metabolism	Catalyzes the synthesis of GMP from XMP (By similarity)
SH_1_SH_1_Contig_16_gene_22	279808.SH0923	UPP	Cytoplasmic			F	Nucleotide transport and metabolism	Catalyzes the conversion of uracil and 5-phospho-alpha- D-ribose 1-diphosphate (PRPP) to UMP and diphosphate (By similarity)
SH_1_SH_1_Contig_16_gene_37	279808.SH0908	PYRG	Cytoplasmic			F	Nucleotide transport and metabolism	Catalyzes the ATP-dependent amination of UTP to CTP with either L-glutamine or ammonia as the source of nitrogen (By similarity)
SH_1_SH_1_Contig_16_gene_47	279808.SH0898	DEOA	Cytoplasmic			F	Nucleotide transport and metabolism	The enzymes which catalyze the reversible phosphorolysis of pyrimidine nucleosides are involved in the degradation of these compounds and in their utilization as carbon and energy sources, or in the rescue of pyrimidine bases for nucleotide synthesis (By similarity)
SH_1_SH_1_Contig_16_gene_48	279808.SH0897	DEOC	Cytoplasmic			F	Nucleotide transport and metabolism	Catalyzes a reversible aldol reaction between acetaldehyde and D-glyceraldehyde 3-phosphate to generate 2-deoxy- D-ribose 5-phosphate (By similarity)
SH_1_SH_1_Contig_23_gene_13	279808.SH1883	PURD	Cytoplasmic			F	Nucleotide transport and metabolism	Phosphoribosylglycinamide synthetase
SH_1_SH_1_Contig_23_gene_3	279808.SH1893	PURE	Cytoplasmic			F	Nucleotide transport and metabolism	Catalyzes the conversion of N5-carboxyaminoimidazole ribonucleotide (N5-CAIR) to 4-carboxy-5-aminoimidazole ribonucleotide (CAIR) (By similarity)
SH_1_SH_1_Contig_23_gene_5	439292.Bsel_0691	PURC	Cytoplasmic			F	Nucleotide transport and metabolism	SAICAR synthetase
SH_1_SH_1_Contig_23_gene_6	279808.SH1890	PURS	Unknown			F	Nucleotide transport and metabolism	phosphoribosylformylglycinamidine synthase
SH_1_SH_1_Contig_23_gene_7	279808.SH1889	PURQ	Cytoplasmic			F	Nucleotide transport and metabolism	Phosphoribosylformylglycinamidine synthase I
SH_1_SH_1_Contig_4_gene_3	279808.SH1326	COMEB	Cytoplasmic			F	Nucleotide transport and metabolism	deaminase
SH_1_SH_1_Contig_17_gene_22	435837.HMPREF0798_01020	HXLA	Cytoplasmic			G	Carbohydrate transport and metabolism	3-hexulose-6-phosphate synthase
SH_1_SH_1_Contig_17_gene_23	435837.HMPREF0798_01019	HXLB	Unknown			G	Carbohydrate transport and metabolism	6-phospho 3-hexuloisomerase
SH_1_SH_1_Contig_2_gene_134	279808.SH0300	DRP35	Cytoplasmic		YES	G	Carbohydrate transport and metabolism	Exhibits lactonase activity. Acts in cells with perturbed membrane integrity and is possibly related to the membrane homeostasis
SH_1_SH_1_Contig_2_gene_200	279808.SH0232	MTLD	Cytoplasmic			G	Carbohydrate transport and metabolism	mannitol-1-phosphate 5-dehydrogenase
SH_1_SH_1_Contig_2_gene_21	279808.SH0441	PPDK	Cytoplasmic			G	Carbohydrate transport and metabolism	pyruvate phosphate dikinase
SH_1_SH_1_Contig_31_gene_10	634994.GCWU000323_00030	LACG	Cytoplasmic			G	Carbohydrate transport and metabolism	Glycosyl hydrolase family 1
SH_1_SH_1_Contig_34_gene_4	279808.SH0879	GLMM	Cytoplasmic	YES		G	Carbohydrate transport and metabolism	Catalyzes the conversion of glucosamine-6-phosphate to glucosamine-1-phosphate (By similarity)
SH_1_SH_1_Contig_8_gene_75	279808.SH2112	PGK	Cytoplasmic			G	Carbohydrate transport and metabolism	Phosphoglycerate kinase
SH_1_SH_1_Contig_20_gene_12	279808.SH2457	KBL	Cytoplasmic			H	Coenzyme transport and metabolism	2-amino-3-ketobutyrate coenzyme A ligase
SH_1_SH_1_Contig_22_gene_4	279808.SH2489	PDXT	Cytoplasmic			H	Coenzyme transport and metabolism	Involved in the hydrolysis of glutamine to glutamate and ammonia. Channels an ammonia molecule to PdxS (By similarity)
SH_1_SH_1_Contig_23_gene_2	279808.SH1894	FOLD	Cytoplasmic			H	Coenzyme transport and metabolism	Catalyzes the oxidation of 5,10- methylenetetrahydrofolate to 5,10-methenyltetrahydrofolate and then the hydrolysis of 5,10-methenyltetrahydrofolate to 10- formyltetrahydrofolate (By similarity)
SH_1_SH_1_Contig_25_gene_19	342451.SSP1843	DLTA	Cytoplasmic			H	Coenzyme transport and metabolism	Involved in the biosynthesis of D-alanyl-lipoteichoic acid (LTA). Catalyzes an ATP-dependent two-step reaction where it forms a high energy D-alanyl AMP intermediate and transfers the alanyl residues from AMP to Dcp (By similarity)
SH_1_SH_1_Contig_4_gene_63	279808.SH1264	FOLC	Cytoplasmic			H	Coenzyme transport and metabolism	folylpolyglutamate synthase Dihydrofolate synthase
SH_1_SH_1_Contig_4_gene_7	279808.SH1322	YQEK	Cytoplasmic			H	Coenzyme transport and metabolism	Metal Dependent Phosphohydrolase
SH_1_SH_1_Contig_5_gene_41	279808.SH0157	QUED	Cytoplasmic			H	Coenzyme transport and metabolism	6-carboxy-5,6,7,8-tetrahydropterin synthase
SH_1_SH_1_Contig_9_gene_38	279808.SH1039	PNCB	Cytoplasmic			H	Coenzyme transport and metabolism	Nicotinate phosphoribosyltransferase
SH_1_SH_1_Contig_1_gene_196	279808.SH1684	FABD	Cytoplasmic			I	Lipid transport and metabolism	malonyl CoA-acyl carrier protein transacylase
SH_1_SH_1_Contig_16_gene_9	525378.HMPREF0793_0031	FABZ	Cytoplasmic			I	Lipid transport and metabolism	Involved in unsaturated fatty acids biosynthesis. Catalyzes the dehydration of short chain beta-hydroxyacyl-ACPs and long chain saturated and unsaturated beta-hydroxyacyl-ACPs (By similarity)
SH_1_SH_1_Contig_18_gene_16	279808.SH1947	FABI	CytoplasmicMembrane			I	Lipid transport and metabolism	Enoyl- acyl-carrier-protein reductase NADH
SH_1_SH_1_Contig_2_gene_27	279808.SH0436	ACSA	Cytoplasmic			I	Lipid transport and metabolism	synthetase
SH_1_SH_1_Contig_27_gene_10	279808.SH0960	ACPS	Cytoplasmic			I	Lipid transport and metabolism	Transfers the 4'-phosphopantetheine moiety from coenzyme A to a Ser of acyl-carrier-protein (By similarity)
SH_1_SH_1_Contig_4_gene_131	279808.SH1189	ACSA	Cytoplasmic			I	Lipid transport and metabolism	synthetase
SH_1_SH_1_Contig_1_gene_189	279808.SH1691	RPMB	Cytoplasmic		YES	J	Translation, ribosomal structure and biogenesis	50S ribosomal protein l28
SH_1_SH_1_Contig_1_gene_204	279808.SH1676	RPSP	Cytoplasmic			J	Translation, ribosomal structure and biogenesis	30s ribosomal protein S16
SH_1_SH_1_Contig_1_gene_207	279808.SH1673	RPLS	Cytoplasmic			J	Translation, ribosomal structure and biogenesis	This protein is located at the 30S-50S ribosomal subunit interface and may play a role in the structure and function of the aminoacyl-tRNA binding site (By similarity)
SH_1_SH_1_Contig_1_gene_218	349161.Dred_1983	TRMFO	Cytoplasmic			J	Translation, ribosomal structure and biogenesis	Catalyzes the folate-dependent formation of 5-methyl- uridine at position 54 (M-5-U54) in all tRNAs (By similarity)
SH_1_SH_1_Contig_1_gene_223	279808.SH1658	RPSB	Cytoplasmic			J	Translation, ribosomal structure and biogenesis	30S ribosomal protein S2
SH_1_SH_1_Contig_1_gene_240	279808.SH1640	RPSO	Cytoplasmic			J	Translation, ribosomal structure and biogenesis	Forms an intersubunit bridge (bridge B4) with the 23S rRNA of the 50S subunit in the ribosome (By similarity)
SH_1_SH_1_Contig_1_gene_47	279808.SH1823	PHES	Cytoplasmic			J	Translation, ribosomal structure and biogenesis	phenylalanyl-tRNA synthetase (alpha subunit)
SH_1_SH_1_Contig_1_gene_48	279808.SH1822	PHET	Cytoplasmic			J	Translation, ribosomal structure and biogenesis	phenylalanyl-tRNA synthetase (beta subunit)
SH_1_SH_1_Contig_1_gene_9	279808.SH1861	DEF	Unknown			J	Translation, ribosomal structure and biogenesis	Removes the formyl group from the N-terminal Met of newly synthesized proteins.
SH_1_SH_1_Contig_10_gene_42	279808.SH1387	EFP	Cytoplasmic		YES	J	Translation, ribosomal structure and biogenesis	Involved in peptide bond synthesis.
SH_1_SH_1_Contig_10_gene_65	279808.SH1365	RPMG	Unknown		YES	J	Translation, ribosomal structure and biogenesis	50S ribosomal protein L33
SH_1_SH_1_Contig_10_gene_8	279808.SH1423	RLUB	Cytoplasmic			J	Translation, ribosomal structure and biogenesis	Pseudouridine synthase
SH_1_SH_1_Contig_11_gene_49	279808.SH1458	ASNS	Cytoplasmic			J	Translation, ribosomal structure and biogenesis	asparaginyl-tRNA synthetase
SH_1_SH_1_Contig_14_gene_11	158878.SAV2225	RPSK	Cytoplasmic		YES	J	Translation, ribosomal structure and biogenesis	Located on the platform of the 30S subunit, it bridges several disparate RNA helices of the 16S rRNA. Forms part of the Shine-Dalgarno cleft in the 70S ribosome (By similarity)
SH_1_SH_1_Contig_14_gene_13	176279.SERP1809	INFA	Cytoplasmic			J	Translation, ribosomal structure and biogenesis	Translation initiation factor
SH_1_SH_1_Contig_14_gene_18	279808.SH0819	RPSE	Cytoplasmic		YES	J	Translation, ribosomal structure and biogenesis	Located at the back of the 30S subunit body where it stabilizes the conformation of the head with respect to the body (By similarity)
SH_1_SH_1_Contig_14_gene_19	279808.SH0818	RPLR	Cytoplasmic			J	Translation, ribosomal structure and biogenesis	This is one of the proteins that binds and probably mediates the attachment of the 5S RNA into the large ribosomal subunit, where it forms part of the central protuberance (By similarity)
SH_1_SH_1_Contig_14_gene_20	279808.SH0817	RPLF	Cytoplasmic		YES	J	Translation, ribosomal structure and biogenesis	This protein binds to the 23S rRNA, and is important in its secondary structure. It is located near the subunit interface in the base of the L7 L12 stalk, and near the tRNA binding site of the peptidyltransferase center (By similarity)
SH_1_SH_1_Contig_14_gene_21	279808.SH0816	RPSH	Cytoplasmic			J	Translation, ribosomal structure and biogenesis	One of the primary rRNA binding proteins, it binds directly to 16S rRNA central domain where it helps coordinate assembly of the platform of the 30S subunit (By similarity)
SH_1_SH_1_Contig_14_gene_23	279808.SH0814	RPLE	Cytoplasmic			J	Translation, ribosomal structure and biogenesis	This is 1 of the proteins that binds and probably mediates the attachment of the 5S RNA into the large ribosomal subunit, where it forms part of the central protuberance. In the 70S ribosome it contacts protein S13 of the 30S subunit (bridge B1b), connecting the 2 subunits
SH_1_SH_1_Contig_14_gene_3	279808.SH0836	RPSI	Cytoplasmic			J	Translation, ribosomal structure and biogenesis	30S ribosomal protein S9
SH_1_SH_1_Contig_14_gene_30	176279.SERP1826	RPLV	Cytoplasmic			J	Translation, ribosomal structure and biogenesis	50s ribosonmal protein L22
SH_1_SH_1_Contig_14_gene_34	279808.SH0803	RPLD	Cytoplasmic			J	Translation, ribosomal structure and biogenesis	One of the primary rRNA binding proteins, this protein initially binds near the 5'-end of the 23S rRNA.
SH_1_SH_1_Contig_14_gene_35	279808.SH0802	RPLC	Cytoplasmic		YES	J	Translation, ribosomal structure and biogenesis	One of the primary rRNA binding proteins, it binds directly near the 3'-end of the 23S rRNA, where it nucleates assembly of the 50S subunit (By similarity)
SH_1_SH_1_Contig_14_gene_36	396513.Sca_1736	RPSJ	Cytoplasmic			J	Translation, ribosomal structure and biogenesis	Involved in the binding of tRNA to the ribosomes (By similarity)
SH_1_SH_1_Contig_14_gene_4	279808.SH0835	RPLM	Unknown		YES	J	Translation, ribosomal structure and biogenesis	50S ribosomal subunit
SH_1_SH_1_Contig_14_gene_9	279808.SH0829	RPLQ	Cytoplasmic			J	Translation, ribosomal structure and biogenesis	50S ribosomal protein l17
SH_1_SH_1_Contig_16_gene_28	279808.SH0917	PRFA	Cytoplasmic			J	Translation, ribosomal structure and biogenesis	Peptide chain release factor 1 directs the termination of translation in response to the peptide chain termination codons UAG and UAA (By similarity)
SH_1_SH_1_Contig_19_gene_11	279808.SH2521	METG	Cytoplasmic			J	Translation, ribosomal structure and biogenesis	Is required not only for elongation of protein synthesis but also for the initiation of all mRNA translation through initiator tRNA(fMet) aminoacylation (By similarity)
SH_1_SH_1_Contig_19_gene_29	279808.SH2503	YABR	Cytoplasmic		YES	J	Translation, ribosomal structure and biogenesis	RNA binding s1 domain protein
SH_1_SH_1_Contig_19_gene_38	279808.SH2493	LYSS	Cytoplasmic			J	Translation, ribosomal structure and biogenesis	lysyL-tRNA synthetase
SH_1_SH_1_Contig_20_gene_1	279808.SH2468	RPLJ	Cytoplasmic			J	Translation, ribosomal structure and biogenesis	50s ribosomal protein L10
SH_1_SH_1_Contig_20_gene_7	435837.HMPREF0798_01067	RPSL	Cytoplasmic		YES	J	Translation, ribosomal structure and biogenesis	Interacts with and stabilizes bases of the 16S rRNA that are involved in tRNA selection in the A site and with the mRNA backbone. Located at the interface of the 30S and 50S subunits, it traverses the body of the 30S subunit contacting proteins on the other side and probably holding the rRNA structure together. The combined cluster of proteins S8, S12 and S17 appears to hold together the shoulder…
SH_1_SH_1_Contig_20_gene_8	158878.SAV0546	RPSG	Cytoplasmic			J	Translation, ribosomal structure and biogenesis	One of the primary rRNA binding proteins, it binds directly to 16S rRNA where it nucleates assembly of the head domain of the 30S subunit. Is located at the subunit interface close to the decoding center, probably blocks exit of the E-site tRNA (By similarity)
SH_1_SH_1_Contig_20_gene_9	279808.SH2460	FUSA	Cytoplasmic			J	Translation, ribosomal structure and biogenesis	Catalyzes the GTP-dependent ribosomal translocation step during translation elongation. During this step, the ribosome changes from the pre-translocational (PRE) to the post- translocational (POST) state as the newly formed A-site-bound peptidyl-tRNA and P-site-bound deacylated tRNA move to the P and E sites, respectively. Catalyzes the coordinated movement of the two tRNA molecules, the mRNA and…
SH_1_SH_1_Contig_22_gene_22	279808.SH2471	RPLA	Cytoplasmic		YES	J	Translation, ribosomal structure and biogenesis	Binds directly to 23S rRNA. The L1 stalk is quite mobile in the ribosome, and is involved in E site tRNA release (By similarity)
SH_1_SH_1_Contig_4_gene_117	279808.SH1206	RPSD	Cytoplasmic			J	Translation, ribosomal structure and biogenesis	One of the primary rRNA binding proteins, it binds directly to 16S rRNA where it nucleates assembly of the body of the 30S subunit (By similarity)
SH_1_SH_1_Contig_4_gene_140	279808.SH1180	YTPR	Cytoplasmic			J	Translation, ribosomal structure and biogenesis	TRNA binding domain protein
SH_1_SH_1_Contig_4_gene_28	279808.SH1301	ALAS	Cytoplasmic			J	Translation, ribosomal structure and biogenesis	Catalyzes the attachment of alanine to tRNA(Ala) in a two-step reaction alanine is first activated by ATP to form Ala- AMP and then transferred to the acceptor end of tRNA(Ala). Also edits incorrectly charged Ser-tRNA(Ala) and Gly-tRNA(Ala) via its editing domain (By similarity)
SH_1_SH_1_Contig_4_gene_38	279808.SH1291	ASPS	Cytoplasmic			J	Translation, ribosomal structure and biogenesis	aspartyl-trna synthetase
SH_1_SH_1_Contig_4_gene_48	279808.SH1281	QUEA	Unknown			J	Translation, ribosomal structure and biogenesis	Transfers and isomerizes the ribose moiety from AdoMet to the 7-aminomethyl group of 7-deazaguanine (preQ1-tRNA) to give epoxyqueuosine (oQ-tRNA) (By similarity)
SH_1_SH_1_Contig_4_gene_80	279808.SH1245	INFC	Cytoplasmic			J	Translation, ribosomal structure and biogenesis	IF-3 binds to the 30S ribosomal subunit and shifts the equilibrum between 70S ribosomes and their 50S and 30S subunits in favor of the free subunits, thus enhancing the availability of 30S subunits on which protein synthesis initiation begins (By similarity)
SH_1_SH_1_Contig_4_gene_82	279808.SH1242	THRS	Cytoplasmic			J	Translation, ribosomal structure and biogenesis	threonyL-tRNA synthetase
SH_1_SH_1_Contig_4_gene_95	279808.SH1228	DUSC	Cytoplasmic			J	Translation, ribosomal structure and biogenesis	Catalyzes the synthesis of dihydrouridine, a modified base found in the D-loop of most tRNAs (By similarity)
SH_1_SH_1_Contig_6_gene_11	265311.Mfl554	ARGS	Cytoplasmic			J	Translation, ribosomal structure and biogenesis	arginyl-trna synthetase
SH_1_SH_1_Contig_7_gene_18	279808.SH0014	RPLI	Cytoplasmic		YES	J	Translation, ribosomal structure and biogenesis	Binds to the 23S rRNA (By similarity)
SH_1_SH_1_Contig_8_gene_49	279808.SH2139	RAIA	Cytoplasmic			J	Translation, ribosomal structure and biogenesis	ribosomal subunit Interface protein
SH_1_SH_1_Contig_9_gene_25	279808.SH1053	GATB	Cytoplasmic			J	Translation, ribosomal structure and biogenesis	Allows the formation of correctly charged Asn-tRNA(Asn) or Gln-tRNA(Gln) through the transamidation of misacylated Asp- tRNA(Asn) or Glu-tRNA(Gln) in organisms which lack either or both of asparaginyl-tRNA or glutaminyl-tRNA synthetases. The reaction takes place in the presence of glutamine and ATP through an activated phospho-Asp-tRNA(Asn) or phospho-Glu-tRNA(Gln) (By similarity)
SH_1_SH_1_Contig_9_gene_26	279808.SH1052	GATA	Cytoplasmic			J	Translation, ribosomal structure and biogenesis	Allows the formation of correctly charged Gln-tRNA(Gln) through the transamidation of misacylated Glu-tRNA(Gln) in organisms which lack glutaminyl-tRNA synthetase. The reaction takes place in the presence of glutamine and ATP through an activated gamma-phospho-Glu-tRNA(Gln) (By similarity)
SH_1_SH_1_Contig_9_gene_27	279808.SH1051	GATC	Cytoplasmic			J	Translation, ribosomal structure and biogenesis	Allows the formation of correctly charged Asn-tRNA(Asn) or Gln-tRNA(Gln) through the transamidation of misacylated Asp- tRNA(Asn) or Glu-tRNA(Gln) in organisms which lack either or both of asparaginyl-tRNA or glutaminyl-tRNA synthetases. The reaction takes place in the presence of glutamine and ATP through an activated phospho-Asp-tRNA(Asn) or phospho-Glu-tRNA(Gln) (By similarity)
SH_1_SH_1_Contig_1_gene_103	158878.SAV0884		Cytoplasmic			K	Transcription	NA
SH_1_SH_1_Contig_1_gene_222	279808.SH1659	CODY	Cytoplasmic			K	Transcription	DNA-binding protein that represses the expression of many genes that are induced as cells make the transition from rapid exponential growth to stationary phase.
SH_1_SH_1_Contig_1_gene_233	279808.SH1648	NUSA	Cytoplasmic			K	Transcription	Transcription elongation factor NusA
SH_1_SH_1_Contig_11_gene_2	279808.SH1509	CSPA	Cytoplasmic			K	Transcription	Cold shock protein
SH_1_SH_1_Contig_11_gene_20	279808.SH1487		Unknown			K	Transcription	Acetyltransferase GNAT Family
SH_1_SH_1_Contig_12_gene_14	279808.SH0747	LYTR	CytoplasmicMembrane		YES	K	Transcription	TRANSCRIPTIONal
SH_1_SH_1_Contig_17_gene_45	279808.SH2398	CSPB	Cytoplasmic		YES	K	Transcription	Cold shock protein
SH_1_SH_1_Contig_20_gene_5	279808.SH2464	RPOC	Cytoplasmic			K	Transcription	DNA-dependent RNA polymerase catalyzes the transcription of DNA into RNA using the four ribonucleoside triphosphates as substrates (By similarity)
SH_1_SH_1_Contig_22_gene_20	279808.SH2473	NUSG	Cytoplasmic			K	Transcription	Participates in transcription elongation, termination and antitermination (By similarity)
SH_1_SH_1_Contig_24_gene_7	279808.SH1115	BL00170	Cytoplasmic			K	Transcription	Transcriptional regulator
SH_1_SH_1_Contig_27_gene_3	279808.SH0967	SIGB	Cytoplasmic			K	Transcription	Sigma factors are initiation factors that promote the attachment of RNA polymerase to specific initiation sites and are then released (By similarity)
SH_1_SH_1_Contig_4_gene_134	279808.SH1186	CCPA	Cytoplasmic			K	Transcription	catabolite control protein a
SH_1_SH_1_Contig_4_gene_20	279808.SH1309	GREA	Cytoplasmic			K	Transcription	Necessary for efficient RNA polymerase transcription elongation past template-encoded arresting sites. The arresting sites in DNA have the property of trapping a certain fraction of elongating RNA polymerases that pass through, resulting in locked ternary complexes. Cleavage of the nascent transcript by cleavage factors such as GreA or GreB allows the resumption of elongation from the new 3'termi…
SH_1_SH_1_Contig_6_gene_73	279808.SH2225	YEEN	Cytoplasmic			K	Transcription	transcriptional regulatory protein
SH_1_SH_1_Contig_6_gene_91	176279.SERP0342		Cytoplasmic		YES	K	Transcription	transcriptional regulator), MarR family
SH_1_SH_1_Contig_8_gene_82	279808.SH2105	RNR	Cytoplasmic			K	Transcription	3'-5' exoribonuclease that releases 5'-nucleoside monophosphates and is involved in maturation of structured RNAs (By similarity)
SH_1_SH_1_Contig_1_gene_104	435837.HMPREF0798_01393	XTMA	Unknown		YES	L	Replication, recombination and repair	terminase (Small subunit)
SH_1_SH_1_Contig_1_gene_217	279808.SH1664	TOPA	Cytoplasmic		YES	L	Replication, recombination and repair	Releases the supercoiling and torsional tension of DNA.
SH_1_SH_1_Contig_1_gene_77	396513.Sca_0475	SSB	Cytoplasmic			L	Replication, recombination and repair	single-stranded DNA-binding protein
SH_1_SH_1_Contig_10_gene_72	279808.SH1359	NFO	Cytoplasmic			L	Replication, recombination and repair	Endonuclease IV plays a role in DNA repair.
SH_1_SH_1_Contig_15_gene_33	279808.SH1983	ADDA	Cytoplasmic			L	Replication, recombination and repair	The heterodimer acts as both an ATP-dependent DNA helicase and an ATP-dependent, dual-direction single-stranded exonuclease. Recognizes the chi site generating a DNA molecule suitable for the initiation of homologous recombination. The AddA nuclease domain is required for chi fragment generation
SH_1_SH_1_Contig_17_gene_31	279808.SH2411	UNG	Cytoplasmic		YES	L	Replication, recombination and repair	Excises uracil residues from the DNA which can arise as a result of misincorporation of dUMP residues by DNA polymerase or due to deamination of cytosine (By similarity)
SH_1_SH_1_Contig_19_gene_12	279808.SH2520	TATD	Cytoplasmic			L	Replication, recombination and repair	Hydrolase, tatD family
SH_1_SH_1_Contig_19_gene_5	279808.SH2527	HOLB	Cytoplasmic			L	Replication, recombination and repair	dna polymerase iii
SH_1_SH_1_Contig_6_gene_12	279808.SH2292	NTH	Cytoplasmic			L	Replication, recombination and repair	Hhh-gpd family
SH_1_SH_1_Contig_6_gene_27	279808.SH2276	LDB1079	Cytoplasmic			L	Replication, recombination and repair	integrase family
SH_1_SH_1_Contig_7_gene_26	279808.SH0006	GYRA	Cytoplasmic			L	Replication, recombination and repair	DNA gyrase negatively supercoils closed circular double- stranded DNA in an ATP-dependent manner and also catalyzes the interconversion of other topological isomers of double-stranded DNA rings, including catenanes and knotted rings (By similarity)
SH_1_SH_1_Contig_7_gene_30	279808.SH0002	DNAN	Cytoplasmic			L	Replication, recombination and repair	DNA polymerase III is a complex, multichain enzyme responsible for most of the replicative synthesis in bacteria. This DNA polymerase also exhibits 3' to 5' exonuclease activity. The beta chain is required for initiation of replication once it is clamped onto DNA, it slides freely (bidirectional and ATP- independent) along duplex DNA (By similarity)
SH_1_SH_1_Contig_19_gene_20	279808.SH2512	GLMU	Cytoplasmic			M	Cell wall/membrane/envelope biogenesis	Catalyzes the last two sequential reactions in the de novo biosynthetic pathway for UDP-N-acetylglucosamine (UDP- GlcNAc). The C-terminal domain catalyzes the transfer of acetyl group from acetyl coenzyme A to glucosamine-1-phosphate (GlcN-1-P) to produce N-acetylglucosamine-1-phosphate (GlcNAc-1-P), which is converted into UDP-GlcNAc by the transfer of uridine 5- monophosphate (from uridine 5-tr…
SH_1_SH_1_Contig_27_gene_16	279808.SH0954	DDL	Cytoplasmic			M	Cell wall/membrane/envelope biogenesis	Cell wall formation (By similarity)
SH_1_SH_1_Contig_34_gene_3	279808.SH0880	GLMS	Cytoplasmic			M	Cell wall/membrane/envelope biogenesis	Catalyzes the first step in hexosamine metabolism, converting fructose-6P into glucosamine-6P using glutamine as a nitrogen source (By similarity)
SH_1_SH_1_Contig_4_gene_135	279808.SH1185	AROA	Cytoplasmic			M	Cell wall/membrane/envelope biogenesis	Phospho-2-dehydro-3-deoxyoctonate aldolase
SH_1_SH_1_Contig_4_gene_138	279808.SH1182	MURC	Cytoplasmic			M	Cell wall/membrane/envelope biogenesis	Cell wall formation (By similarity)
SH_1_SH_1_Contig_5_gene_111	596319.STAWA0001_2381	INLJ	Cellwall	YES		M	Cell wall/membrane/envelope biogenesis	Cell surface-associated protein implicated in virulence by promoting bacterial attachment to both alpha- and beta-chains of human fibrinogen and inducing the formation of bacterial clumps
SH_1_SH_1_Contig_6_gene_49	279808.SH2250	TAGF	CytoplasmicMembrane		YES	M	Cell wall/membrane/envelope biogenesis	teichoic acid biosynthesis
SH_1_SH_1_Contig_3_gene_172	435838.HMPREF0786_01053	PSCB	Extracellular	YES		N, U	Intracellular trafficking, secretion, and vesicular transport	domain protein
SH_1_SH_1_Contig_1_gene_220	279808.SH1661	HSLV	Cytoplasmic			O	Post-translational modification, protein turnover, and chaperones	Protease subunit of a proteasome-like degradation complex believed to be a general protein degrading machinery (By similarity)
SH_1_SH_1_Contig_1_gene_242	279808.SH1638	RNJB	Cytoplasmic			O	Post-translational modification, protein turnover, and chaperones	Metallo-Beta-Lactamase
SH_1_SH_1_Contig_1_gene_7	279808.SH1863	RNJA	Cytoplasmic			O	Post-translational modification, protein turnover, and chaperones	Metallo-Beta-Lactamase
SH_1_SH_1_Contig_13_gene_5	279808.SH2593	AHPF	CytoplasmicMembrane			O	Post-translational modification, protein turnover, and chaperones	Alkyl hydroperoxide reductase
SH_1_SH_1_Contig_15_gene_1	279808.SH2015	NIFU	Cytoplasmic			O	Post-translational modification, protein turnover, and chaperones	nifu domain-containing protein
SH_1_SH_1_Contig_15_gene_19	279808.SH1997	PPIB	Cytoplasmic		YES	O	Post-translational modification, protein turnover, and chaperones	PPIases accelerate the folding of proteins
SH_1_SH_1_Contig_19_gene_33	279808.SH2498	HSLO	Cytoplasmic			O	Post-translational modification, protein turnover, and chaperones	Redox regulated molecular chaperone. Protects both thermally unfolding and oxidatively damaged proteins from irreversible aggregation. Plays an important role in the bacterial defense system toward oxidative stress (By similarity)
SH_1_SH_1_Contig_22_gene_9	279808.SH2484	CLPC	Cytoplasmic			O	Post-translational modification, protein turnover, and chaperones	ATP-dependent Clp protease ATP-binding subunit
SH_1_SH_1_Contig_25_gene_4	279808.SH2038	SUFD	Unknown			O	Post-translational modification, protein turnover, and chaperones	feS assembly protein SufD
SH_1_SH_1_Contig_25_gene_7	279808.SH2035	SUFB	Cytoplasmic			O	Post-translational modification, protein turnover, and chaperones	FeS assembly protein SUFB
SH_1_SH_1_Contig_3_gene_24	435838.HMPREF0786_01159		Cellwall			O	Post-translational modification, protein turnover, and chaperones	Heat shock protein (HSP20
SH_1_SH_1_Contig_10_gene_13	279808.SH1418	FUR	Cytoplasmic			P	Inorganic ion transport and metabolism	Ferric uptake
SH_1_SH_1_Contig_10_gene_47	279808.SH1382	YQHL	Unknown			P	Inorganic ion transport and metabolism	rhodanese family
SH_1_SH_1_Contig_14_gene_68	279808.SH0768	FHUD	CytoplasmicMembrane	YES		P	Inorganic ion transport and metabolism	Periplasmic binding protein
SH_1_SH_1_Contig_15_gene_14	279808.SH2002	MRPD	CytoplasmicMembrane		YES	P	Inorganic ion transport and metabolism	Monovalent cation H antiporter subunit D
SH_1_SH_1_Contig_15_gene_36	279808.SH1979	CDR	CytoplasmicMembrane			P	Inorganic ion transport and metabolism	pyridine nucleotide-disulfide oxidoreductase
SH_1_SH_1_Contig_2_gene_48	279808.SH0414	CYSJ	CytoplasmicMembrane			P	Inorganic ion transport and metabolism	Component of the sulfite reductase complex that catalyzes the 6-electron reduction of sulfite to sulfide. This is one of several activities required for the biosynthesis of L- cysteine from sulfate. The flavoprotein component catalyzes the electron flow from NADPH - FAD - FMN to the hemoprotein component (By similarity)
SH_1_SH_1_Contig_2_gene_8	279808.SH0458	METQ	CytoplasmicMembrane	YES		P	Inorganic ion transport and metabolism	methionine ABC transporter substrate-binding
SH_1_SH_1_Contig_21_gene_3	525378.HMPREF0793_2489		Cytoplasmic			P	Inorganic ion transport and metabolism	Rhodanese-like domain
SH_1_SH_1_Contig_26_gene_13	279808.SH0863	FECB	Cytoplasmic	YES		P	Inorganic ion transport and metabolism	fecB, iron citrate ABC transporter substrate-binding
SH_1_SH_1_Contig_3_gene_1	279808.SH0686		CytoplasmicMembrane	YES		P	Inorganic ion transport and metabolism	iron permease, FTR1
SH_1_SH_1_Contig_3_gene_187	176279.SERP2132	COPZ	Cytoplasmic		YES	P	Inorganic ion transport and metabolism	copper ion binding protein
SH_1_SH_1_Contig_8_gene_104	279808.SH2052	ARSC	Unknown			P	Inorganic ion transport and metabolism	Transcriptional regulator, Spx MgsR family
SH_1_SH_1_Contig_13_gene_7	279808.SH2591		Cytoplasmic		YES	Q	Secondary metabolites biosynthesis, transport, and catabolism	hydratase
SH_1_SH_1_Contig_15_gene_34	279808.SH1982	FAHA	Cytoplasmic			Q	Secondary metabolites biosynthesis, transport, and catabolism	fumarylacetoacetate hydrolase
SH_1_SH_1_Contig_1_gene_106	158878.SAV0887	BL00983	Cytoplasmic			S	Function unknown	Phage Portal Protein
SH_1_SH_1_Contig_1_gene_111	764299.STRIC_2136		Cytoplasmic			S	Function unknown	NA
SH_1_SH_1_Contig_1_gene_112	93061.SAOUHSC_02043	BL00977	Unknown			S	Function unknown	phage capsid family
SH_1_SH_1_Contig_1_gene_114	698737.SLGD_02250		Cytoplasmic			S	Function unknown	Pfam:Phage_QLRG
SH_1_SH_1_Contig_1_gene_118	698737.SLGD_02246		Unknown			S	Function unknown	tail protein
SH_1_SH_1_Contig_1_gene_128	435838.HMPREF0786_00854		Cytoplasmic			S	Function unknown	acyl-CoA thioesterase
SH_1_SH_1_Contig_1_gene_130	435838.HMPREF0786_00854		Cytoplasmic		YES	S	Function unknown	acyl-CoA thioesterase
SH_1_SH_1_Contig_1_gene_143	279808.SH1737	MRAZ	Cytoplasmic			S	Function unknown	Cell division protein mraZ
SH_1_SH_1_Contig_1_gene_154	279808.SH1726	SEPF	Unknown		YES	S	Function unknown	Cell division protein that is part of the divisome complex and is recruited early to the Z-ring.
SH_1_SH_1_Contig_1_gene_24	279808.SH1846		Cytoplasmic			S	Function unknown	UPF0637 protein
SH_1_SH_1_Contig_1_gene_312	435837.HMPREF0798_00416	YNEF	CytoplasmicMembrane			S	Function unknown	UPF0154 protein
SH_1_SH_1_Contig_1_gene_320	714961.BFZC1_09115	YNER	Cytoplasmic		YES	S	Function unknown	HesB YadR YfhF-family protein
SH_1_SH_1_Contig_1_gene_353	279808.SH1521	YITL	Cytoplasmic			S	Function unknown	S1 RNA binding domain protein
SH_1_SH_1_Contig_1_gene_50	279808.SH1820	ZAPA	Cytoplasmic			S	Function unknown	Activator of cell division through the inhibition of FtsZ GTPase activity.
SH_1_SH_1_Contig_1_gene_64	396513.Sca_0068		Unknown	YES		S	Function unknown	NA
SH_1_SH_1_Contig_1_gene_67	279808.SH2391		Cytoplasmic			S	Function unknown	NA
SH_1_SH_1_Contig_1_gene_75	525378.HMPREF0793_1839		Cytoplasmic			S	Function unknown	Gp157 family
SH_1_SH_1_Contig_1_gene_76	279808.SH1793	STERM_0814	Unknown			S	Function unknown	Erf family
SH_1_SH_1_Contig_1_gene_8	279808.SH1862		Cytoplasmic			S	Function unknown	UPF0356 protein
SH_1_SH_1_Contig_10_gene_75	279808.SH1356	TRMK	Cytoplasmic			S	Function unknown	SAM-dependent methyltransferase
SH_1_SH_1_Contig_11_gene_11	1117943.SFHH103_02389		Cytoplasmic			S	Function unknown	Glyoxalase Bleomycin resistance protein
SH_1_SH_1_Contig_12_gene_12	279808.SH0749		Cytoplasmic			S	Function unknown	Protein of unknown function (DUF1641)
SH_1_SH_1_Contig_13_gene_59	158878.SAV0479	YAAK	Unknown			S	Function unknown	Binds to DNA and alters its conformation. May be involved in regulation of gene expression, nucleoid organization and DNA protection (By similarity)
SH_1_SH_1_Contig_14_gene_42	279808.SH0795	GDH	Cytoplasmic			S	Function unknown	Short-chain dehydrogenase reductase Sdr
SH_1_SH_1_Contig_16_gene_36	279808.SH0909		Cytoplasmic			S	Function unknown	Protein of unknown function (DUF2529)
SH_1_SH_1_Contig_17_gene_14	272620.KPN_00994		Cellwall	YES		S	Function unknown	Inherit from NOG: domain protein
SH_1_SH_1_Contig_17_gene_15	596319.STAWA0001_1449		Cytoplasmic			S	Function unknown	NA
SH_1_SH_1_Contig_17_gene_19	435837.HMPREF0798_01023	FOLE2	Cytoplasmic			S	Function unknown	Converts GTP to 7,8-dihydroneopterin triphosphate (By similarity)
SH_1_SH_1_Contig_17_gene_20	435837.HMPREF0798_01022		Cytoplasmic			S	Function unknown	lmbE family
SH_1_SH_1_Contig_17_gene_21	435837.HMPREF0798_01021		Unknown			S	Function unknown	Protein of unknown function (DUF1806)
SH_1_SH_1_Contig_18_gene_10	279808.SH1953		Unknown			S	Function unknown	UPF0738 protein
SH_1_SH_1_Contig_26_gene_8	279808.SH0868		Unknown		YES	S	Function unknown	UPF0457 protein
SH_1_SH_1_Contig_28_gene_15	279808.SH1084	YHBO	Cytoplasmic			S	Function unknown	intracellular protease Pfpi family
SH_1_SH_1_Contig_3_gene_118	279808.SH0567	YCNE	Cytoplasmic			S	Function unknown	Antibiotic biosynthesis monooxygenase
SH_1_SH_1_Contig_3_gene_136	279808.SH0550		Cytoplasmic			S	Function unknown	acetyltransferase
SH_1_SH_1_Contig_3_gene_181	279808.SH0502		Cytoplasmic			S	Function unknown	3-demethylubiquinone-9 3-methyltransferase
SH_1_SH_1_Contig_3_gene_19	279808.SH0668	YDAG	Unknown		YES	S	Function unknown	general stress protein
SH_1_SH_1_Contig_3_gene_51	585506.HMPREF0877_0997		Unknown	YES		S	Function unknown	LysM
SH_1_SH_1_Contig_31_gene_2	279808.SH0856	ASP23	Unknown		YES	S	Function unknown	alkaline shock protein
SH_1_SH_1_Contig_35_gene_7	525378.HMPREF0793_1646	YHBO	Cytoplasmic			S	Function unknown	intracellular protease Pfpi family
SH_1_SH_1_Contig_39_gene_5	176280.SE_p205	MOBC	Unknown		YES	S	Function unknown	mobilization protein
SH_1_SH_1_Contig_4_gene_105	279808.SH1218	YTKL	Cytoplasmic			S	Function unknown	UPF0173 metal-dependent hydrolase
SH_1_SH_1_Contig_4_gene_122	279808.SH1199		Cytoplasmic			S	Function unknown	haloacid dehalogenase-like
SH_1_SH_1_Contig_4_gene_141	279808.SH1179		Cytoplasmic			S	Function unknown	UPF0354 protein
SH_1_SH_1_Contig_4_gene_25	279808.SH1304	YRZB	Cytoplasmic			S	Function unknown	UPF0473 protein
SH_1_SH_1_Contig_4_gene_27	279808.SH1302	YRZL	Unknown		YES	S	Function unknown	UPF0297 protein
SH_1_SH_1_Contig_5_gene_106	279808.SH0097	YFMJ	Cytoplasmic			S	Function unknown	Alcohol dehydrogenase zinc-binding domain protein
SH_1_SH_1_Contig_5_gene_3	1117943.SFHH103_02528		CytoplasmicMembrane			S	Function unknown	nad(p)h dehydrogenase (quinone)
SH_1_SH_1_Contig_6_gene_59	279808.SH2240	YKVI	CytoplasmicMembrane		YES	S	Function unknown	Membrane
SH_1_SH_1_Contig_7_gene_29	279808.SH0003	YAAA	Cytoplasmic			S	Function unknown	S4 domain protein YaaA
SH_1_SH_1_Contig_7_gene_84	279808.SH2639		Cytoplasmic			S	Function unknown	cyclase, family
SH_1_SH_1_Contig_7_gene_99	435837.HMPREF0798_00579		Unknown		YES	S	Function unknown	host cell surface-exposed lipoprotein
SH_1_SH_1_Contig_8_gene_112	279808.SH2043		Unknown		YES	S	Function unknown	UPF0337 protein
SH_1_SH_1_Contig_1_gene_107	984892.SPSE_1075		Cytoplasmic			T	Signal transduction mechanisms	phage Mu protein F like protein
SH_1_SH_1_Contig_16_gene_44	279808.SH0901	LUXS	Cytoplasmic			T	Signal transduction mechanisms	Involved in the synthesis of autoinducer 2 (AI-2) which is secreted by bacteria and is used to communicate both the cell density and the metabolic potential of the environment. The regulation of gene expression in response to changes in cell density is called quorum sensing. Catalyzes the transformation of S-ribosylhomocysteine (RHC) to homocysteine (HC) and 4,5- dihydroxy-2,3-pentadione (DPD) (B…
SH_1_SH_1_Contig_16_gene_58	279808.SH0887		Cytoplasmic			T	Signal transduction mechanisms	Calcineurin-like phosphoesterase
SH_1_SH_1_Contig_7_gene_15	279808.SH0017	VICR	Cytoplasmic			T	Signal transduction mechanisms	response regulator
SH_1_SH_1_Contig_7_gene_19	279808.SH0013	YYBT	Cytoplasmic		YES	T	Signal transduction mechanisms	domain protein
SH_1_SH_1_Contig_9_gene_7	279808.SH1071	VRAR	Cytoplasmic			T	Signal transduction mechanisms	response regulator
SH_1_SH_1_Contig_4_gene_46	279808.SH1283	YAJC	CytoplasmicMembrane			U	Intracellular trafficking, secretion, and vesicular transport	preprotein translocase, subunit YajC
SH_1_SH_1_Contig_1_gene_343	279808.SH1531	FEMB	Cytoplasmic		YES	V	Defense mechanisms	Catalyzes the incorporation of amino acid(s) into the interchain peptide bridge of peptidoglycan, using aminoacyl-tRNA as amino acid donor (By similarity)
SH_1_SH_1_Contig_14_gene_47	279808.SH0790	FEMX	Cytoplasmic		YES	V	Defense mechanisms	Catalyzes the incorporation of amino acid(s) into the interchain peptide bridge of peptidoglycan, using aminoacyl-tRNA as amino acid donor (By similarity)
SH_1_SH_1_Contig_1_gene_108	Hypothetical protein	NA	Cellwall		YES	NA	NA	Function unknown
SH_1_SH_1_Contig_1_gene_109	Hypothetical protein	NA	Unknown	YES		NA	NA	Function unknown
SH_1_SH_1_Contig_1_gene_113	Hypothetical protein	NA	Cytoplasmic		YES	NA	NA	Function unknown
SH_1_SH_1_Contig_1_gene_115	Hypothetical protein	NA	Unknown		YES	NA	NA	Function unknown
SH_1_SH_1_Contig_1_gene_117	Hypothetical protein	NA	Unknown			NA	NA	Function unknown
SH_1_SH_1_Contig_1_gene_120	Hypothetical protein	NA	Cytoplasmic			NA	NA	Function unknown
SH_1_SH_1_Contig_1_gene_131	Hypothetical protein	NA	Cytoplasmic		YES	NA	NA	Function unknown
SH_1_SH_1_Contig_1_gene_132	279808.SH2339	XkdX	CytoplasmicMembrane		YES	NA	NA	Phage uncharacterized protein
SH_1_SH_1_Contig_1_gene_137	279808.SH1741	PSM1	Unknown	YES		NA	NA	Phenol soluble modulin beta, cytolysis, haemolysis
SH_1_SH_1_Contig_1_gene_138	279808.SH1742	PSM2	Unknown		YES	NA	NA	Phenol soluble modulin beta, cytolysis, haemolysis
SH_1_SH_1_Contig_1_gene_139	279808.SH1743	PSM3	Unknown		YES	NA	NA	Phenol soluble modulin beta, cytolysis, haemolysis
SH_1_SH_1_Contig_1_gene_254	Hypothetical protein	NA	Cytoplasmic		YES	NA	NA	Function unknown
SH_1_SH_1_Contig_1_gene_285	Hypothetical protein	NA	Cytoplasmic			NA	NA	Function unknown
SH_1_SH_1_Contig_1_gene_294	Hypothetical protein	NA	Unknown		YES	NA	NA	Function unknown
SH_1_SH_1_Contig_1_gene_63	Hypothetical protein	NA	Unknown			NA	NA	Function unknown
SH_1_SH_1_Contig_1_gene_68	Hypothetical protein	NA	Cytoplasmic			NA	NA	Function unknown
SH_1_SH_1_Contig_1_gene_90	Hypothetical protein	NA	Cytoplasmic			NA	NA	Function unknown
SH_1_SH_1_Contig_1_gene_93	Hypothetical protein	NA	Unknown		YES	NA	NA	Function unknown
SH_1_SH_1_Contig_1_gene_95	Hypothetical protein	NA	Unknown		YES	NA	NA	Function unknown
SH_1_SH_1_Contig_1_gene_96	Hypothetical protein	NA	Unknown		YES	NA	NA	Function unknown
SH_1_SH_1_Contig_13_gene_12	Hypothetical protein	NA	Unknown		YES	NA	NA	Function unknown
SH_1_SH_1_Contig_2_gene_109	Hypothetical protein	NA	Cytoplasmic		YES	NA	NA	Function unknown
SH_1_SH_1_Contig_2_gene_79	Hypothetical protein	NA	Extracellular	YES		NA	NA	Function unknown
SH_1_SH_1_Contig_2_gene_81	Hypothetical protein	NA	Extracellular	YES		NA	NA	Function unknown
SH_1_SH_1_Contig_2_gene_88	Hypothetical protein	NA	Cellwall	YES		NA	NA	Function unknown
SH_1_SH_1_Contig_21_gene_8	279808.CD037_12220	Phage repressor protein	Unknown			NA	NA	Function unknown
SH_1_SH_1_Contig_24_gene_15	279808.SH0278	nagB	Cytoplasmic			NA	NA	glucosamine-6-phosphate isomerase
SH_1_SH_1_Contig_3_gene_103	DUF 1413	NA	Unknown			NA	NA	Function unknown
SH_1_SH_1_Contig_3_gene_185	Hypothetical protein	NA	Unknown			NA	NA	Function unknown
SH_1_SH_1_Contig_30_gene_2	Hypothetical protein	NA	Unknown		YES	NA	NA	Function unknown
SH_1_SH_1_Contig_36_gene_5	Hypothetical protein	NA	Extracellular	YES		NA	NA	Function unknown
SH_1_SH_1_Contig_37_gene_1	YthXvdomain protein	NA	Unknown		YES	NA	NA	Function unknown
SH_1_SH_1_Contig_39_gene_4	Hypothetical protein	NA	Unknown		YES	NA	NA	Function unknown
SH_1_SH_1_Contig_5_gene_24	hypothetical protein	NA	Unknown	YES		NA	NA	Function unknown
SH_1_SH_1_Contig_6_gene_19	Hypothetical protein	NA	Unknown	YES		NA	NA	Function unknown
SH_1_SH_1_Contig_6_gene_22	HTH transcriptional regulator	NA	Cytoplasmic			NA	NA	Function unknown
SH_1_SH_1_Contig_6_gene_83	Hypothetical protein	NA	Cytoplasmic			NA	NA	Function unknown
SH_1_SH_1_Contig_7_gene_63	Hypothetical protein	NA	Unknown	YES		NA	NA	Function unknown
SH_1_SH_1_Contig_9_gene_46	Hypothetical protein	NA	CytoplasmicMembrane		YES	NA	NA	Function unknown
