# Supplementary material for: Proteome profiling of secreted and membrane vesicle associated proteins of an invasive and a commensal Staphylococcus haemolyticus isolate
Source: Data Brief. 2019 Jan 11;22:914–9. doi: 10.1016/j.dib.2018.11.147 (PMC6362860; doi:10.1016/j.dib.2018.11.147)
Supplement: Supplementary file 2 — Supplementary material [file mmc2.zip › 22.10.2018_Table _2_riBAQ values for strain 51-08_V2.xlsx]

## Sheet: Ark1
Table 2. rIBAQ values for proteins identified in membrane vesicles (MV) and total secretome of the clinical S.haemolyticus strain 51-08
iBAQ 51_08_	iBAQ 51_08_I	iBAQ 51_08_II	iBAQ MV_51_08_	iBAQ MV_51_08_I	iBAQ MV_51_08_II	riBAQ 51_08_	riBAQ 51_08_I	riBAQ 51_08_II	riBAQ MV_51_08_	riBAQ MV_51_08_I	riBAQ MV_51_08_II	riBAQ 51_08_	riBAQ 51_08_I	riBAQ 51_08_II	riBAQ MV_51_08_	riBAQ MV_51_08_I	riBAQ MV_51_08_II	N: Peptides	N: Razor + unique peptides	N: Unique peptides	N: Sequence coverage [%]	N: Unique + razor sequence coverage [%]	N: Unique sequence coverage [%]	N: Mol. weight [kDa]	N: Q-value	N: Score	N: Intensity	N: MS/MS count	T: Protein IDs	T: Gene names
1363300	959390	880780	1461200	0	0	7.88e-05	8.96e-05	6.04e-05	7.84e-05	0	0	0.0001	0.0001	0.0001	0.0001	0	0	1	1	1	4.9	4.9	4.9	32.407	0	4.7209	69970000	2	Contig_1_gene_104	Efem/EfeO family lipoprotein 597019:597882 forward MW:32407
2236200	1285100	1017600	7837100	0	25023000	0.000129	0.00012	6.98e-05	0.000421	0	0.000635	0.0001	0.0001	0.0001	0.0004	0	0.0006	8	8	8	25.1	25.1	25.1	39.163	0	100.69	598000000	30	Contig_1_gene_11	Putative uncharacterised protein 498304:499380 reverse MW:39163
517450	457220	454690	473900	0	1445200	2.99e-05	4.27e-05	3.12e-05	2.54e-05	0	3.67e-05	0	0	0	0	0	0	2	2	2	6.9	6.9	6.9	38.676	0	2.7313	56924000	3	Contig_1_gene_132	Putative uncharacterised protein 626603:627652 forward MW:38677
0	0	0	819670	0	583990	0	0	0	4.4e-05	0	1.48e-05	0	0	0	0	0	0	2	2	2	10.8	10.8	10.8	34.86	0	3.1912	22458000	2	Contig_1_gene_166	LytR family transcriptional regulator, partial 657126:658073 forward MW:34860
0	0	0	57389	0	464200	0	0	0	3.08e-06	0	1.18e-05	0	0	0	0	0	0	3	3	3	4.9	4.9	4.9	110.94	0	22.297	24515000	3	Contig_1_gene_167	Putative uncharacterised protein 658397:661351 forward MW:110942
0	0	0	2566700	0	896120	0	0	0	0.000138	0	2.27e-05	0	0	0	0.0001	0	0	1	1	1	6.4	6.4	6.4	17.713	0	2.445	20777000	2	Contig_1_gene_168	Putative uncharacterised protein 661351:661824 forward MW:17713
1324000	952490	1102500	0	0	0	7.66e-05	8.9e-05	7.57e-05	0	0	0	0.0001	0.0001	0.0001	0	0	0	1	1	1	3.9	3.9	3.9	29.959	0.009828	1.5604	43927000	2	Contig_1_gene_170	Mannosyl-glycoprotein endo-beta-N-acetylglucosaminidase 662349:663128 forward MW:29959
0	0	0	365420	0	546190	0	0	0	1.96e-05	0	1.39e-05	0	0	0	0	0	0	1	1	1	4.1	4.1	4.1	34.857	0	6.1254	14586000	2	Contig_1_gene_172	Putative 2-hydroxyacid dehydrogenase SH0752 664443:665399 reverse MW:34858
11391000	8563800	9676400	10214000	0	5189700	0.000659	0.0008	0.000664	0.000548	0	0.000132	0.0007	0.0008	0.0007	0.0005	0	0.0001	1	1	1	7.4	7.4	7.4	22.648	0	16.568	90070000	7	Contig_1_gene_175	Putative uncharacterised protein 666389:667036 reverse MW:22648
1113900	764450	855150	3924600	1880000	7479900	6.44e-05	7.14e-05	5.87e-05	0.000211	0.010044	0.00019	0.0001	0.0001	0.0001	0.0002	0.01	0.0002	3	3	3	7	7	7	47.269	0	2.8544	352000000	8	Contig_1_gene_2	Putative uncharacterised protein 487149:488351 forward MW:47269
16226000	8770900	2672900	9293500	0	19354000	0.000938	0.00082	0.000183	0.000499	0	0.000491	0.0009	0.0008	0.0002	0.0005	0	0.0005	3	3	3	12.4	12.4	12.4	37.108	0	158.28	507000000	20	Contig_1_gene_26	Alcohol dehydrogenase, zinc-containing 514723:515766 reverse MW:37109
2433100	3189600	4110500	0	0	1822500	0.000141	0.000298	0.000282	0	0	4.63e-05	0.0001	0.0003	0.0003	0	0	0	1	1	1	12.5	12.5	12.5	10.976	0.005128	1.8081	46222000	0	Contig_1_gene_4	Uncharacterized protein 488905:489171 reverse MW:10976
996540	793520	820830	1779400	0	12237000	5.76e-05	7.41e-05	5.63e-05	9.55e-05	0	0.000311	0.0001	0.0001	0.0001	0.0001	0	0.0003	4	4	4	21.1	21.1	21.1	26.735	0	19.225	200000000	13	Contig_1_gene_57	Putative uncharacterised protein 549383:550069 forward MW:26735
5477200	3350300	4334900	14196000	0	10964000	0.000317	0.000313	0.000297	0.000762	0	0.000278	0.0003	0.0003	0.0003	0.0008	0	0.0003	9	9	9	40.6	40.6	40.6	29.485	0	87.882	537000000	27	Contig_1_gene_60	Putative uncharacterised protein 552265:553065 forward MW:29485
0	0	0	6571300	0	7929700	0	0	0	0.000353	0	0.000201	0	0	0	0.0004	0	0.0002	1	1	1	21.7	21.7	21.7	6.728	0	8.1156	43503000	2	Contig_1_gene_69	Putative uncharacterised protein 560233:560415 forward MW:6728
535680	471360	840800	447010	0	296120	3.1e-05	4.4e-05	5.77e-05	2.4e-05	0	7.51e-06	0	0	0.0001	0	0	0	1	1	1	2.3	2.3	2.3	58.615	0	3.8211	64774000	5	Contig_1_gene_8	Putative uncharacterised protein 493722:495263 reverse MW:58616
1425900	928900	1273500	14778000	0	15000000	8.25e-05	8.68e-05	8.74e-05	0.000793	0	0.000381	0.0001	0.0001	0.0001	0.0008	0	0.0004	3	3	3	15	15	15	17.317	0	20.194	234000000	10	Contig_1_gene_84	HTH-type transcriptional regulator SarZ 577154:577597 reverse MW:17317
1199800	744640	1191400	1594900	0	3862900	6.94e-05	6.96e-05	8.18e-05	8.56e-05	0	9.8e-05	0.0001	0.0001	0.0001	0.0001	0	0.0001	11	11	11	13.4	13.4	13.4	101.97	0	38.13	421000000	26	Contig_10_gene_11	Valine--tRNA ligase 1142767:1145397 forward MW:101974
0	0	0	17081000	0	16177000	0	0	0	0.000917	0	0.000411	0	0	0	0.0009	0	0.0004	5	5	5	55.9	55.9	55.9	11.334	0	54.228	200000000	16	Contig_10_gene_20	Putative uncharacterised protein 1151375:1151683 forward MW:11334
4475900	1254800	3011400	17311000	0	10165000	0.000259	0.000117	0.000207	0.000929	0	0.000258	0.0003	0.0001	0.0002	0.0009	0	0.0003	3	3	3	34	34	34	10.359	0	47.497	181000000	16	Contig_10_gene_22	50S ribosomal protein L27 1152019:1152303 forward MW:10358
0	0	0	1019800	0	1327000	0	0	0	5.48e-05	0	3.37e-05	0	0	0	0.0001	0	0	1	1	1	9.3	9.3	9.3	9.6222	0	1.9651	7040500	2	Contig_10_gene_29	Putative uncharacterised protein 1158094:1158354 forward MW:9622
427210	247000	338840	0	0	0	2.47e-05	2.31e-05	2.33e-05	0	0	0	0	0	0	0	0	0	2	2	2	9.4	9.4	9.4	34.348	0	4.2036	20261000	2	Contig_10_gene_5	Porphobilinogen deaminase 1136701:1137633 forward MW:34348
0	0	0	3463200	0	0	0	0	0	0.000186	0	0	0	0	0	0.0002	0	0	1	1	1	16.4	16.4	16.4	18.663	0	20.668	27706000	1	Contig_10_gene_55	Transcription elongation factor GreA 1189559:1190056 forward MW:18663
0	764300	0	489480	0	824400	0	7.14e-05	0	2.63e-05	0	2.09e-05	0	0.0001	0	0	0	0	1	1	1	3.6	3.6	3.6	27.3	0	3.0348	18704000	1	Contig_10_gene_60	Putative uncharacterised protein 1194143:1194895 forward MW:27300
0	0	0	1950000	0	2015500	0	0	0	0.000105	0	5.11e-05	0	0	0	0.0001	0	0.0001	1	1	1	18.8	18.8	18.8	10.84	0.005115	1.8056	15862000	0	Contig_10_gene_66	Putative uncharacterised protein 1199567:1199857 forward MW:10840
947280	389670	166030	5926600	0	10973000	5.48e-05	3.64e-05	1.14e-05	0.000318	0	0.000278	0.0001	0	0	0.0003	0	0.0003	9	9	9	38	38	38	36.479	0	100.97	331000000	24	Contig_10_gene_7	Putative uncharacterised protein 1138330:1139304 forward MW:36479
2570000	0	0	3156300	0	7107800	0.000149	0	0	0.000169	0	0.00018	0.0001	0	0	0.0002	0	0.0002	6	2	1	44	20.9	8.8	18.767	0	16.851	128000000	5	Contig_100_gene_1	Putative uncharacterised protein 1364769:1365315 forward MW:18767
0	0	0	538590	0	1096800	0	0	0	2.89e-05	0	2.78e-05	0	0	0	0	0	0	2	2	2	5.3	5.3	5.3	44.885	0	20.677	42519000	2	Contig_11_gene_1	Putative uncharacterised protein 1649261:1650394 reverse MW:44886
0	0	0	934990	0	627000	0	0	0	5.02e-05	0	1.59e-05	0	0	0	0.0001	0	0	1	1	1	10.5	10.5	10.5	13.065	0	2.9875	9371900	1	Contig_11_gene_10	Uncharacterized protein 1657842:1658186 reverse MW:13065
368600	442150	476360	7877800	0	6370800	2.13e-05	4.13e-05	3.27e-05	0.000423	0	0.000162	0	0	0	0.0004	0	0.0002	16	16	16	37.5	37.5	37.5	55.91	0	187.9	466000000	36	Contig_11_gene_11	Uncharacterized protein 1658197:1659696 reverse MW:55911
1321600	1008700	769510	4307300	29456	9311800	7.64e-05	9.42e-05	5.28e-05	0.000231	0.000157	0.000236	0.0001	0.0001	0.0001	0.0002	0.0002	0.0002	16	16	16	22.7	22.7	22.7	97.233	0	256.62	703000000	44	Contig_11_gene_12	Putative uncharacterised protein 1659696:1662362 reverse MW:97235
835820	0	0	12890000	0	5883600	4.83e-05	0	0	0.000692	0	0.000149	0	0	0	0.0007	0	0.0001	2	2	2	27.4	27.4	27.4	19.747	0	33.635	118000000	5	Contig_11_gene_18	Putative tail protein 1669305:1669844 reverse MW:19747
1339800	2980400	3833400	15479000	10437	8136200	7.75e-05	0.000278	0.000263	0.000831	5.58e-05	0.000206	0.0001	0.0003	0.0003	0.0008	0.0001	0.0002	5	5	5	54.6	54.6	54.6	11.262	0	69.771	191000000	13	Contig_11_gene_23	Putative uncharacterised protein 1671327:1671620 reverse MW:11262
7466900	5616000	6687500	33704000	7229600	75904000	0.000432	0.000525	0.000459	0.001809	0.038625	0.001926	0.0004	0.0005	0.0005	0.0018	0.0386	0.0019	13	13	13	63.7	63.7	63.7	29.353	0	323.31	1780000000	91	Contig_11_gene_24	Major capsid protein 1671634:1672455 reverse MW:29353
7583100	13800000	17440000	12963000	494800	16897000	0.000439	0.001289	0.001197	0.000696	0.002644	0.000429	0.0004	0.0013	0.0012	0.0007	0.0026	0.0004	8	8	8	51.5	51.5	51.5	22.115	0	119.05	899000000	44	Contig_11_gene_25	Uncharacterized protein 1672477:1673067 reverse MW:22115
0	0	0	627930	0	1267900	0	0	0	3.37e-05	0	3.22e-05	0	0	0	0	0	0	3	3	3	7.1	7.1	7.1	55.892	0	8.8489	56874000	5	Contig_11_gene_27	Putative uncharacterised protein 1674069:1675505 reverse MW:55892
0	0	0	616000	0	1888300	0	0	0	3.31e-05	0	4.79e-05	0	0	0	0	0	0	1	1	1	6.2	6.2	6.2	15.152	0.002632	1.9596	15026000	3	Contig_11_gene_29	Terminase smal subunit 1676755:1677147 reverse MW:15152
4452200	1408000	3243300	12149000	0	31547000	0.000257	0.000132	0.000223	0.000652	0	0.000801	0.0003	0.0001	0.0002	0.0007	0	0.0008	16	16	16	29.5	29.5	29.5	79.896	0	275.01	2110000000	69	Contig_11_gene_5	ORF002 1652658:1654808 reverse MW:79897
7226700	7322600	8751600	34594000	4352300	61228000	0.000418	0.000684	0.000601	0.001857	0.023253	0.001554	0.0004	0.0007	0.0006	0.0019	0.0233	0.0016	9	9	9	62	62	62	15.171	0	134.64	988000000	39	Contig_11_gene_53	Single-stranded DNA-binding protein 1687239:1687652 reverse MW:15170
0	0	0	5648200	0	19883000	0	0	0	0.000303	0	0.000505	0	0	0	0.0003	0	0.0005	6	6	6	38.4	38.4	38.4	24.698	0	33.944	204000000	11	Contig_11_gene_54	Uncharacterized protein 1687645:1688295 reverse MW:24698
0	0	0	1735400	0	982150	0	0	0	9.32e-05	0	2.49e-05	0	0	0	0.0001	0	0	1	1	1	8.7	8.7	8.7	12.031	0.005181	1.8691	13588000	1	Contig_11_gene_63	Uncharacterized protein 1691065:1691379 forward MW:12031
0	0	0	376580	0	842500	0	0	0	2.02e-05	0	2.14e-05	0	0	0	0	0	0	3	3	3	6.3	6.3	6.3	65.562	0	5.489	45106000	3	Contig_11_gene_72	Succinate dehydrogenase flavoprotein subunit 1697796:1699562 reverse MW:65563
1310600	6645900	5782300	2969400	0	2824400	7.58e-05	0.000621	0.000397	0.000159	0	7.17e-05	0.0001	0.0006	0.0004	0.0002	0	0.0001	5	5	5	60.6	60.6	60.6	11.453	0	13.334	156000000	13	Contig_11_gene_75	Putative uncharacterised protein 1702570:1702884 reverse MW:11453
3127500	0	4611600	41130000	0	21656000	0.000181	0	0.000316	0.002208	0	0.00055	0.0002	0	0.0003	0.0022	0	0.0005	2	2	2	50.9	50.9	50.9	6.5015	0	35.175	141000000	10	Contig_11_gene_84	Putative uncharacterised protein 1714218:1714391 reverse MW:6501
2214100	598300	2132600	1986500	0	1448400	0.000128	5.59e-05	0.000146	0.000107	0	3.68e-05	0.0001	0.0001	0.0001	0.0001	0	0	2	2	2	11.2	11.2	11.2	18.233	0	4.3606	75419000	8	Contig_11_gene_87	Phosphopantetheine adenylyltransferase 1716399:1716884 reverse MW:18233
607630	0	629890	2286100	0	12808000	3.51e-05	0	4.32e-05	0.000123	0	0.000325	0	0	0	0.0001	0	0.0003	12	12	12	46.3	46.3	46.3	34.892	0	122.44	294000000	21	Contig_12_gene_13	HPr kinase/phosphorylase 1957536:1958471 reverse MW:34892
7753200	3134500	3367000	4172800	0	7202300	0.000448	0.000293	0.000231	0.000224	0	0.000183	0.0004	0.0003	0.0002	0.0002	0	0.0002	3	3	3	9.1	9.1	9.1	31.164	0	16.433	103000000	5	Contig_12_gene_19	Uncharacterized protein 1966386:1967246 reverse MW:31164
0	0	0	2297400	0	3722300	0	0	0	0.000123	0	9.45e-05	0	0	0	0.0001	0	0.0001	3	3	3	18.8	18.8	18.8	22.171	0	19.632	48158000	8	Contig_12_gene_22	Putative uncharacterised protein 1971692:1972270 reverse MW:22171
133550	408570	707520	10879000	0	9109700	7.72e-06	3.82e-05	4.86e-05	0.000584	0	0.000231	0	0	0	0.0006	0	0.0002	8	8	8	32.9	32.9	32.9	37.444	0	135.7	340000000	18	Contig_12_gene_44	Ribonucleoside-diphosphate reductase 2, beta subunit 1991543:1992511 reverse MW:37444
29104000	18924000	26632000	50777000	0	129000000	0.001683	0.001768	0.001828	0.002726	0	0.003273	0.0017	0.0018	0.0018	0.0027	0	0.0033	7	7	7	56.4	56.4	56.4	21.44	0	219.96	2040000000	60	Contig_12_gene_5	ATP-dependent Clp protease proteolytic subunit 1949359:1949946 reverse MW:21440
3632800	1309200	3562900	13361000	0	13907000	0.00021	0.000122	0.000245	0.000717	0	0.000353	0.0002	0.0001	0.0002	0.0007	0	0.0004	8	8	8	38	38	38	33.857	0	40.786	537000000	25	Contig_12_gene_9	Putative uncharacterised protein 1953747:1954688 reverse MW:33857
1173000	412500	0	749950	0	2804500	6.78e-05	3.85e-05	0	4.03e-05	0	7.12e-05	0.0001	0	0	0	0	0.0001	3	3	3	10	10	10	37.703	0	11.89	77100000	5	Contig_13_gene_2	Putative uncharacterised protein 430008:431060 reverse MW:37703
104000000	61185000	70187000	68635000	112160	107000000	0.006003	0.005717	0.004817	0.003685	0.000599	0.002705	0.006	0.0057	0.0048	0.0037	0.0006	0.0027	21	21	21	76.4	76.4	76.4	36.415	0	323.31	9030000000	220	Contig_13_gene_25	D-lactate dehydrogenase 448819:449811 reverse MW:36415
193890	116260	98540	1829300	0	3932400	1.12e-05	1.09e-05	6.76e-06	9.82e-05	0	9.98e-05	0	0	0	0.0001	0	0.0001	5	5	5	11.7	11.7	11.7	54.187	0	12.716	130000000	8	Contig_13_gene_27	Putative uncharacterised protein 451028:452521 forward MW:54188
403840	338980	143970	1106900	0	1772900	2.34e-05	3.17e-05	9.88e-06	5.94e-05	0	4.5e-05	0	0	0	0.0001	0	0	6	6	6	8	8	8	76.083	0	13.732	147000000	15	Contig_13_gene_39	Fructose-1,6-bisphosphatase class 3 464604:466568 reverse MW:76084
2076600	0	3917500	792920	0	0	0.00012	0	0.000269	4.26e-05	0	0	0.0001	0	0.0003	0	0	0	2	2	2	4.9	4.9	4.9	48.025	0.00995	1.6413	95019000	3	Contig_13_gene_55	gluconate:H+ symporter (GntP) family transporter 481163:482521 forward MW:48026
1110000000	903000000	513000000	1320000000	0	644000000	0.064399	0.084368	0.035219	0.07084	0	0.016353	0.0644	0.0844	0.0352	0.0708	0	0.0164	3	3	3	21.3	21.3	21.3	26.381	0	272.39	13500000000	144	Contig_14_gene_1	Putative uncharacterised protein 671484:672233 reverse MW:26381
0	0	0	1678100	0	1340100	0	0	0	9.01e-05	0	3.4e-05	0	0	0	0.0001	0	0	3	3	3	6.4	6.4	6.4	48.468	0	21.6	72436000	4	Contig_14_gene_28	Lipid II:glycine glycyltransferase 694187:695446 forward MW:48469
0	0	345090	8876800	0	3487100	0	0	2.37e-05	0.000477	0	8.85e-05	0	0	0	0.0005	0	0.0001	3	3	3	31.4	31.4	31.4	11.542	0	6.7229	63545000	5	Contig_14_gene_39	Putative uncharacterised protein 707931:708239 forward MW:11542
0	0	0	2179200	0	917570	0	0	0	0.000117	0	2.33e-05	0	0	0	0.0001	0	0	1	1	1	5.9	5.9	5.9	23.725	0	2.3849	27871000	0	Contig_14_gene_40	Putative uncharacterised protein 708267:708929 forward MW:23725
0	0	0	3497500	0	577110	0	0	0	0.000188	0	1.46e-05	0	0	0	0.0002	0	0	1	1	1	11	11	11	10.555	0	2.6714	24448000	2	Contig_14_gene_42	Putative uncharacterised protein 709579:709854 forward MW:10555
518010	442430	10408000	55385000	0	68087000	3e-05	4.13e-05	0.000714	0.002973	0	0.001728	0	0	0.0007	0.003	0	0.0017	9	9	9	35.4	35.4	35.4	30.143	0	165.07	1620000000	55	Contig_14_gene_43	50S ribosomal protein L2 709894:710727 forward MW:30143
1205100	457610	1000300	18008000	0	43865000	6.97e-05	4.28e-05	6.86e-05	0.000967	0	0.001113	0.0001	0	0.0001	0.001	0	0.0011	2	2	2	28.3	28.3	28.3	10.559	0	37.654	387000000	14	Contig_14_gene_44	Putative uncharacterised protein 710792:711070 forward MW:10559
22843	0	0	116000000	0	96411000	1.32e-06	0	0	0.006235	0	0.002447	0	0	0	0.0062	0	0.0024	5	5	5	50.4	50.4	50.4	12.821	0	38.162	1280000000	22	Contig_14_gene_45	Putative uncharacterised protein 711098:711451 forward MW:12821
3902100	5172300	9111000	124000000	0	126000000	0.000226	0.000483	0.000625	0.006644	0	0.00319	0.0002	0.0005	0.0006	0.0066	0	0.0032	3	3	3	46.4	46.4	46.4	8.0911	0	143.23	803000000	15	Contig_14_gene_48	50S ribosomal protein L29 712555:712764 forward MW:8091
739180	0	0	6105300	0	6078300	4.28e-05	0	0	0.000328	0	0.000154	0	0	0	0.0003	0	0.0002	5	5	5	47.4	47.4	47.4	13.638	0	28.647	90460000	9	Contig_14_gene_5	HTH-type transcriptional regulator SarR 675601:675945 forward MW:13638
9691900	7886700	9966200	12291000	0	11360000	0.000561	0.000737	0.000684	0.00066	0	0.000288	0.0006	0.0007	0.0007	0.0007	0	0.0003	1	1	1	9.5	9.5	9.5	11.534	0	1.991	154000000	4	Contig_14_gene_51	Putative uncharacterised protein 713490:713807 forward MW:11534
0	0	0	904120	0	244600	0	0	0	4.85e-05	0	6.21e-06	0	0	0	0	0	0	1	1	1	4.5	4.5	4.5	20.261	0	1.9615	13785000	1	Contig_14_gene_52	50S ribosomal protein L5 713833:714372 forward MW:20261
0	0	0	2822300	0	2557900	0	0	0	0.000152	0	6.49e-05	0	0	0	0.0002	0	0.0001	1	1	1	8.3	8.3	8.3	14.824	0	3.0315	37661000	3	Contig_14_gene_54	30S ribosomal protein S8 714612:715010 forward MW:14824
0	0	0	9581500	0	4214800	0	0	0	0.000514	0	0.000107	0	0	0	0.0005	0	0.0001	4	4	4	24.7	24.7	24.7	19.654	0	22.482	124000000	7	Contig_14_gene_55	Putative uncharacterised protein 715035:715571 forward MW:19654
0	0	0	779090	0	545240	0	0	0	4.18e-05	0	1.38e-05	0	0	0	0	0	0	2	2	2	14.5	14.5	14.5	17.727	0	4.7796	15892000	3	Contig_14_gene_57	30S ribosomal protein S5 715986:716486 forward MW:17727
0	1054000	1567100	0	0	0	0	9.85e-05	0.000108	0	0	0	0	0.0001	0.0001	0	0	0	1	1	1	11.9	11.9	11.9	6.5956	0.010076	1.7138	10484000	2	Contig_14_gene_58	50S ribosomal protein L30 716503:716682 forward MW:6595
811130	570130	1795500	14086000	0	19795000	4.69e-05	5.33e-05	0.000123	0.000756	0	0.000502	0	0.0001	0.0001	0.0008	0	0.0005	5	5	5	46.6	46.6	46.6	15.532	0	61.46	296000000	22	Contig_14_gene_59	Putative uncharacterised protein 716702:717142 forward MW:15531
9930200	6030300	9748000	14372000	0	13824000	0.000574	0.000563	0.000669	0.000772	0	0.000351	0.0006	0.0006	0.0007	0.0008	0	0.0004	6	6	6	31.9	31.9	31.9	24.092	0	238.61	809000000	59	Contig_14_gene_61	Putative uncharacterised protein 718453:719103 forward MW:24092
338630	350950	986630	22845000	0	13956000	1.96e-05	3.28e-05	6.77e-05	0.001226	0	0.000354	0	0	0.0001	0.0012	0	0.0004	4	4	4	30.6	30.6	30.6	13.762	0	24.494	269000000	11	Contig_14_gene_63	Putative uncharacterised protein 719688:720053 forward MW:13762
0	0	821730	1900300	0	2016400	0	0	5.64e-05	0.000102	0	5.12e-05	0	0	0.0001	0.0001	0	0.0001	1	1	1	10.1	10.1	10.1	13.882	0	8.5088	33169000	3	Contig_14_gene_64	Putative uncharacterised protein 720076:720465 forward MW:13882
3665800	7054000	8773700	24730000	0	20569000	0.000212	0.000659	0.000602	0.001328	0	0.000522	0.0002	0.0007	0.0006	0.0013	0	0.0005	9	9	9	33.1	33.1	33.1	34.993	0	138.81	1100000000	40	Contig_14_gene_65	DNA-directed RNA polymerase subunit alpha 720549:721493 forward MW:34994
0	0	0	127000000	0	102000000	0	0	0	0.006805	0	0.002583	0	0	0	0.0068	0	0.0026	5	5	5	46.3	46.3	46.3	13.82	0	149.64	1140000000	39	Contig_14_gene_66	50S ribosomal protein L17 721515:721886 forward MW:13820
282100	0	0	3199300	0	3013600	1.63e-05	0	0	0.000172	0	7.65e-05	0	0	0	0.0002	0	0.0001	5	5	5	21.6	21.6	21.6	34.281	0	27.593	104000000	7	Contig_14_gene_7	Putative uncharacterised protein 677401:678318 forward MW:34281
0	0	0	2410000	0	2808900	0	0	0	0.000129	0	7.13e-05	0	0	0	0.0001	0	0.0001	1	1	1	6.9	6.9	6.9	16.255	0	2.6489	46970000	2	Contig_14_gene_71	50S ribosomal protein L13 725861:726298 forward MW:16255
5991700	0	8009000	140000000	438720	185000000	0.000347	0	0.00055	0.007499	0.002344	0.004693	0.0003	0	0.0005	0.0075	0.0023	0.0047	6	6	6	55.4	55.4	55.4	14.67	0	113.31	1700000000	45	Contig_14_gene_72	Putative uncharacterised protein 726318:726710 forward MW:14670
424540	281500	201130	2922600	0	6985300	2.46e-05	2.63e-05	1.38e-05	0.000157	0	0.000177	0	0	0	0.0002	0	0.0002	6	6	6	26.7	26.7	26.7	35.373	0	43.555	141000000	9	Contig_14_gene_8	Putative uncharacterised protein 678426:679373 forward MW:35373
148020	130280	37983	3930500	0	1663800	8.56e-06	1.22e-05	2.61e-06	0.000211	0	4.22e-05	0	0	0	0.0002	0	0	8	8	8	14.8	14.8	14.8	62.807	0	33.063	160000000	10	Contig_15_gene_1	Putative uncharacterised protein 1838044:1839729 reverse MW:62807
0	0	0	1612300	0	1304800	0	0	0	8.66e-05	0	3.31e-05	0	0	0	0.0001	0	0	1	1	1	7.6	7.6	7.6	33.273	0	12.15	43757000	2	Contig_15_gene_15	Putative uncharacterised protein 1856168:1857073 reverse MW:33273
0	0	0	552230	0	1607800	0	0	0	2.96e-05	0	4.08e-05	0	0	0	0	0	0	2	2	2	13.2	13.2	13.2	21.739	0	2.35	25920000	2	Contig_15_gene_18	Signal peptidase IB 1864520:1865092 reverse MW:21739
22895000	15193000	19386000	81059000	0	164000000	0.001324	0.00142	0.00133	0.004352	0	0.004163	0.0013	0.0014	0.0013	0.0044	0	0.0042	17	17	17	56.4	56.4	56.4	49.614	0	323.31	6350000000	137	Contig_15_gene_21	Glucose-6-phosphate isomerase 1866438:1867769 reverse MW:49615
359210	0	0	103770	0	1350300	2.08e-05	0	0	5.57e-06	0	3.43e-05	0	0	0	0	0	0	3	3	3	12	12	12	44.452	0	8.013	36265000	2	Contig_15_gene_22	Argininosuccinate synthase 1868103:1869305 forward MW:44452
1993500	978410	1332600	3362600	0	1609200	0.000115	9.14e-05	9.15e-05	0.000181	0	4.08e-05	0.0001	0.0001	0.0001	0.0002	0	0	6	6	6	16.2	16.2	16.2	45.732	0	73.667	204000000	13	Contig_15_gene_26	Catabolic NAD-specific glutamate dehydrogenase RocG 1872296:1873540 reverse MW:45733
725320	0	693120	0	0	223410	4.19e-05	0	4.76e-05	0	0	5.67e-06	0	0	0	0	0	0	1	1	1	8.3	8.3	8.3	41.89	0	18.831	29553000	1	Contig_15_gene_28	Putative uncharacterised protein 1875250:1876377 reverse MW:41891
158230	0	177920	10448000	494290	18854000	9.15e-06	0	1.22e-05	0.000561	0.002641	0.000478	0	0	0	0.0006	0.0026	0.0005	13	13	13	41.1	41.1	41.1	53.536	0	168.25	723000000	34	Contig_15_gene_42	Probable cytosol aminopeptidase 1887581:1889050 reverse MW:53537
0	0	0	1308000	0	552780	0	0	0	7.02e-05	0	1.4e-05	0	0	0	0.0001	0	0	3	3	3	11.6	11.6	11.6	44.693	0	14.36	39077000	2	Contig_15_gene_43	NADH dehydrogenase-like protein SERP0527 1889261:1890478 reverse MW:44694
383590	484500	558420	10465000	0	15342000	2.22e-05	4.53e-05	3.83e-05	0.000562	0	0.000389	0	0	0	0.0006	0	0.0004	8	8	8	35	35	35	43.848	0	117.08	463000000	21	Contig_15_gene_6	3-oxoacyl-[acyl-carrier-protein] synthase 2 1844458:1845702 reverse MW:43849
1610500	0	1298600	0	0	2116300	9.31e-05	0	8.91e-05	0	0	5.37e-05	0.0001	0	0.0001	0	0	0.0001	1	1	1	6.7	6.7	6.7	34.019	0	17.954	70355000	3	Contig_15_gene_7	3-oxoacyl-[acyl-carrier-protein] synthase 3 protein 1 1845716:1846657 reverse MW:34020
0	52894	30196	1074500	0	1060000	0	4.94e-06	2.07e-06	5.77e-05	0	2.69e-05	0	0	0	0.0001	0	0	8	8	8	10.8	10.8	10.8	98.21	0	17.292	111000000	8	Contig_15_gene_9	Chaperone protein ClpB 1847356:1849965 reverse MW:98212
0	0	0	592050	0	1042800	0	0	0	3.18e-05	0	2.65e-05	0	0	0	0	0	0	2	2	2	7.8	7.8	7.8	35.186	0	9.3229	19619000	2	Contig_16_gene_17	Putative uncharacterised protein 2073713:2074675 reverse MW:35187
50077	0	0	1253700	0	3360400	2.9e-06	0	0	6.73e-05	0	8.53e-05	0	0	0	0.0001	0	0.0001	7	7	7	10	10	10	85.111	0	51.905	187000000	11	Contig_16_gene_23	Glycosyltransferase, group 2 family protein 2080785:2082953 reverse MW:85113
147000000	87195000	91480000	50030000	0	65158000	0.008483	0.008147	0.006278	0.002686	0	0.001654	0.0085	0.0081	0.0063	0.0027	0	0.0017	5	5	5	25	25	25	28.671	0	167.53	4410000000	71	Contig_16_gene_3	Putative uncharacterised protein 2060097:2060915 forward MW:28671
0	0	0	502090	0	650320	0	0	0	2.7e-05	0	1.65e-05	0	0	0	0	0	0	1	1	1	6.5	6.5	6.5	21.555	0.002611	1.9253	12676000	1	Contig_16_gene_46	Phage integrase family protein 2106268:2106825 reverse MW:21555
1408100	1228600	3226900	22970000	0	22197000	8.14e-05	0.000115	0.000221	0.001233	0	0.000563	0.0001	0.0001	0.0002	0.0012	0	0.0006	3	3	3	25	25	25	14.666	0	43.793	357000000	15	Contig_16_gene_51	Transcriptional regulator SarA 2110058:2110432 forward MW:14665
0	0	0	1033700	0	849300	0	0	0	5.55e-05	0	2.16e-05	0	0	0	0.0001	0	0	1	1	1	6	6	6	23.08	0	4.183	24479000	1	Contig_17_gene_1	30S ribosomal protein S4 1079685:1080287 reverse MW:23080
2780400	4893300	5311100	24347000	369620	7121900	0.000161	0.000457	0.000364	0.001307	0.001975	0.000181	0.0002	0.0005	0.0004	0.0013	0.002	0.0002	9	9	9	55.2	55.2	55.2	18.38	0	106.62	493000000	38	Contig_17_gene_10	Putative universal stress protein SSP1056 1089450:1089947 reverse MW:18379
11566000	4954900	8323200	21735000	0	32301000	0.000669	0.000463	0.000571	0.001167	0	0.00082	0.0007	0.0005	0.0006	0.0012	0	0.0008	14	14	14	51.2	51.2	51.2	39.965	0	201.66	1740000000	59	Contig_17_gene_11	Putative uncharacterised protein 1090091:1091212 forward MW:39966
522200	324330	0	261200	0	552410	3.02e-05	3.03e-05	0	1.4e-05	0	1.4e-05	0	0	0	0	0	0	3	3	3	8	8	8	39.79	0	2.9478	26562000	3	Contig_17_gene_12	Uncharacterized peptidase SA1530 1091286:1092341 reverse MW:39791
1435700	0	0	3727100	574480	8409400	8.3e-05	0	0	0.0002	0.003069	0.000213	0.0001	0	0	0.0002	0.0031	0.0002	3	3	3	24	24	24	25.327	0	28.385	99026000	4	Contig_17_gene_13	UPF0173 metal-dependent hydrolase Bsph_4138 1092496:1093185 forward MW:25327
1268200	0	1261700	3706300	0	2216900	7.33e-05	0	8.66e-05	0.000199	0	5.63e-05	0.0001	0	0.0001	0.0002	0	0.0001	2	2	2	18.2	18.2	18.2	15.167	0	14.153	59172000	4	Contig_17_gene_14	Putative uncharacterised protein 1093309:1093722 reverse MW:15167
1440700	1902900	1797300	6189900	0	9613300	8.33e-05	0.000178	0.000123	0.000332	0	0.000244	0.0001	0.0002	0.0001	0.0003	0	0.0002	3	3	3	17.6	17.6	17.6	35.202	0	22.433	209000000	7	Contig_17_gene_16	Putative uncharacterised protein 1095293:1096231 forward MW:35202
0	0	0	344970	0	0	0	0	0	1.85e-05	0	0	0	0	0	0	0	0	1	1	1	4	4	4	34.596	0	6.0861	5864400	1	Contig_17_gene_21	ATP-dependent 6-phosphofructokinase 1103062:1104030 forward MW:34596
0	0	0	502010	0	1747700	0	0	0	2.7e-05	0	4.44e-05	0	0	0	0	0	0	4	4	4	12.9	12.9	12.9	37.364	0	11.069	49494000	4	Contig_17_gene_23	Probable tRNA-dihydrouridine synthase 2 1106099:1107076 forward MW:37365
1309600	1143700	2041300	4309700	0	2658400	7.57e-05	0.000107	0.00014	0.000231	0	6.75e-05	0.0001	0.0001	0.0001	0.0002	0	0.0001	7	7	7	20.4	20.4	20.4	42.416	0	39.815	206000000	24	Contig_17_gene_25	Putative uncharacterized protein 1108902:1110020 forward MW:42416
0	0	0	347790	0	95845	0	0	0	1.87e-05	0	2.43e-06	0	0	0	0	0	0	2	2	2	4.7	4.7	4.7	46.655	0	4.5609	11091000	2	Contig_17_gene_26	Putative uncharacterised protein 1110064:1111332 forward MW:46656
0	0	0	17439000	0	11008000	0	0	0	0.000936	0	0.000279	0	0	0	0.0009	0	0.0003	3	3	3	18.6	18.6	18.6	23.278	0	21.273	228000000	6	Contig_17_gene_38	Translation initiation factor IF-3 1127053:1127652 forward MW:23278
0	0	2915400	28761000	0	26132000	0	0	0.0002	0.001544	0	0.000663	0	0	0.0002	0.0015	0	0.0007	4	4	4	28	28	28	13.7	0	53.093	289000000	31	Contig_17_gene_40	50S ribosomal protein L20 1127935:1128291 forward MW:13700
2609700	888860	6436600	32689000	0	25451000	0.000151	8.31e-05	0.000442	0.001755	0	0.000646	0.0002	0.0001	0.0004	0.0018	0	0.0006	9	9	9	25.3	25.3	25.3	48.823	0	175.09	1160000000	42	Contig_17_gene_43	Trigger factor 1130145:1131449 forward MW:48824
6074800	3691600	5056400	25929000	0	6777400	0.000351	0.000345	0.000347	0.001392	0	0.000172	0.0004	0.0003	0.0003	0.0014	0	0.0002	5	5	5	48.2	48.2	48.2	18.268	0	191.33	428000000	13	Contig_17_gene_7	Putative uncharacterised protein 1086449:1086943 forward MW:18268
84462000	44754000	36469000	118000000	33320000	445000000	0.004885	0.004182	0.002503	0.006309	0.178018	0.011299	0.0049	0.0042	0.0025	0.0063	0.178	0.0113	6	6	6	62.3	62.3	62.3	16.611	0	320.13	6860000000	75	Contig_18_gene_11	Putative uncharacterised protein 778693:779133 forward MW:16611
10989000	8032700	5057200	37465000	785490	89591000	0.000636	0.000751	0.000347	0.002011	0.004197	0.002274	0.0006	0.0008	0.0003	0.002	0.0042	0.0023	9	9	9	46.2	46.2	46.2	25.92	0	323.31	1520000000	78	Contig_18_gene_12	Putative uncharacterised protein 779206:779916 reverse MW:25920
1124900	411820	851830	521190	0	1399700	6.51e-05	3.85e-05	5.85e-05	2.8e-05	0	3.55e-05	0.0001	0	0.0001	0	0	0	2	2	2	6.6	6.6	6.6	44.045	0	14.635	77569000	5	Contig_18_gene_15	Putative uncharacterised protein 782120:783307 forward MW:44046
0	0	1488500	1762300	0	0	0	0	0.000102	9.46e-05	0	0	0	0	0.0001	0.0001	0	0	1	1	1	7.1	7.1	7.1	17.639	0	2.9781	19505000	1	Contig_18_gene_17	S-ribosylhomocysteine lyase 783728:784198 reverse MW:17639
910480	0	4194600	33492000	524800	26535000	5.27e-05	0	0.000288	0.001798	0.002804	0.000673	0.0001	0	0.0003	0.0018	0.0028	0.0007	7	7	7	43	43	43	20.245	0	169.43	525000000	26	Contig_18_gene_23	Probable DNA-directed RNA polymerase subunit delta 789873:790391 forward MW:20245
0	0	0	1191300	0	1576800	0	0	0	6.4e-05	0	4e-05	0	0	0	0.0001	0	0	1	1	1	8.1	8.1	8.1	20.079	0	6.8127	24913000	1	Contig_18_gene_25	Putative uncharacterised protein 792289:792810 reverse MW:20079
1499700	115280	684380	12311000	0	8912900	8.67e-05	1.08e-05	4.7e-05	0.000661	0	0.000226	0.0001	0	0	0.0007	0	0.0002	6	6	6	24.2	24.2	24.2	30.771	0	33.112	282000000	30	Contig_18_gene_26	Probable fructose-bisphosphate aldolase 793011:793868 forward MW:30772
0	0	0	605550	0	1045900	0	0	0	3.25e-05	0	2.65e-05	0	0	0	0	0	0	2	2	2	6.6	6.6	6.6	28.231	0	2.7648	18166000	3	Contig_18_gene_3	Phosphodiesterase family protein 771831:772562 forward MW:28231
0	392560	898770	1897700	0	1820400	0	3.67e-05	6.17e-05	0.000102	0	4.62e-05	0	0	0.0001	0.0001	0	0	1	1	1	16.5	16.5	16.5	9.7927	0	3.7444	30057000	1	Contig_18_gene_31	Putative uncharacterised protein 799243:799500 forward MW:9792
3491700	2150900	2401900	8290500	0	8935900	0.000202	0.000201	0.000165	0.000445	0	0.000227	0.0002	0.0002	0.0002	0.0004	0	0.0002	8	8	8	16.7	16.7	16.7	54.609	0	85.311	556000000	29	Contig_18_gene_46	ATP synthase subunit alpha 810076:811584 forward MW:54610
1969900	1211600	1476500	6003700	0	10803000	0.000114	0.000113	0.000101	0.000322	0	0.000274	0.0001	0.0001	0.0001	0.0003	0	0.0003	8	8	8	25.3	25.3	25.3	51.576	0	159.15	558000000	27	Contig_18_gene_48	ATP synthase subunit beta 812504:813916 forward MW:51577
8749600	0	8840400	8320300	1072200	40583000	0.000506	0	0.000607	0.000447	0.005728	0.00103	0.0005	0	0.0006	0.0004	0.0057	0.001	4	4	4	24.8	24.8	24.8	15.933	0	5.3723	405000000	16	Contig_18_gene_52	Putative uncharacterised protein 816109:816546 forward MW:15933
18894000	20083000	15556000	21662000	490510	13791000	0.001093	0.001876	0.001068	0.001163	0.002621	0.00035	0.0011	0.0019	0.0011	0.0012	0.0026	0.0003	4	4	4	28.1	28.1	28.1	24.616	0	40.325	452000000	22	Contig_18_gene_55	Probable transglycosylase SceD 818094:818801 forward MW:24616
1136700	0	0	3625400	0	8026600	6.57e-05	0	0	0.000195	0	0.000204	0.0001	0	0	0.0002	0	0.0002	2	2	2	19.5	19.5	19.5	17.824	0	39.625	115000000	5	Contig_19_gene_14	Uncharacterized protein 973061:973525 forward MW:17824
7528500	8335800	8927000	4997800	0	7703000	0.000435	0.000779	0.000613	0.000268	0	0.000195	0.0004	0.0008	0.0006	0.0003	0	0.0002	5	5	5	54.4	54.4	54.4	13.356	0	40.92	262000000	20	Contig_19_gene_16	UPF0342 protein SH1117 975095:975439 forward MW:13355
428950	460930	1110700	6586500	0	20135000	2.48e-05	4.31e-05	7.62e-05	0.000354	0	0.000511	0	0	0.0001	0.0004	0	0.0005	8	8	8	35.1	35.1	35.1	35.774	0	167.34	460000000	24	Contig_19_gene_19	Putative uncharacterised protein 979705:980646 forward MW:35774
1534400	847640	1383800	0	0	0	8.87e-05	7.92e-05	9.5e-05	0	0	0	0.0001	0.0001	0.0001	0	0	0	1	1	1	2.9	2.9	2.9	53.326	0	6.8851	90380000	5	Contig_19_gene_2	ABC transporter, inner membrane and binding protein subunit 962877:964331 forward MW:53327
998050	442540	204050	6525000	0	425050	5.77e-05	4.13e-05	1.4e-05	0.00035	0	1.08e-05	0.0001	0	0	0.0004	0	0	4	4	4	11.1	11.1	11.1	35.974	0	23.572	112000000	8	Contig_19_gene_20	Foldase protein PrsA 980810:981784 reverse MW:35974
1554100	0	943440	1451800	0	798850	8.99e-05	0	6.47e-05	7.79e-05	0	2.03e-05	0.0001	0	0.0001	0.0001	0	0	1	1	1	6	6	6	19.678	0	9.3803	33238000	5	Contig_19_gene_26	Signal transduction protein TRAP 985765:986265 reverse MW:19678
897030	212290	204390	1456700	0	1010500	5.19e-05	1.98e-05	1.4e-05	7.82e-05	0	2.56e-05	0.0001	0	0	0.0001	0	0	4	4	4	11.7	11.7	11.7	59.241	0	16.907	121000000	8	Contig_19_gene_37	Putative uncharacterised protein 996240:997832 reverse MW:59242
0	0	0	303120	0	166210	0	0	0	1.63e-05	0	4.22e-06	0	0	0	0	0	0	1	1	1	4	4	4	31.894	0	2.33	8448000	2	Contig_19_gene_40	Glyoxal reductase 1000702:1001538 forward MW:31894
7010800	4377800	4920300	22228000	0	12298000	0.000405	0.000409	0.000338	0.001193	0	0.000312	0.0004	0.0004	0.0003	0.0012	0	0.0003	10	10	10	54.4	54.4	54.4	25.752	0	152.13	915000000	47	Contig_19_gene_44	Putative uncharacterised protein 1002981:1003694 forward MW:25752
2488600	3088600	4900700	1796900	0	2288900	0.000144	0.000289	0.000336	9.65e-05	0	5.81e-05	0.0001	0.0003	0.0003	0.0001	0	0.0001	3	3	3	23.9	23.9	23.9	22.504	0	14.069	175000000	15	Contig_19_gene_6	Putative uncharacterised protein 966988:967593 forward MW:22504
134120	0	0	3003600	0	20117000	7.76e-06	0	0	0.000161	0	0.000511	0	0	0	0.0002	0	0.0005	6	6	6	23.8	23.8	23.8	38.202	0	172.18	395000000	19	Contig_2_gene_10	Putative aminopeptidase YhfE 1431419:1432456 reverse MW:38203
0	0	706840	23648	0	104490	0	0	4.85e-05	1.27e-06	0	2.65e-06	0	0	0	0	0	0	2	2	2	3.9	3.9	3.9	62.559	0	5.1479	24214000	3	Contig_2_gene_101	Ribonuclease J 2 1529537:1531210 reverse MW:62560
1846400	873690	1239500	7849100	0	20963000	0.000107	8.16e-05	8.51e-05	0.000421	0	0.000532	0.0001	0.0001	0.0001	0.0004	0	0.0005	22	22	22	41.7	41.7	41.7	77.296	0	323.31	1150000000	61	Contig_2_gene_102	Polyribonucleotide nucleotidyltransferase 1531418:1533520 reverse MW:77298
0	0	0	10634000	0	21954000	0	0	0	0.000571	0	0.000557	0	0	0	0.0006	0	0.0006	2	2	2	39.3	39.3	39.3	10.591	0	19.026	97766000	9	Contig_2_gene_103	30S ribosomal protein S15 1533656:1533925 reverse MW:10591
0	0	624550	1554400	0	1860800	0	0	4.29e-05	8.35e-05	0	4.72e-05	0	0	0	0.0001	0	0	4	4	4	9.3	9.3	9.3	45.854	0	8.954	68676000	11	Contig_2_gene_110	Transcription termination/antitermination protein NusA 1539462:1540694 reverse MW:45855
2277200	1039100	1573000	20598000	0	7762200	0.000132	9.71e-05	0.000108	0.001106	0	0.000197	0.0001	0.0001	0.0001	0.0011	0	0.0002	5	5	5	43.5	43.5	43.5	20.369	0	107.8	399000000	26	Contig_2_gene_117	Ribosome-recycling factor 1550926:1551480 reverse MW:20369
25563000	17904000	25997000	33144000	7941.7	43921000	0.001478	0.001673	0.001784	0.001779	4.24e-05	0.001115	0.0015	0.0017	0.0018	0.0018	0	0.0011	18	18	18	54.1	54.1	54.1	32.467	0	186.04	2780000000	104	Contig_2_gene_119	Elongation factor Ts 1552357:1553235 reverse MW:32467
0	0	0	1740500	0	748010	0	0	0	9.34e-05	0	1.9e-05	0	0	0	0.0001	0	0	2	2	2	7.3	7.3	7.3	29.781	0	6.0611	37327000	5	Contig_2_gene_120	Putative uncharacterised protein 1553393:1554181 reverse MW:29781
6031400	3706100	3325800	6888200	0	223160	0.000349	0.000346	0.000228	0.00037	0	5.66e-06	0.0003	0.0003	0.0002	0.0004	0	0	2	2	2	33.9	33.9	33.9	6.8888	0	4.3898	80699000	5	Contig_2_gene_13	Tautomerase 1435189:1435377 forward MW:6888
19071000	9528500	13931000	18371000	0	15143000	0.001103	0.00089	0.000956	0.000986	0	0.000384	0.0011	0.0009	0.001	0.001	0	0.0004	14	14	14	21.1	21.1	21.1	98.878	0	323.31	3040000000	121	Contig_2_gene_25	Putative uncharacterised protein 1450416:1453121 reverse MW:98880
0	0	0	2762900	0	3372100	0	0	0	0.000148	0	8.56e-05	0	0	0	0.0001	0	0.0001	1	1	1	11.9	11.9	11.9	9.6938	0	12.198	36810000	1	Contig_2_gene_31	Putative uncharacterised protein 1460802:1461056 reverse MW:9694
3801800	2113200	1883100	10144000	118800	16272000	0.00022	0.000197	0.000129	0.000545	0.000635	0.000413	0.0002	0.0002	0.0001	0.0005	0.0006	0.0004	16	16	16	30.8	30.8	30.8	73.077	0	186.82	1060000000	48	Contig_2_gene_32	Transketolase 1461265:1463253 reverse MW:73078
3740800	1649200	1728800	16578000	143580	32518000	0.000216	0.000154	0.000119	0.00089	0.000767	0.000825	0.0002	0.0002	0.0001	0.0009	0.0008	0.0008	17	17	17	47.5	47.5	47.5	58.063	0	323.31	1630000000	92	Contig_2_gene_40	Putative uncharacterised protein 1467798:1469309 reverse MW:58064
31747000	8963300	22132000	97420000	0	160000000	0.001836	0.000837	0.001519	0.00523	0	0.004057	0.0018	0.0008	0.0015	0.0052	0	0.0041	19	19	19	66.4	66.4	66.4	50.851	0	323.31	6400000000	176	Contig_2_gene_67	Glutamine synthetase 1490622:1491962 reverse MW:50852
6441.4	0	0	68843	0	608130	3.73e-07	0	0	3.7e-06	0	1.54e-05	0	0	0	0	0	0	3	3	3	4.9	4.9	4.9	64.715	0	8.2461	19136000	5	Contig_2_gene_87	Putative uncharacterised protein 1513044:1514804 reverse MW:64716
1198300	724800	1111800	3380900	0	4694700	6.93e-05	6.77e-05	7.63e-05	0.000182	0	0.000119	0.0001	0.0001	0.0001	0.0002	0	0.0001	5	5	5	12.8	12.8	12.8	49.941	0	60.326	222000000	14	Contig_2_gene_97	Peptidase%2C M16 family 1523575:1524864 reverse MW:49941
990860	783880	952180	1056500	62036	1086900	5.73e-05	7.32e-05	6.53e-05	5.67e-05	0.000331	2.76e-05	0.0001	0.0001	0.0001	0.0001	0.0003	0	2	2	2	5.4	5.4	5.4	49.094	0	7.5062	109000000	2	Contig_2_gene_98	M16C subfamily peptidase, putative 1524864:1526138 reverse MW:49095
2034100	866390	1772600	1404200	0	4491900	0.000118	8.1e-05	0.000122	7.54e-05	0	0.000114	0.0001	0.0001	0.0001	0.0001	0	0.0001	2	2	2	15.4	15.4	15.4	16.674	0	3.5371	84554000	10	Contig_20_gene_12	Putative uncharacterised protein 1329231:1329680 forward MW:16674
0	0	0	0	0	0	0	0	0	0	0	0	0	0	0	0	0	0	1	1	1	1.3	1.3	1.3	83.512	0	4.9242	0	2	Contig_20_gene_29	Transglycosylase 1346723:1349002 reverse MW:83513
16614000	6587600	3625800	48819000	423130	58618000	0.000961	0.000616	0.000249	0.002621	0.002261	0.001488	0.001	0.0006	0.0002	0.0026	0.0023	0.0015	49	49	42	53.3	53.3	43.4	167.06	0	323.31	11900000000	247	Contig_20_gene_38	Uncharacterized protein 1358719:1363412 forward MW:167064
1697500	1110800	2983100	3857200	0	2807900	9.82e-05	0.000104	0.000205	0.000207	0	7.13e-05	0.0001	0.0001	0.0002	0.0002	0	0.0001	10	10	10	28.3	28.3	28.3	43.174	0	22.838	212000000	18	Contig_20_gene_5	30S ribosomal protein S1 1322436:1323614 forward MW:43174
72312000	42946000	74257000	207000000	0	229000000	0.004182	0.004013	0.005096	0.01113	0	0.005807	0.0042	0.004	0.0051	0.0111	0	0.0058	5	5	5	61.1	61.1	61.1	9.6699	0	323.31	2500000000	89	Contig_20_gene_8	Putative uncharacterised protein 1326332:1326604 forward MW:9670
6040000000	2470000000	2670000000	65484000	3548300	541000000	0.349363	0.23114	0.183251	0.003516	0.018957	0.013735	0.3494	0.2311	0.1833	0.0035	0.019	0.0137	4	4	4	100	100	100	2.2318	0	21.09	23600000000	179	Contig_21_gene_16.5	PSM alpha 2299058..2299117 forward MW:2232
0	130460	236500	9390400	3933400	7582800	0	1.22e-05	1.62e-05	0.000504	0.021015	0.000192	0	0	0	0.0005	0.021	0.0002	10	10	10	41.3	41.3	41.3	36.018	0	120.22	383000000	48	Contig_21_gene_2	Putative uncharacterised protein 2283367:2284356 reverse MW:36019
0	0	0	972250	0	3681900	0	0	0	5.22e-05	0	9.34e-05	0	0	0	0.0001	0	0.0001	1	1	1	5.8	5.8	5.8	41.762	0	7.4768	60504000	1	Contig_21_gene_3	Putative uncharacterised protein 2284796:2285941 reverse MW:41762
857860	241730	2929000	25659000	0	44255000	4.96e-05	2.26e-05	0.000201	0.001378	0	0.001123	0	0	0.0002	0.0014	0	0.0011	20	20	20	52.7	52.7	52.7	52.576	0	240.93	2070000000	69	Contig_21_gene_31	Inosine-5-monophosphate dehydrogenase 2311127:2312593 reverse MW:52577
484100	1810000	1623300	5179400	0	1563500	2.8e-05	0.000169	0.000111	0.000278	0	3.97e-05	0	0.0002	0.0001	0.0003	0	0	2	2	2	17.8	17.8	17.8	15.221	0	11.646	85282000	8	Contig_21_gene_34	UPF0355 protein SAV0387 2315057:2315464 forward MW:15220
287000000	135000000	198000000	612000000	11591000	836000000	0.01659	0.012595	0.0136	0.032882	0.061927	0.021215	0.0166	0.0126	0.0136	0.0329	0.0619	0.0212	9	9	9	73.5	73.5	73.5	21.046	0	323.31	22900000000	175	Contig_21_gene_41	Alkyl hydroperoxide reductase subunit C 2320923:2321492 forward MW:21046
0	0	0	581770	0	716450	0	0	0	3.12e-05	0	1.82e-05	0	0	0	0	0	0	2	2	2	4.1	4.1	4.1	54.734	0	5.9773	36350000	3	Contig_21_gene_42	Alkyl hydroperoxide reductase subunit F 2321507:2323030 forward MW:54735
0	0	0	0	0	2889300	0	0	0	0	0	7.33e-05	0	0	0	0	0	0.0001	1	1	1	17.1	17.1	17.1	9.6416	0	2.7165	5778500	1	Contig_21_gene_9	Putative uncharacterised protein 2290432:2290680 reverse MW:9641
363000000	359000000	422000000	465000000	645730	315000000	0.020984	0.033588	0.028957	0.024962	0.00345	0.007997	0.021	0.0336	0.029	0.025	0.0034	0.008	5	5	5	37	37	37	24.64	0	216.74	7700000000	215	Contig_22_gene_19	Probable transglycosylase IsaA 397612:398328 forward MW:24640
0	0	6247700	663650	0	639110	0	0	0.000429	3.56e-05	0	1.62e-05	0	0	0.0004	0	0	0	1	1	1	19.1	19.1	19.1	7.9199	0	14.897	30202000	1	Contig_22_gene_29	Putative uncharacterised protein 409544:409750 reverse MW:7920
5390300	3521900	4501200	7573500	0	5509700	0.000312	0.000329	0.000309	0.000407	0	0.00014	0.0003	0.0003	0.0003	0.0004	0	0.0001	8	8	8	29.4	29.4	29.4	43.329	0	141.63	530000000	33	Contig_22_gene_39	Putative uncharacterised protein 417904:419070 reverse MW:43329
3826500	1767700	3562000	7789100	0	8093200	0.000221	0.000165	0.000244	0.000418	0	0.000205	0.0002	0.0002	0.0002	0.0004	0	0.0002	9	9	9	26	26	26	52.903	0	75.447	526000000	30	Contig_23_gene_1	Putative uncharacterised protein 1040192:1041601 forward MW:52904
0	0	0	0	0	0	0	0	0	0	0	0	0	0	0	0	0	0	1	1	1	8.3	8.3	8.3	18.579	0	2.3342	0	1	Contig_23_gene_13	UPF0478 protein SH1183 1054267:1054773 forward MW:18579
0	0	0	145200	0	125550	0	0	0	7.8e-06	0	3.19e-06	0	0	0	0	0	0	1	1	1	1.5	1.5	1.5	58.74	0	2.1117	8122500	2	Contig_23_gene_14	Uncharacterized protein 1054845:1056437 forward MW:58741
115210	0	0	0	0	134770	6.66e-06	0	0	0	0	3.42e-06	0	0	0	0	0	0	1	1	1	2.4	2.4	2.4	36.619	0.005208	1.8856	4749600	1	Contig_23_gene_16	Catabolite control protein A 1058132:1059124 forward MW:36620
3642700	2829500	3556700	12652000	0	10560000	0.000211	0.000264	0.000244	0.000679	0	0.000268	0.0002	0.0003	0.0002	0.0007	0	0.0003	9	9	9	22.2	22.2	22.2	59.699	0	115.3	931000000	53	Contig_23_gene_20	Putative uncharacterised protein 1063303:1064970 forward MW:59700
0	0	0	364820	0	670930	0	0	0	1.96e-05	0	1.7e-05	0	0	0	0	0	0	2	2	2	4.7	4.7	4.7	43.134	0	2.7154	17608000	3	Contig_23_gene_30	Aminotransferase, class V 1076801:1077961 reverse MW:43135
1714300	2573200	2188400	1008300	0	672870	9.91e-05	0.00024	0.00015	5.41e-05	0	1.71e-05	0.0001	0.0002	0.0002	0.0001	0	0	1	1	1	7.8	7.8	7.8	12.12	0	3.6362	57099000	6	Contig_23_gene_8	Putative uncharacterised protein 1047040:1047351 forward MW:12119
3093800	2852000	2815700	1401700	79594	1566700	0.000179	0.000266	0.000193	7.53e-05	0.000425	3.98e-05	0.0002	0.0003	0.0002	0.0001	0.0004	0	3	3	3	8.1	8.1	8.1	45.356	0	32.033	236000000	8	Contig_24_gene_13	Putative uncharacterised protein 2237930:2239120 reverse MW:45357
5257900	1340900	3481500	28788000	0	37264000	0.000304	0.000125	0.000239	0.001546	0	0.000946	0.0003	0.0001	0.0002	0.0015	0	0.0009	6	6	6	33.9	33.9	33.9	24.282	0	25.292	533000000	20	Contig_24_gene_17	Putative uncharacterised protein 2244964:2245629 reverse MW:24282
12157000	11709000	17357000	27686000	9898.1	48628000	0.000703	0.001094	0.001191	0.001486	5.29e-05	0.001234	0.0007	0.0011	0.0012	0.0015	0.0001	0.0012	7	7	7	65	65	65	11.264	0	62.5	823000000	55	Contig_24_gene_20	Putative septation protein SpoVG 2248453:2248755 reverse MW:11263
11285000	4318000	7037800	7164500	0	17775000	0.000653	0.000403	0.000483	0.000385	0	0.000451	0.0007	0.0004	0.0005	0.0004	0	0.0005	3	3	3	29.4	29.4	29.4	13.809	0	55.047	190000000	20	Contig_24_gene_21	Putative uncharacterised protein 2248823:2249203 reverse MW:13809
0	0	0	844050	0	3106200	0	0	0	4.53e-05	0	7.88e-05	0	0	0	0	0	0.0001	2	2	2	11.3	11.3	11.3	29.27	0	9.9154	47403000	3	Contig_24_gene_27	Putative uncharacterised protein 2253175:2253945 reverse MW:29270
0	0	211270	294310	0	258680	0	0	1.45e-05	1.58e-05	0	6.56e-06	0	0	0	0	0	0	1	1	1	2.7	2.7	2.7	75.268	0	4.208	29806000	1	Contig_24_gene_28	Methionine--tRNA ligase 2253975:2255954 reverse MW:75269
1848300	3430800	2428400	0	0	1535600	0.000107	0.000321	0.000167	0	0	3.9e-05	0.0001	0.0003	0.0002	0	0	0	1	1	1	8.3	8.3	8.3	11.913	0	2.0733	36972000	6	Contig_24_gene_35	Putative uncharacterised protein 2260591:2260920 reverse MW:11913
5576500	2578300	3696700	7007700	0	3933000	0.000323	0.000241	0.000254	0.000376	0	9.98e-05	0.0003	0.0002	0.0003	0.0004	0	0.0001	5	5	5	21	21	21	32.966	0	12.311	319000000	14	Contig_24_gene_5	Cysteine synthase 2229944:2230876 reverse MW:32966
0	0	235330	668360	0	1091200	0	0	1.61e-05	3.59e-05	0	2.77e-05	0	0	0	0	0	0	2	2	2	9.5	9.5	9.5	31.836	0	12.34	27929000	6	Contig_24_gene_6	33 kDa chaperonin 2231080:2231964 reverse MW:31836
2140400	270960	1071700	2359500	0	2389700	0.000124	2.53e-05	7.35e-05	0.000127	0	6.06e-05	0.0001	0	0.0001	0.0001	0	0.0001	3	3	3	6.1	6.1	6.1	81.218	0	12.836	296000000	6	Contig_24_gene_7	ATP-dependent zinc metalloprotease FtsH 2232201:2234384 reverse MW:81220
1153200	675380	925520	4936500	0	3204900	6.67e-05	6.31e-05	6.35e-05	0.000265	0	8.13e-05	0.0001	0.0001	0.0001	0.0003	0	0.0001	3	3	3	21.2	21.2	21.2	20.252	0	27.718	120000000	4	Contig_24_gene_8	Putative uncharacterised protein 2234647:2235186 reverse MW:20252
90522000	45462000	51283000	134000000	231100	169000000	0.005235	0.004248	0.003519	0.007171	0.001235	0.004292	0.0052	0.0042	0.0035	0.0072	0.0012	0.0043	12	12	12	56.5	56.5	56.5	35.048	0	323.31	6860000000	99	Contig_25_gene_15	Phosphate acetyltransferase 2138851:2139840 reverse MW:35049
8873600	4603800	7606200	29848000	0	61983000	0.000513	0.00043	0.000522	0.001602	0	0.001573	0.0005	0.0004	0.0005	0.0016	0	0.0016	14	14	14	52.6	52.6	52.6	29.688	0	183.62	1810000000	98	Contig_25_gene_16	Putative uncharacterised protein 2140014:2140763 forward MW:29688
0	0	0	222460	0	804500	0	0	0	1.19e-05	0	2.04e-05	0	0	0	0	0	0	3	3	3	6.7	6.7	6.7	50.706	0	3.7297	23620000	3	Contig_25_gene_2	Uncharacterized protein YwfO 2127560:2128858 reverse MW:50707
1470000	1868500	0	1864600	0	1459300	8.5e-05	0.000175	0	0.0001	0	3.7e-05	0.0001	0.0002	0	0.0001	0	0	1	1	1	6.6	6.6	6.6	22.807	0	6.9118	59961000	4	Contig_25_gene_31	Putative uncharacterised protein 2153050:2153691 reverse MW:22807
3346300	0	1741400	2552300	0	0	0.000194	0	0.00012	0.000137	0	0	0.0002	0	0.0001	0.0001	0	0	1	1	1	7.5	7.5	7.5	13.711	0	2.4435	30560000	6	Contig_25_gene_32	Putative uncharacterised protein 2153952:2154314 forward MW:13711
934240	591940	1253600	4261500	304790	7241200	5.4e-05	5.53e-05	8.6e-05	0.000229	0.001628	0.000184	0.0001	0.0001	0.0001	0.0002	0.0016	0.0002	4	4	4	14.7	14.7	14.7	33.672	0	45.889	277000000	18	Contig_25_gene_34	GTP cyclohydrolase FolE2 2155007:2155885 forward MW:33672
0	0	0	629380	0	1225800	0	0	0	3.38e-05	0	3.11e-05	0	0	0	0	0	0	1	1	1	11.7	11.7	11.7	16.865	0	11.383	16696000	1	Contig_26_gene_17	HTH-type transcriptional regulator MgrA 2039581:2040018 forward MW:16865
0	974790	1421000	3561200	0	278450	0	9.11e-05	9.75e-05	0.000191	0	7.07e-06	0	0.0001	0.0001	0.0002	0	0	2	2	2	17.3	17.3	17.3	11.287	0	3.9407	43648000	5	Contig_26_gene_25	Uncharacterized protein 2047292:2047588 reverse MW:11286
0	0	0	0	0	1528900	0	0	0	0	0	3.88e-05	0	0	0	0	0	0	1	1	1	9.2	9.2	9.2	26.479	0	12.732	16818000	1	Contig_26_gene_35	Putative uncharacterised protein 2054972:2055688 reverse MW:26479
0	0	0	0	0	1299100	0	0	0	0	0	3.3e-05	0	0	0	0	0	0	1	1	1	9.4	9.4	9.4	15.52	0	8.312	10393000	2	Contig_26_gene_9	Putative uncharacterised protein 2032940:2033359 forward MW:15520
3093200	3077400	5275200	3747700	0	4277100	0.000179	0.000288	0.000362	0.000201	0	0.000109	0.0002	0.0003	0.0004	0.0002	0	0.0001	2	2	2	15.7	15.7	15.7	15.249	0	9.0882	156000000	19	Contig_27_gene_13	Organic hydroperoxide resistance protein-like 1 1922611:1923033 forward MW:15248
2061400	737010	2323800	2041900	0	2769900	0.000119	6.89e-05	0.000159	0.00011	0	7.03e-05	0.0001	0.0001	0.0002	0.0001	0	0.0001	4	4	4	21.8	21.8	21.8	22.866	0	10.39	109000000	6	Contig_27_gene_16	Putative uncharacterised protein 1924737:1925345 reverse MW:22866
3813900	1934700	2026500	17162000	166130	11869000	0.000221	0.000181	0.000139	0.000921	0.000888	0.000301	0.0002	0.0002	0.0001	0.0009	0.0009	0.0003	9	9	9	37.6	37.6	37.6	30.318	0	92.158	592000000	41	Contig_27_gene_3	Putative uncharacterised protein 1915964:1916779 reverse MW:30318
0	0	0	880430	0	549010	0	0	0	4.73e-05	0	1.39e-05	0	0	0	0	0	0	4	4	4	5.7	5.7	5.7	91.127	0	19.619	55748000	5	Contig_27_gene_31	Putative uncharacterised protein 1934164:1936545 reverse MW:91129
54031000	25173000	36476000	327000000	36106	619000000	0.003125	0.002352	0.002503	0.017541	0.000193	0.0157	0.0031	0.0024	0.0025	0.0175	0.0002	0.0157	24	24	24	70	70	70	47.134	0	323.31	23300000000	339	Contig_27_gene_35	Putative uncharacterised protein 1938587:1939891 reverse MW:47135
13026000	6413500	10684000	14194000	0	28346000	0.000753	0.000599	0.000733	0.000762	0	0.000719	0.0008	0.0006	0.0007	0.0008	0	0.0007	11	11	11	25.7	25.7	25.7	56.294	0	130.32	1380000000	80	Contig_27_gene_36	2,3-bisphosphoglycerate-independent phosphoglycerate mutase 1940046:1941563 reverse MW:56295
23739000	11127000	14718000	36067000	5286.5	42585000	0.001373	0.00104	0.00101	0.001936	2.82e-05	0.001081	0.0014	0.001	0.001	0.0019	0	0.0011	10	10	10	60.9	60.9	60.9	27.415	0	218.14	1920000000	91	Contig_27_gene_37	Triosephosphate isomerase 1941566:1942327 reverse MW:27415
0	0	1111100	149420	0	318080	0	0	7.62e-05	8.02e-06	0	8.07e-06	0	0	0.0001	0	0	0	2	2	2	4.5	4.5	4.5	42.421	0	2.5206	29993000	2	Contig_27_gene_38	Putative uncharacterised protein 1942455:1943645 reverse MW:42421
42480000	26957000	31642000	122000000	0	145000000	0.002457	0.002519	0.002171	0.006533	0	0.003675	0.0025	0.0025	0.0022	0.0065	0	0.0037	13	13	13	60.9	60.9	60.9	36.102	0	323.31	5880000000	171	Contig_27_gene_39	Glyceraldehyde-3-phosphate dehydrogenase 1943809:1944816 reverse MW:36103
29548000	34070000	18931000	113000000	3766600	86149000	0.001709	0.003183	0.001299	0.00609	0.020124	0.002186	0.0017	0.0032	0.0013	0.0061	0.0201	0.0022	3	3	3	36.5	36.5	36.5	14.036	0	290.51	1140000000	25	Contig_27_gene_8	Putative uncharacterised protein 1919628:1920008 reverse MW:14036
0	0	0	1125400	0	412700	0	0	0	6.04e-05	0	1.05e-05	0	0	0	0.0001	0	0	2	2	2	9.9	9.9	9.9	23.94	0	2.4601	19996000	2	Contig_28_gene_13	Putative uncharacterised protein 1733828:1734439 forward MW:23940
2952500	878380	1503200	59971000	0	77684000	0.000171	8.21e-05	0.000103	0.00322	0	0.001971	0.0002	0.0001	0.0001	0.0032	0	0.002	16	16	16	44.7	44.7	44.7	49.648	0	203.06	3290000000	68	Contig_28_gene_23	Putative uncharacterised protein 1743180:1744586 reverse MW:49649
13502000	4688000	24121000	203000000	0	71701000	0.000781	0.000438	0.001655	0.010896	0	0.00182	0.0008	0.0004	0.0017	0.0109	0	0.0018	15	15	15	49.4	49.4	49.4	46.582	0	212.72	5710000000	103	Contig_28_gene_24	Dihydrolipoyllysine-residue acetyltransferase component of pyruvate dehydrogenase complex 1744590:1745891 reverse MW:46582
19770000	7892700	30570000	184000000	0	120000000	0.001143	0.000737	0.002098	0.009897	0	0.003047	0.0011	0.0007	0.0021	0.0099	0	0.003	15	15	15	58.8	58.8	58.8	35.221	0	323.31	6890000000	142	Contig_28_gene_25	Pyruvate dehydrogenase E1 component subunit beta 1746094:1747071 reverse MW:35221
7626800	15242000	26454000	89895000	0	71140000	0.000441	0.001424	0.001815	0.004826	0	0.001805	0.0004	0.0014	0.0018	0.0048	0	0.0018	16	16	16	52.4	52.4	52.4	41.527	0	323.31	3370000000	193	Contig_28_gene_26	Pyruvate dehydrogenase (Acetyl-transferring) E1 component, alpha subunit 1747075:1748187 reverse MW:41528
1324000	2511300	1997000	4537300	94004	1266700	7.66e-05	0.000235	0.000137	0.000244	0.000502	3.21e-05	0.0001	0.0002	0.0001	0.0002	0.0005	0	2	2	2	8.2	8.2	8.2	23.832	0	5.9404	152000000	12	Contig_28_gene_27	Putative uncharacterised protein 1748360:1748983 reverse MW:23831
587810	0	0	474270	0	434440	3.4e-05	0	0	2.55e-05	0	1.1e-05	0	0	0	0	0	0	2	2	2	14.8	14.8	14.8	20.592	0	3.4209	13469000	2	Contig_28_gene_28	Peptide deformylase 2 1749114:1749665 forward MW:20592
4146800	4430700	3931800	2264500	0	0	0.00024	0.000414	0.00027	0.000122	0	0	0.0002	0.0004	0.0003	0.0001	0	0	1	1	1	12.5	12.5	12.5	8.7345	0.005141	1.8163	73869000	1	Contig_28_gene_29	Putative uncharacterised protein 1750155:1750373 forward MW:8734
5476700	3140900	3056300	1949900	0	233710	0.000317	0.000293	0.00021	0.000105	0	5.93e-06	0.0003	0.0003	0.0002	0.0001	0	0	3	3	3	15.4	15.4	15.4	19.602	0	8.6434	125000000	4	Contig_29_gene_11	Putative uncharacterised protein 1819711:1820220 reverse MW:19602
0	0	0	234700	0	455660	0	0	0	1.26e-05	0	1.16e-05	0	0	0	0	0	0	1	1	1	3.9	3.9	3.9	28.076	0	2.5751	11046000	2	Contig_29_gene_14	Enoyl-[acyl-carrier-protein] reductase [NADPH] FabI 1822661:1823431 reverse MW:28076
10029000	6133000	7513900	19177000	241240	35775000	0.00058	0.000573	0.000516	0.00103	0.001289	0.000908	0.0006	0.0006	0.0005	0.001	0.0013	0.0009	23	23	23	44.7	44.7	44.7	70.001	0	145.87	2450000000	73	Contig_29_gene_24	Oligoendopeptidase F homolog 1832202:1834010 reverse MW:70002
879320	0	608590	0	0	575820	5.09e-05	0	4.18e-05	0	0	1.46e-05	0.0001	0	0	0	0	0	2	2	2	16	16	16	15.421	0	11.13	16510000	2	Contig_29_gene_27	Regulatory protein Spx 1836056:1836451 reverse MW:15421
1345700	241870	198480	9080300	0	10073000	7.78e-05	2.26e-05	1.36e-05	0.000487	0	0.000256	0.0001	0	0	0.0005	0	0.0003	6	6	6	20.1	20.1	20.1	37.258	0	35.242	314000000	18	Contig_29_gene_28	Putative uncharacterised protein 1836740:1837729 forward MW:37259
531730	1148900	626680	51325	1928.1	404800	3.08e-05	0.000107	4.3e-05	2.76e-06	1.03e-05	1.03e-05	0	0.0001	0	0	0	0	4	4	4	5.6	5.6	5.6	73.037	0	6.6201	96786000	11	Contig_29_gene_4	Serine protease HtrA-like 1810299:1812218 reverse MW:73038
0	40563	42576	1814700	0	2208700	0	3.79e-06	2.92e-06	9.74e-05	0	5.61e-05	0	0	0	0.0001	0	0.0001	3	3	3	10.4	10.4	10.4	50.373	0	24.54	73919000	5	Contig_3_gene_11	Putative uncharacterised protein 120783:122165 forward MW:50374
512380	393760	416270	254910	0	274520	2.96e-05	3.68e-05	2.86e-05	1.37e-05	0	6.97e-06	0	0	0	0	0	0	1	1	1	2.5	2.5	2.5	35.126	0	1.9615	27778000	1	Contig_3_gene_113	Putative uncharacterised protein 229532:230491 forward MW:35126
0	0	0	1223800	0	1866700	0	0	0	6.57e-05	0	4.74e-05	0	0	0	0.0001	0	0	1	1	1	6.4	6.4	6.4	13.978	0.002618	1.9573	12362000	4	Contig_3_gene_118	Putative uncharacterised protein 233624:234001 forward MW:13978
492490	190600	195070	586090	0	250980	2.85e-05	1.78e-05	1.34e-05	3.15e-05	0	6.37e-06	0	0	0	0	0	0	2	2	2	4.8	4.8	4.8	42.003	0	3.1095	29159000	4	Contig_3_gene_119	Putative uncharacterised protein 234131:235267 reverse MW:42004
55092000	25054000	40231000	189000000	3932700	386000000	0.003186	0.002341	0.002761	0.01016	0.021011	0.009806	0.0032	0.0023	0.0028	0.0102	0.021	0.0098	15	15	15	67.2	67.2	67.2	37.395	0	323.31	11200000000	206	Contig_3_gene_54	Putative uncharacterised protein 169153:170151 forward MW:37395
453490	29651	721990	2510800	0	1423000	2.62e-05	2.77e-06	4.95e-05	0.000135	0	3.61e-05	0	0	0	0.0001	0	0	3	3	3	12.1	12.1	12.1	33.722	0	6.1409	77084000	6	Contig_3_gene_55	Putative uncharacterised protein 170152:171099 forward MW:33722
321800	0	267080	400150	0	506020	1.86e-05	0	1.83e-05	2.15e-05	0	1.28e-05	0	0	0	0	0	0	1	1	1	3.1	3.1	3.1	42.227	0	4.2086	26911000	5	Contig_3_gene_72	N-acetylglucosamine-6-phosphate deacetylase 185858:187015 forward MW:42227
7939100	2931700	4182000	3635400	0	3369800	0.000459	0.000274	0.000287	0.000195	0	8.55e-05	0.0005	0.0003	0.0003	0.0002	0	0.0001	3	3	3	8.9	8.9	8.9	33.035	0	5.8014	243000000	19	Contig_3_gene_78	Putative uncharacterised protein 191033:191914 forward MW:33036
4787500	3261000	2984300	1311500	0	2941900	0.000277	0.000305	0.000205	7.04e-05	0	7.47e-05	0.0003	0.0003	0.0002	0.0001	0	0.0001	3	3	3	13.7	13.7	13.7	22.832	0	14.773	214000000	11	Contig_3_gene_89	Pyrrolidone-carboxylate peptidase 201851:202489 reverse MW:22832
0	0	0	2135100	0	5573700	0	0	0	0.000115	0	0.000141	0	0	0	0.0001	0	0.0001	4	4	4	17.9	17.9	17.9	36.484	0	40.144	108000000	7	Contig_3_gene_93	Linear amide C-N hydrolase, choloylglycine hydrolase family protein 205919:206893 reverse MW:36484
0	0	0	1544500	135480	2397500	0	0	0	8.29e-05	0.000724	6.08e-05	0	0	0	0.0001	0.0007	0.0001	2	2	2	6.2	6.2	6.2	36.072	0	10.166	57085000	2	Contig_3_gene_96	Lactonase drp35 209498:210475 forward MW:36072
5508200	4667700	6388400	4144800	0	2671200	0.000319	0.000436	0.000438	0.000223	0	6.78e-05	0.0003	0.0004	0.0004	0.0002	0	0.0001	1	1	1	4.2	4.2	4.2	18.096	0	10.076	140000000	11	Contig_30_gene_13	Putative uncharacterised protein 1377313:1377813 forward MW:18096
0	35499	126990	370600	0	458850	0	3.32e-06	8.71e-06	1.99e-05	0	1.16e-05	0	0	0	0	0	0	2	2	2	2.6	2.6	2.6	105.48	0	4.6937	48605000	3	Contig_30_gene_21	2-oxoglutarate dehydrogenase E1 component 1384868:1387672 forward MW:105480
0	0	0	1171200	0	928970	0	0	0	6.29e-05	0	2.36e-05	0	0	0	0.0001	0	0	4	4	4	9.3	9.3	9.3	44.788	0	10.007	50403000	9	Contig_30_gene_30	TelA-like protein SAUSA300_1299 1395485:1396654 reverse MW:44789
4030300	3645200	4694700	25031000	0	22859000	0.000233	0.000341	0.000322	0.001344	0	0.00058	0.0002	0.0003	0.0003	0.0013	0	0.0006	12	12	12	52.3	52.3	52.3	43.091	0	158.9	1270000000	46	Contig_31_gene_11	Elongation factor Tu 2188243:2189427 reverse MW:43092
0	0	0	1626800	0	488840	0	0	0	8.73e-05	0	1.24e-05	0	0	0	0.0001	0	0	2	2	2	6.8	6.8	6.8	76.772	0	29.882	74047000	2	Contig_31_gene_12	Elongation factor G 2189632:2191713 reverse MW:76773
0	0	0	51408000	0	17542000	0	0	0	0.00276	0	0.000445	0	0	0	0.0028	0	0.0004	3	3	3	23.1	23.1	23.1	17.794	0	34.671	414000000	12	Contig_31_gene_13	30S ribosomal protein S7 2191835:2192305 reverse MW:17794
0	0	504560	776920	0	840340	0	0	3.46e-05	4.17e-05	0	2.13e-05	0	0	0	0	0	0	8	8	8	7.7	7.7	7.7	134.99	0	39.442	178000000	9	Contig_31_gene_16	DNA-directed RNA polymerase subunit beta 2193337:2196957 reverse MW:134990
30813	0	508100	2606600	0	3126400	1.78e-06	0	3.49e-05	0.00014	0	7.93e-05	0	0	0	0.0001	0	0.0001	15	15	15	16.4	16.4	16.4	133.25	0	83.953	414000000	23	Contig_31_gene_17	Putative uncharacterised protein 2197128:2200679 reverse MW:133252
44783000	31862000	47679000	126000000	0	78641000	0.00259	0.002977	0.003272	0.00676	0	0.001996	0.0026	0.003	0.0033	0.0068	0	0.002	5	5	5	47.5	47.5	47.5	12.663	0	46.401	2300000000	40	Contig_31_gene_19	Putative uncharacterised protein 2201667:2202035 reverse MW:12663
0	0	483230	47948000	0	31217000	0	0	3.32e-05	0.002574	0	0.000792	0	0	0	0.0026	0	0.0008	8	8	8	67.5	67.5	67.5	17.763	0	207.24	796000000	30	Contig_31_gene_20	50S ribosomal protein L10 2202075:2202575 reverse MW:17763
387100	89279	77948	1455000	0	1229800	2.24e-05	8.34e-06	5.35e-06	7.81e-05	0	3.12e-05	0	0	0	0.0001	0	0	5	5	5	14	14	14	40.225	0	16.749	68022000	11	Contig_31_gene_3	Branched-chain-amino-acid transaminase 1 2177200:2178276 reverse MW:40225
630320	2905	248400	623720	0	764980	3.65e-05	2.71e-07	1.7e-05	3.35e-05	0	1.94e-05	0	0	0	0	0	0	6	6	6	7	7	7	105.69	0	19.067	116000000	16	Contig_31_gene_5	Uncharacterized protein 2179766:2182675 forward MW:105695
323210	163250	1299900	7373700	0	15345000	1.87e-05	1.53e-05	8.92e-05	0.000396	0	0.000389	0	0	0.0001	0.0004	0	0.0004	17	17	17	30.5	30.5	30.5	91.597	0	222.28	882000000	41	Contig_32_gene_12	Putative uncharacterised protein 1018926:1021340 forward MW:91599
58653000	29897000	16902000	29485000	144280	34849000	0.003392	0.002793	0.00116	0.001583	0.000771	0.000884	0.0034	0.0028	0.0012	0.0016	0.0008	0.0009	72	72	72	53	53	53	195.57	0	323.31	15500000000	436	Contig_32_gene_14	Putative uncharacterised protein 1021899:1027370 forward MW:195575
73465000	36429000	27968000	107000000	574120	140000000	0.004249	0.003404	0.001919	0.005734	0.003067	0.003544	0.0042	0.0034	0.0019	0.0057	0.0031	0.0035	68	68	59	65.7	65.7	47.7	157.35	0	323.31	30400000000	720	Contig_32_gene_16	Uncharacterized protein 1028656:1033018 forward MW:157354
1051800	985320	1133200	4801500	0	11793000	6.08e-05	9.21e-05	7.78e-05	0.000258	0	0.000299	0.0001	0.0001	0.0001	0.0003	0	0.0003	4	4	4	42.1	42.1	42.1	16.233	0	111.17	158000000	11	Contig_32_gene_5	Putative uncharacterised protein 1012239:1012697 forward MW:16233
0	0	0	0	0	1365400	0	0	0	0	0	3.47e-05	0	0	0	0	0	0	1	1	1	9.8	9.8	9.8	15.917	0	16.794	12289000	1	Contig_32_gene_8	HTH-type transcriptional regulator rot 1015272:1015673 forward MW:15917
1699800	1309000	869420	3067100	0	3723000	9.83e-05	0.000122	5.97e-05	0.000165	0	9.45e-05	0.0001	0.0001	0.0001	0.0002	0	0.0001	9	9	9	21.7	21.7	21.7	53.9	0	39.346	256000000	23	Contig_33_gene_10	Cysteine--tRNA ligase 2208212:2209612 reverse MW:53901
9631800	5417400	8139100	20141000	0	46881000	0.000557	0.000506	0.000559	0.001081	0	0.00119	0.0006	0.0005	0.0006	0.0011	0	0.0012	22	22	22	49.8	49.8	49.8	56.36	0	284.24	2350000000	117	Contig_33_gene_12	Putative uncharacterised protein 2210680:2212134 reverse MW:56361
0	0	0	1050400	0	726370	0	0	0	5.64e-05	0	1.84e-05	0	0	0	0.0001	0	0	8	8	8	11.3	11.3	11.3	91.664	0	30.018	79954000	7	Contig_33_gene_15	Putative uncharacterised protein 2215260:2217734 reverse MW:91665
0	0	214000	1386200	0	1872800	0	0	1.47e-05	7.44e-05	0	4.75e-05	0	0	0	0.0001	0	0	3	3	3	10	10	10	24.982	0	2.4647	45150000	6	Contig_33_gene_2	50S ribosomal protein L1 2203284:2203979 reverse MW:24982
2325400	1097800	123700	4751800	0	4398200	0.000134	0.000103	8.49e-06	0.000255	0	0.000112	0.0001	0.0001	0	0.0003	0	0.0001	4	4	4	20.7	20.7	20.7	31.915	0	58.412	216000000	11	Contig_33_gene_21	Putative uncharacterised protein 2221829:2222716 reverse MW:31916
3942800	4513300	23165000	30095000	0	32797000	0.000228	0.000422	0.00159	0.001616	0	0.000832	0.0002	0.0004	0.0016	0.0016	0	0.0008	3	3	3	28.6	28.6	28.6	14.885	0	62.647	851000000	30	Contig_33_gene_3	Uncharacterized protein 2204204:2204626 reverse MW:14885
0	0	0	602650	0	146930	0	0	0	3.24e-05	0	3.73e-06	0	0	0	0	0	0	1	1	1	2.9	2.9	2.9	45.378	0	2.2443	16491000	1	Contig_34_gene_11	Phosphoribosylamine--glycine ligase 1761522:1762763 reverse MW:45379
4420600	2387800	1373300	1774300	0	604050	0.000256	0.000223	9.42e-05	9.53e-05	0	1.53e-05	0.0003	0.0002	0.0001	0.0001	0	0	3	3	3	10.2	10.2	10.2	37.146	0	6.4967	127000000	9	Contig_34_gene_14	Uncharacterized protein 1764857:1765888 reverse MW:37146
9774500	5458900	5751500	6148900	0	5436800	0.000565	0.00051	0.000395	0.00033	0	0.000138	0.0006	0.0005	0.0004	0.0003	0	0.0001	3	3	3	6.1	6.1	6.1	54.565	0	12.686	489000000	23	Contig_34_gene_15	Amidophosphoribosyltransferase 1765881:1767365 reverse MW:54566
0	0	0	979230	0	0	0	0	0	5.26e-05	0	0	0	0	0	0.0001	0	0	1	1	1	4.5	4.5	4.5	24.491	0	3.1896	7833800	2	Contig_34_gene_17	Phosphoribosylformylglycinamidine synthase subunit PurQ 1769526:1770197 reverse MW:24491
2285900	0	2430800	0	0	0	0.000132	0	0.000167	0	0	0	0.0001	0	0.0002	0	0	0	1	1	1	15.1	15.1	15.1	9.7659	0.00978	1.523	18867000	1	Contig_34_gene_18	Phosphoribosylformylglycinamidine synthase subunit PurS 1770199:1770459 reverse MW:9766
24227000	10928000	15541000	41443000	0	43993000	0.001401	0.001021	0.001067	0.002225	0	0.001116	0.0014	0.001	0.0011	0.0022	0	0.0011	19	19	19	44.8	44.8	44.8	63.575	0	323.31	3540000000	124	Contig_34_gene_2	Phosphoenolpyruvate-protein phosphotransferase 1752356:1754071 reverse MW:63576
0	0	0	627130	0	310150	0	0	0	3.37e-05	0	7.87e-06	0	0	0	0	0	0	1	1	1	3.9	3.9	3.9	30.788	0	3.2181	14996000	2	Contig_34_gene_22	Bifunctional protein FolD 1772972:1773829 forward MW:30788
17977000	18998000	14584000	28626000	0	19177000	0.00104	0.001775	0.001001	0.001537	0	0.000487	0.001	0.0018	0.001	0.0015	0	0.0005	4	4	4	54.5	54.5	54.5	9.4946	0	86.758	497000000	24	Contig_34_gene_3	Putative uncharacterised protein 1754074:1754340 reverse MW:9494
0	0	0	0	0	0	0	0	0	0	0	0	0	0	0	0	0	0	1	1	1	3.6	3.6	3.6	35.161	0	2.0992	0	1	Contig_35_gene_11	Putative uncharacterised protein 1901732:1902652 reverse MW:35161
146740	0	150150	2938500	0	3334600	8.49e-06	0	1.03e-05	0.000158	0	8.46e-05	0	0	0	0.0002	0	0.0001	6	6	6	14.2	14.2	14.2	52.548	0	55.686	171000000	14	Contig_35_gene_17	FeS cluster assembly protein SufB 1908199:1909596 reverse MW:52548
0	0	0	4453200	0	6254700	0	0	0	0.000239	0	0.000159	0	0	0	0.0002	0	0.0002	4	4	4	13.1	13.1	13.1	48.234	0	18.254	214000000	8	Contig_35_gene_20	Putative uncharacterised protein 1911518:1912825 reverse MW:48234
1085900	0	254450	3559600	0	2817800	6.28e-05	0	1.75e-05	0.000191	0	7.15e-05	0.0001	0	0	0.0002	0	0.0001	3	3	3	17.4	17.4	17.4	28.291	0	63.964	108000000	5	Contig_35_gene_21	Putative uncharacterised protein 1913003:1913764 reverse MW:28291
5509400	3979500	4527900	0	0	5619800	0.000319	0.000372	0.000311	0	0	0.000143	0.0003	0.0004	0.0003	0	0	0.0001	1	1	1	11.5	11.5	11.5	8.978	0	3.6407	98183000	5	Contig_35_gene_3	D-alanine--poly(phosphoribitol) ligase subunit 2 1895075:1895311 reverse MW:8978
0	214410	348890	275150	0	255800	0	2e-05	2.39e-05	1.48e-05	0	6.49e-06	0	0	0	0	0	0	1	1	1	7.6	7.6	7.6	11.597	0.002625	1.9591	7659800	4	Contig_37_gene_2	Putative uncharacterised protein 2264863:2265180 reverse MW:11597
0	0	0	2573400	0	2527000	0	0	0	0.000138	0	6.41e-05	0	0	0	0.0001	0	0.0001	4	4	4	13	13	13	36.82	0	20.635	81606000	8	Contig_38_gene_5	Iron(III) dicitrate-binding protein 748523:749521 forward MW:36820
1239600	0	2788500	2107900	0	952760	7.17e-05	0	0.000191	0.000113	0	2.42e-05	0.0001	0	0.0002	0.0001	0	0	1	1	1	7.4	7.4	7.4	12.171	0.005195	1.8856	35444000	2	Contig_39_gene_14	Anti-sigma-B factor antagonist 838853:839179 forward MW:12170
4522800	4788400	0	2997500	0	4284800	0.000262	0.000447	0	0.000161	0	0.000109	0.0003	0.0004	0	0.0002	0	0.0001	4	4	4	34	34	34	17.904	0	10.495	183000000	5	Contig_39_gene_15	Putative uncharacterised protein 839181:839660 forward MW:17904
925310	1171300	939020	896670	0	577310	5.35e-05	0.000109	6.44e-05	4.81e-05	0	1.47e-05	0.0001	0.0001	0.0001	0	0	0	3	3	3	8.9	8.9	8.9	35.006	0	3.2885	76663000	3	Contig_4_gene_24	Putative uncharacterised protein 261629:262579 reverse MW:35006
10349000	5749500	6605400	41988000	123940	31493000	0.000599	0.000537	0.000453	0.002254	0.000662	0.000799	0.0006	0.0005	0.0005	0.0023	0.0007	0.0008	24	24	24	37	37	37	76.787	0	323.31	3760000000	122	Contig_4_gene_29	Serine-rich glycoprotein adhesin SraP family protein 267824:269917 forward MW:76788
43755000	16862000	17229000	146000000	6514.4	143000000	0.002531	0.001576	0.001182	0.007854	3.48e-05	0.003641	0.0025	0.0016	0.0012	0.0079	0	0.0036	19	19	19	38.6	38.6	38.6	79.927	0	323.31	9930000000	230	Contig_4_gene_32	Putative uncharacterised protein 273741:275903 reverse MW:79928
773290	746200	532320	262650	0	718910	4.47e-05	6.97e-05	3.65e-05	1.41e-05	0	1.82e-05	0	0.0001	0	0	0	0	1	1	1	1.6	1.6	1.6	103.95	0	2.0837	155000000	4	Contig_4_gene_33	Phage infection protein 276113:278929 forward MW:103951
150000000	88854000	58187000	46130000	917010	48630000	0.008678	0.008302	0.003993	0.002477	0.004899	0.001234	0.0087	0.0083	0.004	0.0025	0.0049	0.0012	7	7	7	42.6	42.6	42.6	19.33	0	135.62	3140000000	86	Contig_4_gene_35	Putative uncharacterised protein 279746:280276 forward MW:19330
8354100	8596700	8600900	583130	0	0	0.000483	0.000803	0.00059	3.13e-05	0	0	0.0005	0.0008	0.0006	0	0	0	3	3	3	15.2	15.2	15.2	21.06	0	3.6659	235000000	8	Contig_4_gene_37	Putative uncharacterised protein 281186:281761 forward MW:21059
26874000	15835000	21858000	51577000	41529	62035000	0.001554	0.00148	0.0015	0.002769	0.000222	0.001574	0.0016	0.0015	0.0015	0.0028	0.0002	0.0016	23	23	23	58.2	58.2	58.2	47.233	0	323.31	4990000000	180	Contig_4_gene_39	Putative uncharacterised protein 282769:284004 forward MW:47234
0	0	0	0	0	663520	0	0	0	0	0	1.68e-05	0	0	0	0	0	0	2	2	2	4.2	4.2	4.2	60.775	0	7.2596	18579000	2	Contig_4_gene_48	Putative uncharacterised protein 292552:294198 reverse MW:60776
0	0	0	0	0	108040	0	0	0	0	0	2.74e-06	0	0	0	0	0	0	1	1	1	3.2	3.2	3.2	42.968	0.009852	1.6105	2268800	1	Contig_4_gene_57	Putative uncharacterised protein 302448:303572 forward MW:42969
0	0	0	269050	0	207430	0	0	0	1.44e-05	0	5.26e-06	0	0	0	0	0	0	1	1	1	3.2	3.2	3.2	35.163	0.010025	1.6963	9053100	3	Contig_4_gene_67	Putative uncharacterised protein 313093:314040 forward MW:35163
536390	0	0	0	0	7630000	3.1e-05	0	0	0	0	0.000194	0	0	0	0	0	0.0002	2	2	2	4.7	4.7	4.7	73.308	0.009975	1.656	188000000	2	Contig_4_gene_74	Uncharacterized protein 319144:321045 forward MW:73310
2716600	624820	2068100	2229800	135230	4713500	0.000157	5.84e-05	0.000142	0.00012	0.000722	0.00012	0.0002	0.0001	0.0001	0.0001	0.0007	0.0001	8	8	8	18.5	18.5	18.5	64.89	0	39.443	425000000	12	Contig_4_gene_81	Putative uncharacterised protein 329312:331033 forward MW:64892
0	0	0	492050	0	1038000	0	0	0	2.64e-05	0	2.63e-05	0	0	0	0	0	0	1	1	1	4.8	4.8	4.8	54.475	0	53.831	32131000	1	Contig_4_gene_93	Putative uncharacterised protein 342884:344374 forward MW:54475
0	1992200	0	1419600	0	4791700	0	0.000186	0	7.62e-05	0	0.000122	0	0.0002	0	0.0001	0	0.0001	4	4	4	10.2	10.2	10.2	47.038	0	29.081	222000000	7	Contig_40_gene_1	Putative uncharacterised protein 1398835:1400100 reverse MW:47038
308100	238150	0	288800	0	205600	1.78e-05	2.23e-05	0	1.55e-05	0	5.22e-06	0	0	0	0	0	0	2	2	2	7.9	7.9	7.9	35.104	0	5.769	12488000	2	Contig_40_gene_11	Phosphate-binding protein PstS 1410759:1411709 forward MW:35104
900600	0	1180100	1105200	0	995210	5.21e-05	0	8.1e-05	5.93e-05	0	2.53e-05	0.0001	0	0.0001	0.0001	0	0	1	1	1	3.3	3.3	3.3	25.12	0	1.9674	41811000	9	Contig_40_gene_4	Uncharacterized protein 1402649:1403368 reverse MW:25120
0	0	0	0	0	1005500	0	0	0	0	0	2.55e-05	0	0	0	0	0	0	1	1	1	3.8	3.8	3.8	62.198	0	18.415	30165000	1	Contig_41_gene_11	Arginine--tRNA ligase 2119683:2121344 reverse MW:62199
0	0	0	4499100	333500	6658600	0	0	0	0.000242	0.001782	0.000169	0	0	0	0.0002	0.0018	0.0002	2	2	2	14.8	14.8	14.8	25.569	0	20.149	103000000	4	Contig_41_gene_15	Class I glutamine amidotransferase 2124477:2125148 forward MW:25569
5844800	5981700	2226800	17913000	0	17621000	0.000338	0.000559	0.000153	0.000962	0	0.000447	0.0003	0.0006	0.0002	0.001	0	0.0004	5	5	5	32.2	32.2	32.2	19.296	0	42.921	446000000	22	Contig_41_gene_16	Putative uncharacterised protein 2125354:2125896 reverse MW:19296
21723000	12976000	17932000	11234000	0	6735200	0.001256	0.001212	0.001231	0.000603	0	0.000171	0.0013	0.0012	0.0012	0.0006	0	0.0002	8	8	8	53.6	53.6	53.6	18.387	0	158.78	635000000	54	Contig_41_gene_3	Putative uncharacterised protein 2112918:2113424 reverse MW:18387
10949000	10285000	17590000	30854000	0	20430000	0.000633	0.000961	0.001207	0.001656	0	0.000518	0.0006	0.001	0.0012	0.0017	0	0.0005	14	14	14	57.4	57.4	57.4	32.968	0	323.31	1710000000	64	Contig_42_gene_1	Fructose-bisphosphate aldolase class 1 367957:368847 reverse MW:32968
0	0	0	753260	0	742890	0	0	0	4.04e-05	0	1.89e-05	0	0	0	0	0	0	2	2	2	5	5	5	49.193	0	4.3389	34411000	1	Contig_42_gene_4	Putative uncharacterised protein 370752:372077 forward MW:49193
556400	0	207970	1053100	0	1403400	3.22e-05	0	1.43e-05	5.65e-05	0	3.56e-05	0	0	0	0.0001	0	0	3	3	3	13.9	13.9	13.9	47.34	0	15.156	54754000	5	Contig_43_gene_10	Uncharacterized protein SAOUHSC_00997 1783628:1784884 forward MW:47341
10633000	4345600	5562000	33347000	0	11273000	0.000615	0.000406	0.000382	0.00179	0	0.000286	0.0006	0.0004	0.0004	0.0018	0	0.0003	33	33	33	38.2	38.2	38.2	148.7	0	323.31	3970000000	169	Contig_43_gene_13	Putative uncharacterised protein 1786187:1790272 forward MW:148707
5242200	2180800	1638800	5589300	0	4225600	0.000303	0.000204	0.000112	0.0003	0	0.000107	0.0003	0.0002	0.0001	0.0003	0	0.0001	8	8	8	26.2	26.2	26.2	42.888	0	38.242	340000000	23	Contig_43_gene_2	Putative uncharacterised protein 1774873:1776018 reverse MW:42888
83636000	113000000	73270000	29037000	383000	5557100	0.004837	0.010574	0.005028	0.001559	0.002046	0.000141	0.0048	0.0106	0.005	0.0016	0.002	0.0001	2	2	2	22.9	22.9	22.9	11.409	0	92.223	1530000000	27	Contig_43_gene_3	Putative uncharacterised protein 1776282:1776599 forward MW:11408
0	134780	229790	136370	0	180620	0	1.26e-05	1.58e-05	7.32e-06	0	4.58e-06	0	0	0	0	0	0	1	1	1	3	3	3	41.618	0	2.4584	13631000	2	Contig_43_gene_4	Putative uncharacterised protein 1776922:1778019 forward MW:41618
0	0	0	1318200	0	1075100	0	0	0	7.08e-05	0	2.73e-05	0	0	0	0.0001	0	0	2	2	2	11.9	11.9	11.9	19.939	0	4.0381	23934000	4	Contig_44_gene_16	Putative uncharacterised protein 741422:741952 forward MW:19939
8413100	5416800	10686000	28555000	0	23942000	0.000487	0.000506	0.000733	0.001533	0	0.000608	0.0005	0.0005	0.0007	0.0015	0	0.0006	9	9	9	50	50	50	30.382	0	111.34	847000000	33	Contig_46_gene_1	1,4-dihydroxy-2-naphthoyl-CoA synthase 1794620:1795438 reverse MW:30382
0	0	1999300	2851600	0	1598500	0	0	0.000137	0.000153	0	4.06e-05	0	0	0.0001	0.0002	0	0	1	1	1	5.2	5.2	5.2	18.662	0	6.8111	51595000	4	Contig_47_gene_4	Uncharacterized protein SH1084 943488:944006 forward MW:18661
2222600	0	1511400	817240	0	5530400	0.000129	0	0.000104	4.39e-05	0	0.00014	0.0001	0	0.0001	0	0	0.0001	4	1	1	35.7	21.4	21.4	9.0881	0	22.991	40327000	3	Contig_48_gene_12	Serine-aspartate repeat-containing protein I (Fragment) 2337501:2337752 forward MW:9088
3365800	3199000	2387100	6780600	0	3491000	0.000195	0.000299	0.000164	0.000364	0	8.86e-05	0.0002	0.0003	0.0002	0.0004	0	0.0001	3	3	3	19.7	19.7	19.7	17.024	0	12.953	135000000	11	Contig_48_gene_9	Uncharacterized protein 2333749:2334207 forward MW:17024
0	0	0	689750	0	3068100	0	0	0	3.7e-05	0	7.79e-05	0	0	0	0	0	0.0001	2	2	2	13.9	13.9	13.9	28.118	0	47.554	56367000	2	Contig_5_gene_115	Putative uncharacterised protein 1305477:1306214 forward MW:28118
1014200	830720	1193900	563270	0	1619600	5.87e-05	7.76e-05	8.19e-05	3.02e-05	0	4.11e-05	0.0001	0.0001	0.0001	0	0	0	3	3	3	11.1	11.1	11.1	42.241	0	6.0837	99213000	2	Contig_5_gene_26	RNA polymerase sigma factor SigA 1231013:1232119 forward MW:42242
38948000	23243000	23007000	39445000	0	83183000	0.002253	0.002172	0.001579	0.002118	0	0.002111	0.0023	0.0022	0.0016	0.0021	0	0.0021	5	5	5	39.7	39.7	39.7	22.679	0	175.43	2080000000	65	Contig_5_gene_35	Superoxide dismutase [Mn/Fe] 1239196:1239795 forward MW:22679
382530	84927	113300	141560	0	268530	2.21e-05	7.94e-06	7.78e-06	7.6e-06	0	6.81e-06	0	0	0	0	0	0	3	3	3	4.8	4.8	4.8	76.167	0	5.5329	36661000	7	Contig_5_gene_36	Penicillin-binding protein 3 (Fragment) 1239923:1241968 forward MW:76169
13257000	8429700	11265000	33429000	0	17543000	0.000767	0.000788	0.000773	0.001795	0	0.000445	0.0008	0.0008	0.0008	0.0018	0	0.0004	4	4	4	21.6	21.6	21.6	24.027	0	59.438	671000000	19	Contig_5_gene_6	Putative uncharacterised protein 1211691:1212317 forward MW:24027
2001600	0	601890	7695600	0	12137000	0.000116	0	4.13e-05	0.000413	0	0.000308	0.0001	0	0	0.0004	0	0.0003	2	2	2	11.5	11.5	11.5	19.557	0	30.822	157000000	6	Contig_5_gene_63	hypothetical protein 1260348:1260845 reverse MW:19557
1017400	864070	2087700	10154000	0	8350100	5.88e-05	8.07e-05	0.000143	0.000545	0	0.000212	0.0001	0.0001	0.0001	0.0005	0	0.0002	14	14	14	23.6	23.6	23.6	66.296	0	113.24	719000000	64	Contig_5_gene_7	Chaperone protein DnaK 1212368:1214203 forward MW:66297
0	447650	835540	0	0	1313200	0	4.18e-05	5.73e-05	0	0	3.33e-05	0	0	0.0001	0	0	0	1	1	1	3.3	3.3	3.3	49.696	0	13.949	41542000	1	Contig_5_gene_73	Probable glycine dehydrogenase (decarboxylating) subunit 1 1266173:1267525 forward MW:49696
0	0	0	4330600	0	4043200	0	0	0	0.000232	0	0.000103	0	0	0	0.0002	0	0.0001	2	2	2	13.3	13.3	13.3	14.815	0	5.5062	50243000	5	Contig_5_gene_75	Putative uncharacterised protein 1269167:1269553 reverse MW:14815
23423000	12159000	9378500	33041000	0	64091000	0.001355	0.001136	0.000644	0.001774	0	0.001627	0.0014	0.0011	0.0006	0.0018	0	0.0016	22	22	22	63	63	63	51.895	0	323.31	3410000000	146	Contig_5_gene_98	Putative uncharacterised protein 1289732:1291138 forward MW:51896
128000000	65344000	50002000	51372000	0	122000000	0.007414	0.006105	0.003431	0.002758	0	0.003084	0.0074	0.0061	0.0034	0.0028	0	0.0031	14	14	14	30.2	30.2	30.2	74.323	0	323.31	12100000000	293	Contig_50_gene_2	Putative uncharacterised protein 2012049:2013986 reverse MW:74324
1750800	1173500	834020	4393800	0	6592800	0.000101	0.00011	5.72e-05	0.000236	0	0.000167	0.0001	0.0001	0.0001	0.0002	0	0.0002	10	10	10	22.9	22.9	22.9	72.249	0	88.649	428000000	45	Contig_52_gene_1	Putative uncharacterised protein 1415614:1417500 reverse MW:72250
0	0	0	561030	0	402900	0	0	0	3.01e-05	0	1.02e-05	0	0	0	0	0	0	2	2	2	3.8	3.8	3.8	65.279	0	6.0261	33737000	3	Contig_57_gene_3	Regulatory protein BlaR1 2515030:2516691 reverse MW:65280
808480	284020	36569	44248000	0	10326000	4.68e-05	2.65e-05	2.51e-06	0.002376	0	0.000262	0	0	0	0.0024	0	0.0003	9	9	9	33.5	33.5	33.5	31.331	0	263.31	836000000	43	Contig_57_gene_4	Beta-lactamase 2516894:2517739 forward MW:31331
12427000	3945400	2861900	37655000	235340	30256000	0.000719	0.000369	0.000196	0.002022	0.001257	0.000768	0.0007	0.0004	0.0002	0.002	0.0013	0.0008	36	27	27	64.2	37.2	37.2	99.936	0	323.31	4460000000	172	Contig_58_gene_1	Putative uncharacterised protein 1033020:1035821 forward MW:99937
4132600	2439800	3078800	8216800	0	12251000	0.000239	0.000228	0.000211	0.000441	0	0.000311	0.0002	0.0002	0.0002	0.0004	0	0.0003	11	11	11	23.1	23.1	23.1	46.708	0	106.24	723000000	37	Contig_6_gene_102	Thermophilic metalloprotease (M29) 939741:940988 forward MW:46708
13772000	9890300	5396700	67460000	0	59008000	0.000797	0.000924	0.00037	0.003622	0	0.001498	0.0008	0.0009	0.0004	0.0036	0	0.0015	5	5	5	54.7	54.7	54.7	10.442	0	213.63	933000000	33	Contig_6_gene_31	10 kDa chaperonin 876104:876391 forward MW:10442
239730	385880	292400	9225000	0	9551500	1.39e-05	3.61e-05	2.01e-05	0.000495	0	0.000242	0	0	0	0.0005	0	0.0002	15	15	15	36	36	36	57.469	0	116.71	551000000	37	Contig_6_gene_32	Putative uncharacterised protein 876453:878072 forward MW:57470
572920	555980	3671300	9609700	0	37598000	3.31e-05	5.19e-05	0.000252	0.000516	0	0.000954	0	0.0001	0.0003	0.0005	0	0.001	9	9	9	29.4	29.4	29.4	48.385	0	148.45	884000000	25	Contig_6_gene_45	Putative uncharacterised protein 887335:888621 reverse MW:48385
1173600	0	1901100	2889500	0	2105400	6.79e-05	0	0.00013	0.000155	0	5.34e-05	0.0001	0	0.0001	0.0002	0	0.0001	2	2	2	10.8	10.8	10.8	21.72	0	28.912	80697000	10	Contig_6_gene_53	Putative uncharacterised protein 893085:893645 reverse MW:21720
1367300	0	1195500	39029000	2214700	18960000	7.91e-05	0	8.2e-05	0.002095	0.011832	0.000481	0.0001	0	0.0001	0.0021	0.0118	0.0005	2	2	2	31.6	31.6	31.6	6.4365	0	2.7054	188000000	6	Contig_6_gene_59	Putative uncharacterised protein 897268:897441 forward MW:6436
987050	316880	989220	646340	0	2072300	5.71e-05	2.96e-05	6.79e-05	3.47e-05	0	5.26e-05	0.0001	0	0.0001	0	0	0.0001	4	4	4	11.3	11.3	11.3	38.636	0	27.528	80189000	12	Contig_6_gene_60	Uncharacterized protein SSP0869 897583:898617 forward MW:38636
6336100	2375600	3895100	14681000	0	17634000	0.000366	0.000222	0.000267	0.000788	0	0.000448	0.0004	0.0002	0.0003	0.0008	0	0.0004	10	10	10	40.1	40.1	40.1	34.24	0	190.24	764000000	37	Contig_6_gene_62	Manganese-dependent inorganic pyrophosphatase 900218:901147 reverse MW:34240
2437500	1369800	2042300	7075100	0	15721000	0.000141	0.000128	0.00014	0.00038	0	0.000399	0.0001	0.0001	0.0001	0.0004	0	0.0004	3	3	3	15.1	15.1	15.1	21.127	0	72.167	229000000	16	Contig_6_gene_63	Pyrazinamidase / Nicotinamidase 901198:901758 reverse MW:21127
9731400	4714100	8734900	17550000	0	25560000	0.000563	0.00044	0.000599	0.000942	0	0.000649	0.0006	0.0004	0.0006	0.0009	0	0.0006	12	12	12	27.8	27.8	27.8	49.893	0	183.64	1590000000	98	Contig_6_gene_71	Putative uncharacterised protein 908649:909944 forward MW:49894
203490	145600	127190	178620	0	1078600	1.18e-05	1.36e-05	8.73e-06	9.59e-06	0	2.74e-05	0	0	0	0	0	0	2	2	2	5.5	5.5	5.5	45.773	0.007595	1.7272	36403000	2	Contig_6_gene_76	Putative uncharacterised protein 915525:916730 forward MW:45774
0	0	0	118340	0	59651	0	0	0	6.35e-06	0	1.51e-06	0	0	0	0	0	0	2	2	2	3.6	3.6	3.6	53.676	0.007576	1.7248	5517900	2	Contig_6_gene_80	Aspartyl/glutamyl-tRNA(Asn/Gln) amidotransferase subunit B 920567:921994 forward MW:53677
954730	0	136410	415110	0	577770	5.52e-05	0	9.36e-06	2.23e-05	0	1.47e-05	0.0001	0	0	0	0	0	1	1	1	3.5	3.5	3.5	51.912	0.005089	1.7741	47933000	1	Contig_6_gene_82	Uncharacterized RNA methyltransferase SE_1582 923338:924702 forward MW:51913
9403400	1474600	2180900	90757000	3171700	116000000	0.000544	0.000138	0.00015	0.004872	0.016945	0.00295	0.0005	0.0001	0.0001	0.0049	0.0169	0.003	8	8	8	30.1	30.1	30.1	19.59	0	182.3	1340000000	34	Contig_6_gene_86	Bacterial non-heme ferritin 927412:927912 reverse MW:19590
11693000	16959000	17890000	1968700	0	3964900	0.000676	0.001585	0.001228	0.000106	0	0.000101	0.0007	0.0016	0.0012	0.0001	0	0.0001	20	20	20	33.5	33.5	33.5	76.102	0	158.58	1840000000	91	Contig_62_gene_5	Beta-lactam-inducible penicillin-binding protein 2495:4501 reverse MW:76103
503460	0	0	1576900	0	2057300	2.91e-05	0	0	8.47e-05	0	5.22e-05	0	0	0	0.0001	0	0.0001	6	2	2	31.1	11.1	11.1	38.906	0	38.187	74478000	5	Contig_63_gene_1	Putative N-acetyltransferase YedL 1365318:1366430 forward MW:38906
2125100	1310600	1106700	749000	0	584140	0.000123	0.000122	7.59e-05	4.02e-05	0	1.48e-05	0.0001	0.0001	0.0001	0	0	0	7	6	6	9.2	7.5	7.5	100.32	0	41.241	306000000	16	Contig_63_gene_2	Putative uncharacterised protein 1366999:1369830 forward MW:100326
21208000	11251000	8714300	19128000	355330	23876000	0.001227	0.001051	0.000598	0.001027	0.001898	0.000606	0.0012	0.0011	0.0006	0.001	0.0019	0.0006	25	25	23	39.9	39.9	33.2	143.41	0	323.31	4310000000	193	Contig_67_gene_1	Uncharacterized protein 2160517:2164559 reverse MW:143394
0	0	0	2510300	0	1318900	0	0	0	0.000135	0	3.35e-05	0	0	0	0.0001	0	0	3	3	3	26.7	26.7	26.7	12.131	0	4.7794	22975000	4	Contig_69_gene_6	hypothetical protein 2475156:2475461 reverse MW:12131
0	0	0	2745400	0	2108100	0	0	0	0.000147	0	5.35e-05	0	0	0	0.0001	0	0.0001	3	3	3	10.9	10.9	10.9	28.637	0	12.116	77656000	8	Contig_7_gene_1	Putative uncharacterised protein 1554704:1555477 reverse MW:28637
170750	31960	43576	4269200	0	877360	9.88e-06	2.99e-06	2.99e-06	0.000229	0	2.23e-05	0	0	0	0.0002	0	0	7	7	7	21.9	21.9	21.9	42.254	0	46.379	119000000	13	Contig_7_gene_10	Succinyl-CoA ligase [ADP-forming] subunit beta 1565665:1566831 reverse MW:42254
0	0	0	1428300	0	1239400	0	0	0	7.67e-05	0	3.15e-05	0	0	0	0.0001	0	0	1	1	1	6	6	6	13.366	0.009877	1.6127	16006000	1	Contig_7_gene_15	Putative uncharacterised protein 1574178:1574528 reverse MW:13365
0	0	0	53715000	0	23116000	0	0	0	0.002884	0	0.000587	0	0	0	0.0029	0	0.0006	2	2	2	29.7	29.7	29.7	10.268	0	21.741	307000000	8	Contig_7_gene_18	Putative uncharacterised protein 1575992:1576267 reverse MW:10268
1583700	212120	1780200	3807900	0	3654200	9.16e-05	1.98e-05	0.000122	0.000204	0	9.27e-05	0.0001	0	0.0001	0.0002	0	0.0001	3	3	3	12	12	12	45.637	0	61.684	177000000	7	Contig_7_gene_21	Putative uncharacterised protein 1578228:1579451 reverse MW:45637
12762000	16500000	13564000	2207200	32144	8979100	0.000738	0.001542	0.000931	0.000118	0.000172	0.000228	0.0007	0.0015	0.0009	0.0001	0.0002	0.0002	2	2	2	20.8	20.8	20.8	8.5333	0	7.5222	216000000	11	Contig_7_gene_24	Putative uncharacterised protein 1583925:1584158 reverse MW:8533
0	0	0	1131100	0	738280	0	0	0	6.07e-05	0	1.87e-05	0	0	0	0.0001	0	0	3	3	3	9.8	9.8	9.8	30.169	0	5.3825	24301000	5	Contig_7_gene_30	Thermonuclease 1589810:1590610 reverse MW:30169
165780	0	0	1914500	0	2096900	9.59e-06	0	0	0.000103	0	5.32e-05	0	0	0	0.0001	0	0.0001	2	2	2	22.6	22.6	22.6	6.909	0	2.0267	16708000	2	Contig_7_gene_33	Putative uncharacterised protein 1593126:1593314 forward MW:6909
0	0	0	342900	0	425010	0	0	0	1.84e-05	0	1.08e-05	0	0	0	0	0	0	1	1	1	2.8	2.8	2.8	48.656	0	3.9063	19966000	2	Contig_7_gene_5	Methylenetetrahydrofolate--tRNA-(uracil-5-)-methy ltransferase TrmFO 1558545:1559852 reverse MW:48657
973900	720510	762820	786830	0	859590	5.63e-05	6.73e-05	5.23e-05	4.22e-05	0	2.18e-05	0.0001	0.0001	0.0001	0	0	0	1	1	1	4.5	4.5	4.5	22.102	0.005168	1.8691	36933000	7	Contig_7_gene_51	Putative uncharacterised protein 1610310:1610918 reverse MW:22102
0	0	0	398630	0	1415700	0	0	0	2.14e-05	0	3.59e-05	0	0	0	0	0	0	2	2	2	5.2	5.2	5.2	46.533	0	5.4111	38101000	1	Contig_7_gene_55	Dihydroorotase 1615976:1617250 reverse MW:46534
2593700	1474500	2183100	5321400	0	3340600	0.00015	0.000138	0.00015	0.000286	0	8.48e-05	0.0002	0.0001	0.0001	0.0003	0	0.0001	3	3	3	12.1	12.1	12.1	33.46	0	19.456	164000000	6	Contig_7_gene_56	Putative uncharacterised protein 1617254:1618147 reverse MW:33461
1145300	841690	2199200	1805400	0	3479500	6.62e-05	7.86e-05	0.000151	9.69e-05	0	8.83e-05	0.0001	0.0001	0.0002	0.0001	0	0.0001	11	11	11	15.5	15.5	15.5	105.06	0	57.92	407000000	17	Contig_7_gene_65	Isoleucine--tRNA ligase 1625796:1628546 reverse MW:105066
0	0	1059100	2431300	0	737060	0	0	7.27e-05	0.000131	0	1.87e-05	0	0	0.0001	0.0001	0	0	3	3	3	19.5	19.5	19.5	22.99	0	8.0062	46502000	3	Contig_7_gene_69	Cell division protein SepF 1630670:1631272 reverse MW:22990
0	0	0	1349300	0	2675400	0	0	0	7.24e-05	0	6.79e-05	0	0	0	0.0001	0	0.0001	1	1	1	5.6	5.6	5.6	17.208	0	1.9674	24149000	2	Contig_7_gene_80	Putative uncharacterised protein 1643431:1643862 reverse MW:17208
3890000000	2700000000	3670000000	8100000000	45300000	12900000000	0.225059	0.252509	0.25187	0.434671	0.242023	0.326566	0.2251	0.2525	0.2519	0.4347	0.242	0.3266	3	3	3	84.1	84.1	84.1	4.5503	0	299.89	62500000000	611	Contig_7_gene_84	PSMbeta1 2 1647137:1647271 reverse MW:4550
690000000	1090000000	3670000000	835000000	0	14600000000	0.039909	0.102087	0.252014	0.044813	0	0.371307	0.0399	0.1021	0.252	0.0448	0	0.3713	2	2	2	70.5	70.5	70.5	4.7253	0	255.38	41800000000	125	Contig_7_gene_87;Contig_7_gene_85	PSM beta 2 1647718:1647852 reverse MW:4725;Antibacterial protein 2 1647335:1647469 reverse MW:4725
1610000000	1000000000	1180000000	535000000	8153000	1170000000	0.093288	0.093415	0.080875	0.028739	0.043559	0.029593	0.0933	0.0934	0.0809	0.0287	0.0436	0.0296	2	2	2	84.1	84.1	84.1	4.5612	0	194.54	11000000000	141	Contig_7_gene_88;Contig_7_gene_86	PSM beta 3 2 1647912:1648046 reverse MW:4561;Antibacterial protein 2 1647529:1647663 reverse MW:4561
0	0	0	1087700	0	0	0	0	0	5.84e-05	0	0	0	0	0	0.0001	0	0	1	1	1	5.3	5.3	5.3	31.543	0.005076	1.7646	15228000	1	Contig_7_gene_9	Putative uncharacterised protein 1564738:1565643 reverse MW:31543
0	0	0	4093200	0	4906300	0	0	0	0.00022	0	0.000125	0	0	0	0.0002	0	0.0001	1	1	1	14.8	14.8	14.8	13.797	0	35.582	53997000	1	Contig_71_gene_3	Cadmium resistance transcriptional regulatory protein CadC 2428069:2428437 reverse MW:13797
0	0	0	2736200	0	2501600	0	0	0	0.000147	0	6.35e-05	0	0	0	0.0001	0	0.0001	2	2	2	16.8	16.8	16.8	18.464	0	14.149	47140000	4	Contig_77_gene_3	Replication and maintenance protein 2491519:2492004 reverse MW:18464
674000000	374000000	310000000	600000000	37105000	464000000	0.038978	0.034963	0.021305	0.032228	0.19824	0.011765	0.039	0.035	0.0213	0.0322	0.1982	0.0118	48	48	45	67.2	67.2	62.3	82.435	0	323.31	101000000000	1029	Contig_79_gene_1	collagen-binding protein, partial 2412386:2414625 forward MW:82435
2248100	1913300	1631900	16334000	145070	8311900	0.00013	0.000179	0.000112	0.000877	0.000775	0.000211	0.0001	0.0002	0.0001	0.0009	0.0008	0.0002	8	8	8	30.4	30.4	30.4	34.579	0	110.12	551000000	40	Contig_8_gene_22	Putative uncharacterised protein 51881:52810 reverse MW:34579
258000000	180000000	195000000	210000000	168120	573000000	0.014918	0.016851	0.013368	0.011294	0.000898	0.014539	0.0149	0.0169	0.0134	0.0113	0.0009	0.0145	43	43	43	68.7	68.7	68.7	81.441	0	323.31	55200000000	1013	Contig_8_gene_55	Putative uncharacterised protein 78373:80589 reverse MW:81442
0	0	0	718960	0	1552300	0	0	0	3.86e-05	0	3.94e-05	0	0	0	0	0	0	2	2	2	5.6	5.6	5.6	49.209	0	4.413	43155000	4	Contig_8_gene_57	Uncharacterized protein 82220:83566 forward MW:49209
0	0	0	4089700	0	14934000	0	0	0	0.00022	0	0.000379	0	0	0	0.0002	0	0.0004	5	5	5	30.9	30.9	30.9	29.395	0	35.508	190000000	5	Contig_8_gene_66	Putative uncharacterised protein 91719:92537 forward MW:29395
1761900	2799000	1590500	1332800	1653200	5604600	0.000102	0.000262	0.000109	7.16e-05	0.008832	0.000142	0.0001	0.0003	0.0001	0.0001	0.0088	0.0001	1	1	1	7.9	7.9	7.9	14.106	0	12.452	118000000	9	Contig_8_gene_68	Aspartate 1-decarboxylase 93388:93771 forward MW:14106
0	0	0	163390	0	621330	0	0	0	8.77e-06	0	1.58e-05	0	0	0	0	0	0	2	2	2	5.2	5.2	5.2	37.414	0	3.0748	12555000	2	Contig_8_gene_8	Zn-binding lipoprotein adcA-like protein 36710:37693 forward MW:37415
0	0	0	1409600	0	705500	0	0	0	7.57e-05	0	1.79e-05	0	0	0	0.0001	0	0	4	4	4	7.5	7.5	7.5	56.854	0	6.0732	59222000	7	Contig_82_gene_1	Bifunctional AAC/APH 2429557:2430996 reverse MW:56855
1724600	592760	0	8211300	342140	11870000	9.97e-05	5.54e-05	0	0.000441	0.001828	0.000301	0.0001	0.0001	0	0.0004	0.0018	0.0003	14	8	3	60.9	38.2	11.1	46.488	0	68.062	523000000	23	Contig_87_gene_1	hypothetical protein, partial 1363415:1364766 forward MW:46488
0	125580	132600	0	0	0	0	1.17e-05	9.1e-06	0	0	0	0	0	0	0	0	0	1	1	1	1.3	1.3	1.3	85.447	0	2.2299	10586000	1	Contig_9_gene_18	5-methyltetrahydropteroyltriglutamate--homocystei ne methyltransferase 2351841:2354090 forward MW:85449
1859700	886990	1658100	4363700	0	23442000	0.000108	8.29e-05	0.000114	0.000234	0	0.000595	0.0001	0.0001	0.0001	0.0002	0	0.0006	7	7	7	40.3	40.3	40.3	21.98	0	92.188	354000000	15	Contig_9_gene_25	Ribosomal protein L7p-serine acetyltransferase 2359034:2359594 reverse MW:21980
0	0	0	2823300	0	2023700	0	0	0	0.000152	0	5.14e-05	0	0	0	0.0002	0	0.0001	5	5	5	14.1	14.1	14.1	42.005	0	30.836	111000000	8	Contig_9_gene_46	DNA polymerase III subunit beta 2381105:2382238 forward MW:42006
0	0	216540	84197	0	65996	0	0	1.49e-05	4.52e-06	0	1.67e-06	0	0	0	0	0	0	1	1	1	2.5	2.5	2.5	40.134	0	2.9152	6601200	3	Contig_9_gene_5	Uncharacterized protein 2339831:2340901 forward MW:40134
174350	0	0	1662600	0	6173100	1.01e-05	0	0	8.93e-05	0	0.000157	0	0	0	0.0001	0	0.0002	2	2	2	8.5	8.5	8.5	29.583	0	8.3228	112000000	5	Contig_9_gene_51	ADP-dependent (S)-NAD(P)H-hydrate dehydratase 2388805:2389617 reverse MW:29583
26520000	26052000	27698000	1582600	3429300	1475300	0.001534	0.002434	0.001901	8.5e-05	0.018322	3.74e-05	0.0015	0.0024	0.0019	0.0001	0.0183	0	5	5	5	12.4	12.4	12.4	48.709	0	13.963	2000000000	8	Contig_9_gene_52	Serine--tRNA ligase 2390272:2391558 forward MW:48709
0	0	0	0	0	158930	0	0	0	0	0	4.03e-06	0	0	0	0	0	0	1	1	1	1.5	1.5	1.5	73.795	0.01005	1.7003	4926800	1	Contig_9_gene_57	Putative uncharacterised protein 2395373:2397340 forward MW:73797
118860	65414	122910	61502	0	72487	6.87e-06	6.11e-06	8.43e-06	3.3e-06	0	1.84e-06	0	0	0	0	0	0	1	1	1	4.7	4.7	4.7	16.411	0.009804	1.5318	3970500	5	Contig_9_gene_58	Putative uncharacterised protein 2397337:2397783 forward MW:16411
0	0	0	0	0	4859800	0	0	0	0	0	0.000123	0	0	0	0	0	0.0001	1	1	1	15	15	15	9.2658	0.005155	1.8191	19439000	0	Contig_9_gene_6	Putative uncharacterised protein 2341120:2341362 reverse MW:9266
1403600	357510	1507500	2968300	0	3061500	8.12e-05	3.34e-05	0.000103	0.000159	0	7.77e-05	0.0001	0	0.0001	0.0002	0	0.0001	7	7	7	19	19	19	47.646	0	37.519	223000000	14	Contig_9_gene_60	Putative uncharacterised protein 2399668:2400951 forward MW:47647
6785400	1585900	5225300	19589000	538210	63028000	0.000392	0.000148	0.000359	0.001052	0.002875	0.0016	0.0004	0.0001	0.0004	0.0011	0.0029	0.0016	7	7	7	55.9	55.9	55.9	18.837	0	205.37	871000000	53	Contig_9_gene_7	Putative uncharacterised protein 2341410:2341922 reverse MW:18837
5803100	4618800	6920600	32853000	0	35500000	0.000336	0.000432	0.000475	0.001764	0	0.000901	0.0003	0.0004	0.0005	0.0018	0	0.0009	8	8	8	75.5	75.5	75.5	11.707	0	119.1	600000000	54	Contig_9_gene_8	30S ribosomal protein S6 2341944:2342240 reverse MW:11707
3914500	840050	648320	2895700	0	2583100	0.000226	7.85e-05	4.45e-05	0.000155	0	6.56e-05	0.0002	0.0001	0	0.0002	0	0.0001	3	3	3	12.7	12.7	12.7	30.301	0	10.803	109000000	9	Contig_9_gene_9	Putative glycosyl transferase 2342531:2343337 forward MW:30301
1158500	430780	314910	662140	12450	973150	6.7e-05	4.03e-05	2.16e-05	3.55e-05	6.65e-05	2.47e-05	0.0001	0	0	0	0.0001	0	3	1	1	73.2	7	7	23.311	0	22.052	46175000	5	Contig_94_gene_1	PREDICTED: uncharacterized protein LOC105662416 2416524:2417163 reverse MW:23292
