# Supplementary material for: Proteome profiling of secreted and membrane vesicle associated proteins of an invasive and a commensal Staphylococcus haemolyticus isolate
Source: Data Brief. 2019 Jan 11;22:914–9. doi: 10.1016/j.dib.2018.11.147 (PMC6362860; doi:10.1016/j.dib.2018.11.147)
Supplement: Supplementary file 2 — Supplementary material [file mmc2.zip › 22.19.2018_ Table 9_Proteins uniquely found in the total secretome of the clinical strain_51-08_V2.xlsx]

## Sheet: Ark1
Table 9. Proteins uniquely found in the total secretome of the clinical S. haemolyticus strain 51-08.
Gene identifier	Identifier	Gene name	PsortB	Signal P	SecretomeP	EggNOG classification	EggNog description
7067_4_39_Contig_13_gene_2	596319.STAWA0001_2318	ADH	Cytoplasmic			C	Energy production and conversion	alcohol dehydrogenase
7067_4_39_Contig_13_gene_55	279808.SH0576	GNTP	CytoplasmicMembrane		YES	E	Amino acid transport and metabolism	Gluconate
7067_4_39_Contig_20_gene_3	887062.HGR_11167	ANSA	Cytoplasmic			E	Amino acid transport and metabolism	l-asparaginase (EC 3.5.1.1)
7067_4_39_Contig_15_gene_1	176280.SE0684	OPPA	Cellwall		YES	E	Amino acid transport and metabolism	Extracellular solute-binding protein, family 5
7067_4_39_Contig_25_gene_31	279808.SH2420	HXLA	Cytoplasmic			G	Carbohydrate transport and metabolism	3-hexulose-6-phosphate synthase
7067_4_39_Contig_19_gene_6	279808.SH0278		Cytoplasmic			G	Carbohydrate transport and metabolism	NagB
7067_4_39_Contig_18_gene_52	279808.SH0936	FABZ	Cytoplasmic			I	Lipid transport and metabolism	Involved in unsaturated fatty acids biosynthesis.
7067_4_39_Contig_9_gene_25	279808.SH2658	RIML	Cytoplasmic			J	Translation, ribosomal structure and biogenesis	N-acetyltransferase (RimL)
7067_4_39_Contig_6_gene_82	279808.SH1056	RLMD	Cytoplasmic		YES	J	Translation, ribosomal structure and biogenesis	Catalyzes the formation of 5-methyl-uridine at position 1939 (m5U1939) in 23S rRNA (By similarity)
7067_4_39_Contig_29_gene_28	279808.SH1962	TRPS	Cytoplasmic		YES	J	Translation, ribosomal structure and biogenesis	Tryptophanyl-tRNA synthetase
7067_4_39_Contig_16_gene_51	279808.SH2281		Cytoplasmic			K	Transcription	Staph_reg_Sar, transcription
7067_4_39_Contig_3_gene_102	279808.SH0306	UVRA	Cytoplasmic			L	Replication, recombination and repair	excinuclease ABC subunit A
7067_4_39_Contig_11_gene_53	279808.SH1792	SSB	Unknown		YES	L	Replication recombination and repair	single-stranded DNA-binding protein
7067_4_39_Contig_12_gene_19	93061.SAOUHSC_00773	PSCB	Unknown	YES		M	Cell wall/membrane/envelope biogenesis	N-acetylmuramoyl-L-alanine amidase , lys M, surface antigen
7067_4_39_Contig_43_gene_10	279808.SH1908	BRPA	CytoplasmicMembrane		YES	M	Cell wall/membrane/envelope biogenesis	LytR transcriptional regulator
7067_4_39_Contig_21_gene_2	396513.Sca_0311		Cellwall	YES		M	Cell wall/membrane/envelope biogenesis	lysM
7067_4_39_Contig_62_gene_5	158878.SAV0041	PBPC	CytoplasmicMembrane		YES	M	Cell wall/membrane/envelope biogenesis	penicillin-binding protein
7067_4_39_Contig_3_gene_113	279808.SH0318	PHND	Unknown	YES		P	Inorganic ion transport and metabolism	phosphonate ABC transporter, periplasmic phosphonate-binding protein
7067_4_39_Contig_11_gene_12	525378.HMPREF0793_1889		Unknown		YES	S	Function unknown	Peptidase G2
7067_4_39_Contig_11_gene_24	279808.SH2354		Cytoplasmic			S	Function unknown	Major head protein
7067_4_39_Contig_11_gene_25	279808.SH2355	LGAS_0609	Unknown		YES	S	Function unknown	Phage minor structural protein GP20
7067_4_39_Contig_25_gene_32	279808.SH2421		Cytoplasmic			S	Function unknown	Protein of unknown function (DUF1806)
7067_4_39_Contig_25_gene_34	279808.SH2423	FOLE2	Cytoplasmic			S	Function unknown	Converts GTP to 7,8-dihydroneopterin triphosphate (By similarity)
7067_4_39_Contig_11_gene_5	698737.SLGD_02237		Unknown		YES	S	Function unknown	acyl-CoA thioesterase
7067_4_39_Contig_79_gene_1	288705.RSal33209_1552		Cellwall		YES	S	Function unknown	YSIRK_signal, sdrD like
7067_4_39_Contig_94_gene_1	279808.SH2426		Extacellular		YES	S	Function unknown	YSIRK signal domain/LPXTG anchor domain surface protein
7067_4_39_Contig_11_gene_18	WP_107635365		Unknown		YES	S	Function unknown	Peptidase G2
7067_4_39_Contig_57_gene_4	279808.SH1764	BLA	CytoplasmicMembrane	YES		V	Defense mechanisms	Beta-lactamase
7067_4_39_Contig_1_gene_2	B8W97_10005		Cytoplasmic			V	Defense mechanisms	HNH endonuclease , phage related
7067_4_39_Contig_41_gene_3	Hypothetical protein		Unknown	YES	Y	NA	NA by EggNOG	NA
7067_4_39_Contig_3_gene_119	hypothetical protein		Cellwall	YES		NA	NA by EggNOG	NA
7067_4_39_Contig_41_gene_16	Hypothetical protein		Extacellular	YES		NA	NA by EggNOG	NA
7067_4_39_Contig_4_gene_29	Hypothetical protein		Cellwall	YES		NA	NA by EggNOG	NA
7067_4_39_Contig_4_gene_35	Hypothetical protein		Extacellular	YES		NA	NA by EggNOG	NA
7067_4_39_Contig_4_gene_37	Hypothetical protein		Extacellular	YES		NA	NA by EggNOG	NA
7067_4_39_Contig_11_gene_23	Rho termination factor		Unknown		YES	NA	NA by EggNOG	NA
7067_4_39_Contig_7_gene_84	279808.SH1741	PSM beta 1	Unknown			NA	NA by EggNOG	Phenol soluble modulin , antibacterial cytolytic
7067_4_39_Contig_7_gene_87	279808.SH1742	PSM beta 2	Unknown			NA	NA by EggNOG	Phenol soluble modulin , antibacterial cytolytic
7067_4_39_Contig_7_gene_88	279808.SH1743	PSM beta 3	Unknown			NA	NA by EggNOG	Phenol soluble modulin , antibacterial cytolytic
7067_4_39_Contig_21_gene_34	Hypothetical protein	Rho termination factor	Unknown			NA	NA by EggNOG	Transcription
7067_4_39_Contig_1_gene_4	DUF domain containing protein	DUF domain containing protein	Unknown			NA	NA by EggNOG
