# Supplementary material for: Proteome profiling of secreted and membrane vesicle associated proteins of an invasive and a commensal Staphylococcus haemolyticus isolate
Source: Data Brief. 2019 Jan 11;22:914–9. doi: 10.1016/j.dib.2018.11.147 (PMC6362860; doi:10.1016/j.dib.2018.11.147)
Supplement: Supplementary file 2 — Supplementary material [file mmc2.zip › 31.10.2018_Table 7_Proteins enriched in the MVs compared to the total secretome of the clinical strain 51-08_V2.xlsx]

## Sheet: 51-08 MVs enriched vs  TS
Table 7. Proteins enriched in MVs compared to the total secretome of the clinical strain 51-08
Gene identifier	Identifier	riBAQ MV_51_08_I_IIx/y_riBAQ TS 51_08_I_II	Gene name	EggNOG classes	EggNOG classification	EggNog description
7067_4_39_Contig_11_gene_72	698737.SLGD_01734	NaN	SDHA	C	Energy production and conversion	succinate dehydrogenase, flavoprotein subunit
7067_4_39_Contig_13_gene_27	1005058.UMN179_01656	13.0098	ALDA	C	Energy production and conversion	Dehydrogenase
7067_4_39_Contig_15_gene_43	279808.SH2010	NaN	YUMB	C	Energy production and conversion	NADH dehydrogenase
7067_4_39_Contig_28_gene_23	279808.SH1856	20.37	PDHD	C	Energy production and conversion	dihydrolipoyl dehydrogenase
7067_4_39_Contig_3_gene_11	218493.SBG_2416	15.99	GABD	C	Energy production and conversion	dehydrogenase
7067_4_39_Contig_7_gene_10	279808.SH1668	10.74	SUCC	C	Energy production and conversion	Succinyl-CoA synthetase subunit beta
7067_4_39_Contig_1_gene_11	279808.SH0591	9.7	YSDC	E	Amino acid transport and metabolism	Peptidase m42 family protein
7067_4_39_Contig_15_gene_1	176280.SE0684	16.25	OPPA	E	Amino acid transport and metabolism	Extracellular solute-binding protein, family 5
7067_4_39_Contig_15_gene_42	279808.SH2009	36.56	PEPA	E	Amino acid transport and metabolism	Presumably involved in the processing and regular turnover of intracellular proteins. Catalyzes the removal of unsubstituted N-terminal amino acids from various peptides (By similarity)
7067_4_39_Contig_2_gene_10	279808.SH1543	13.76	YHFE	E	Amino acid transport and metabolism	m42 family
7067_4_39_Contig_3_gene_54	279808.SH0258	2.54	ARGF	E	Amino acid transport and metabolism	ornithine carbamoyltransferase
7067_4_39_Contig_40_gene_1	279808.SH1511	NaN	LYSA	E	Amino acid transport and metabolism	Specifically catalyzes the decarboxylation of meso- diaminopimelate (meso-DAP) to L-lysine (By similarity)
7067_4_39_Contig_6_gene_45	279808.SH1018	9.79	BAMJ	E	Amino acid transport and metabolism	Aminotransferase class I and II
7067_4_39_Contig_12_gene_44	315749.Bcer98_1076	5.63	NRDF	F	Nucleotide transport and metabolism	Provides the precursors necessary for DNA synthesis. Catalyzes the biosynthesis of deoxyribonucleotides from the corresponding ribonucleotides (By similarity)
7067_4_39_Contig_14_gene_8	279808.SH0769	7.44	IUNH	F	Nucleotide transport and metabolism	nucleoside hydrolase
7067_4_39_Contig_21_gene_31	279808.SH2583	11.34	GUAB	F	Nucleotide transport and metabolism	Catalyzes the conversion of inosine 5'-phosphate (IMP) to xanthosine 5'-phosphate (XMP), the first committed and rate- limiting step in the de novo synthesis of guanine nucleotides, and therefore plays an important role in the regulation of cell growth (By similarity)
7067_4_39_Contig_41_gene_15	435837.HMPREF0798_01896	NaN	GAT	F	Nucleotide transport and metabolism	Glutamine amido-transferase
7067_4_39_Contig_15_gene_21	279808.SH1988	2.41	PGI	G	Carbohydrate transport and metabolism	phosphohexose isomerase
7067_4_39_Contig_18_gene_26	279808.SH0910	4.52	FBA	G	Carbohydrate transport and metabolism	Fructose bisphosphate aldolase
7067_4_39_Contig_10_gene_7	279808.SH1259	10.2	HEMB	H	Coenzyme transport and metabolism	delta-aminolevulinic acid dehydratase, involved in Fe assembly/aquisition
7067_4_39_Contig_32_gene_5	279808.SH1156	8.9	RIBH	H	Coenzyme transport and metabolism	Catalyzes the formation of 6,7-dimethyl-8- ribityllumazine by condensation of 5-amino-6-(D- ribitylamino)uracil with 3,4-dihydroxy-2-butanone 4-phosphate. This is the penultimate step in the biosynthesis of riboflavin (By similarity)
7067_4_39_Contig_8_gene_66	279808.SH0181	NaN	PANB	H	Coenzyme transport and metabolism	Catalyzes the reversible reaction in which hydroxymethyl group from 5,10-methylenetetrahydrofolate is tranferred onto alpha-ketoisovalerate to form ketopantoate (By similarity)
7067_4_39_Contig_15_gene_6	279808.SH1972	9.12	FABF	I	Lipid transport and metabolism	Catalyzes the condensation reaction of fatty acid synthesis by the addition to an acyl acceptor of two carbons from malonyl-ACP (By similarity)
7067_4_39_Contig_10_gene_20	279808.SH1273	17.3	RPLU	J	Translation, ribosomal structure and biogenesis	This protein binds to 23S rRNA in the presence of protein L20 (By similarity)
7067_4_39_Contig_11_gene_84	279808.SH1825	4.75	RPMF	J	Translation, ribosomal structure and biogenesis	50S ribosomal protein L32
7067_4_39_Contig_12_gene_22	279808.SH2139	NaN	RAIA	J	Translation, ribosomal structure and biogenesis	ribosomal subunit Interface protein
7067_4_39_Contig_14_gene_39	396513.Sca_1736	3.11	RPSJ	J	Translation, ribosomal structure and biogenesis	Involved in the binding of tRNA to the ribosomes (By similarity)
7067_4_39_Contig_14_gene_43	279808.SH0805	33.75	RPLB	J	Translation, ribosomal structure and biogenesis	One of the primary rRNA binding proteins. Required for association of the 30S and 50S subunits to form the 70S ribosome, for tRNA binding and peptide bond formation. It has been suggested to have peptidyltransferase activity
7067_4_39_Contig_14_gene_44	176279.SERP1827	11.36	RPSS	J	Translation, ribosomal structure and biogenesis	Protein S19 forms a complex with S13 that binds strongly to the 16S ribosomal RNA (By similarity)
7067_4_39_Contig_14_gene_45	176279.SERP1826	NaN	RPLV	J	Translation, ribosomal structure and biogenesis	The globular domain of the protein is located near the polypeptide exit tunnel on the outside of the subunit, while an extended beta-hairpin is found that lines the wall of the exit tunnel in the center of the 70S ribosome (By similarity)
7067_4_39_Contig_14_gene_48	279808.SH0810	11.87	RPMC	J	Translation, ribosomal structure and biogenesis	50s ribosomal protein l29
7067_4_39_Contig_14_gene_55	279808.SH0817	NaN	RPLF	J	Translation, ribosomal structure and biogenesis	This protein binds to the 23S rRNA, and is important in its secondary structure. It is located near the subunit interface in the base of the L7 L12 stalk, and near the tRNA binding site of the peptidyltransferase center (By similarity)
7067_4_39_Contig_14_gene_59	279808.SH0821	7.01	RPLO	J	Translation, ribosomal structure and biogenesis	Binds to the 23S rRNA (By similarity)
7067_4_39_Contig_14_gene_63	279808.SH0826	22.84	RPSM	J	Translation, ribosomal structure and biogenesis	Located at the top of the head of the 30S subunit, it contacts several helices of the 16S rRNA. In the 70S ribosome it contacts the 23S rRNA (bridge B1a) and protein L5 of the 50S subunit (bridge B1b), connecting the 2 subunits
7067_4_39_Contig_14_gene_66	279808.SH0829	NaN	RPLQ	J	Translation, ribosomal structure and biogenesis	50S ribosomal protein l17
7067_4_39_Contig_14_gene_72	279808.SH0836	13.92	RPSI	J	Translation, ribosomal structure and biogenesis	30S ribosomal protein S9
7067_4_39_Contig_17_gene_38	279808.SH1245	NaN	INFC	J	Translation, ribosomal structure and biogenesis	IF-3 binds to the 30S ribosomal subunit and shifts the equilibrum between 70S ribosomes and their 50S and 30S subunits in favor of the free subunits, thus enhancing the availability of 30S subunits on which protein synthesis initiation begins (By similarity)
7067_4_39_Contig_17_gene_40	279808.SH1247	21.74	RPLT	J	Translation, ribosomal structure and biogenesis	Binds directly to 23S ribosomal RNA and is necessary for the in vitro assembly process of the 50S ribosomal subunit. It is not involved in the protein synthesizing functions of that subunit (By similarity)
7067_4_39_Contig_2_gene_102	279808.SH1639	3.91	PNP	J	Translation, ribosomal structure and biogenesis	Involved in mRNA degradation. Hydrolyzes single-stranded polyribonucleotides processively in the 3'- to 5'-direction (By similarity)
7067_4_39_Contig_2_gene_103	279808.SH1640	NaN	RPSO	J	Translation, ribosomal structure and biogenesis	Forms an intersubunit bridge (bridge B4) with the 23S rRNA of the 50S subunit in the ribosome (By similarity)
7067_4_39_Contig_2_gene_120	279808.SH1658	NaN	RPSB	J	Translation, ribosomal structure and biogenesis	30S ribosomal protein S2
7067_4_39_Contig_24_gene_17	279808.SH2510	3.35	RPLY	J	Translation, ribosomal structure and biogenesis	This is one of the proteins that binds to the 5S RNA in the ribosome where it forms part of the central protuberance (By similarity)
7067_4_39_Contig_29_gene_28	279808.SH1962	3.82	TRPS	J	Translation, ribosomal structure and biogenesis	Tryptophanyl-tRNA synthetase
7067_4_39_Contig_31_gene_13	158878.SAV0546	NaN	RPSG	J	Translation, ribosomal structure and biogenesis	One of the primary rRNA binding proteins, it binds directly to 16S rRNA where it nucleates assembly of the head domain of the 30S subunit. Is located at the subunit interface close to the decoding center, probably blocks exit of the E-site tRNA (By similarity)
7067_4_39_Contig_31_gene_20	279808.SH2468	NaN	RPLJ	J	Translation, ribosomal structure and biogenesis	50s ribosomal protein L10
7067_4_39_Contig_32_gene_12	279808.SH1163	19.9	LEUS	J	Translation, ribosomal structure and biogenesis	Leucyl-tRNA synthetase
7067_4_39_Contig_33_gene_2	279808.SH2471	2.7	RPLA	J	Translation, ribosomal structure and biogenesis	Binds directly to 23S rRNA. The L1 stalk is quite mobile in the ribosome, and is involved in E site tRNA release (By similarity)
7067_4_39_Contig_7_gene_18	279808.SH1676	NaN	RPSP	J	Translation, ribosomal structure and biogenesis	30s ribosomal protein S16
7067_4_39_Contig_7_gene_33	279808.SH1691	NaN	RPMB	J	Translation, ribosomal structure and biogenesis	50S ribosomal protein l28
7067_4_39_Contig_9_gene_25	279808.SH2658	4.1	RIML	J	Translation, ribosomal structure and biogenesis	acetyltransferase
7067_4_39_Contig_1_gene_84	279808.SH0663	5.02	SARZ	K	Transcription	Transcriptional regulator
7067_4_39_Contig_18_gene_23	279808.SH0907	12.25	RPOE	K	Transcription	Participates in both the initiation and recycling phases of transcription. In the presence of the delta subunit, RNAP displays an increased specificity of transcription, a decreased affinity for nucleic acids, and an increased efficiency of RNA synthesis because of enhanced recycling (By similarity)
7067_4_39_Contig_19_gene_14	279808.SH1115	1.95	BL00170	K	Transcription	Transcriptional regulator
7067_4_39_Contig_27_gene_31	279808.SH2105	NaN	RNR	K	Transcription	3'-5' exoribonuclease that releases 5'-nucleoside monophosphates and is involved in maturation of structured RNAs (By similarity)
7067_4_39_Contig_7_gene_1	279808.SH1659	NaN	CODY	K	Transcription	DNA-binding protein that represses the expression of many genes that are induced as cells make the transition from rapid exponential growth to stationary phase. It is a GTP-binding protein that senses the intracellular GTP concentration as an indicator of nutritional limitations. At low GTP concentration it no longer binds GTP and stop to act as a transcriptional repressor (By similarity)
7067_4_39_Contig_3_gene_102	279808.SH0306	74.32	UVRA	L	Replication, recombination and repair	excinuclease ABC subunit A
7067_4_39_Contig_7_gene_30	279808.SH1688	NaN	NUC	L	Replication, recombination and repair	nuclease
7067_4_39_Contig_9_gene_46	279808.SH0002	NaN	DNAN	L	Replication, recombination and repair	DNA polymerase III is a complex, multichain enzyme responsible for most of the replicative synthesis in bacteria. This DNA polymerase also exhibits 3' to 5' exonuclease activity. The beta chain is required for initiation of replication once it is clamped onto DNA, it slides freely (bidirectional and ATP- independent) along duplex DNA (By similarity)
7067_4_39_Contig_9_gene_7	279808.SH2627	2.75	SSB	L	Replication, recombination and repair	single-stranded DNA-binding protein
7067_4_39_Contig_16_gene_23	279808.SH2250	15.36	TAGF	M	Cell wall/membrane/envelope biogenesis	teichoic acid biosynthesis
7067_4_39_Contig_21_gene_2	396513.Sca_0311	9.89	LysM	M	Cell wall/membrane/envelope biogenesis	LysM, mediates adhesion
7067_4_39_Contig_3_gene_93	279808.SH0297	NaN	BSH3	M	Cell wall/membrane/envelope biogenesis	Choloylglycine hydrolase
7067_4_39_Contig_15_gene_9	279808.SH1975	9.011	CLPB	O	Post-translational modification, protein turnover, and chaperones	Part of a stress-induced multi-chaperone system, it is involved in the recovery of the cell from heat-induced damage, in cooperation with DnaK, DnaJ and GrpE. Acts before DnaK, in the processing of protein aggregates. Protein binding stimulates the ATPase activity
7067_4_39_Contig_17_gene_43	279808.SH1250	5.28	TIG	O	Post-translational modification, protein turnover, and chaperones	Involved in protein export. Acts as a chaperone by maintaining the newly synthesized protein in an open conformation
7067_4_39_Contig_21_gene_42	279808.SH2593	NaN	AHPF	O	Post-translational modification, protein turnover, and chaperones	Alkyl hydroperoxide reductase
7067_4_39_Contig_33_gene_15	279808.SH2484	2.99	CLPC	O	Post-translational modification, protein turnover, and chaperones	ATP-dependent Clp protease ATP-binding subunit, important protease in nutrient limited growht, virulence , biofilm. Staionary phase growth regulator
7067_4_39_Contig_35_gene_17	279808.SH2035	NaN	SUFB	O	Post-translational modification, protein turnover, and chaperones	FeS assembly protein SUFB
7067_4_39_Contig_35_gene_20	279808.SH2038	NaN	SUFD	O	Post-translational modification, protein turnover, and chaperones	feS assembly protein SufD
7067_4_39_Contig_6_gene_32	279808.SH1002	22.59	GROL	O	Post-translational modification, protein turnover, and chaperones	Prevents misfolding and promotes the refolding and proper assembly of unfolded polypeptides generated under stress conditions (By similarity)
7067_4_39_Contig_87_gene_1	279808.SH1471	2.47		O	Post-translational modification, protein turnover, and chaperones	Inherit from COG: peptidase (S8 and S53, subtilisin, kexin, sedolisin
7067_4_39_Contig_14_gene_7	279808.SH0768	NaN	FHUD	P	Inorganic ion transport and metabolism	Ferrichrome ABC transporter substrate-binding protein
7067_4_39_Contig_2_gene_40	279808.SH1573	4.25	KATA	P	Inorganic ion transport and metabolism	catalase
7067_4_39_Contig_30_gene_30	279808.SH1505	0.82	TELA	P	Inorganic ion transport and metabolism	toxic anion resistance protein, protection against oxidative stress
7067_4_39_Contig_38_gene_5	279808.SH0863	9.13	FECB	P	Inorganic ion transport and metabolism	Iron citrate ABC transporter substrate-binding protein
7067_4_39_Contig_5_gene_75	279808.SH1382	NaN	YQHL	P	Inorganic ion transport and metabolism	rhodanese family
7067_4_39_Contig_6_gene_86	279808.SH1060	11.03	FTNA	P	Inorganic ion transport and metabolism	ferritin
7067_4_39_Contig_11_gene_11	279808.SH2341	8.59		S	Function unknown	Domain of unknown function (DUF2479)
7067_4_39_Contig_11_gene_24	279808.SH2354	3.16		S	Function unknown	Major head protein
7067_4_39_Contig_11_gene_5	698737.SLGD_02237	4.23		S	Function unknown	acyl-CoA thioesterase
7067_4_39_Contig_11_gene_54	698737.SLGD_02277	NaN	STERM_0814	S	Function unknown	Erf family
7067_4_39_Contig_17_gene_13	279808.SH1218	1.58	YTKL	S	Function unknown	UPF0173 metal-dependent hydrolase
7067_4_39_Contig_19_gene_19	279808.SH1120	6.09	YHAM	S	Function unknown	Metal Dependent Phosphohydrolase
7067_4_39_Contig_25_gene_16	226900.BC5388	2.4		S	Function unknown	chlorite dismutase
7067_4_39_Contig_25_gene_34	279808.SH2423	2.28	FOLE2	S	Function unknown	Converts GTP to 7,8-dihydroneopterin triphosphate (By similarity)
7067_4_39_Contig_44_gene_16	279808.SH0856	NaN	ASP23	S	Function unknown	alkaline shock protein
7067_4_39_Contig_82_gene_1	158878.SAVP026	NaN	AACA-APHD	S	Function unknown	bifunctional aminoglycoside N-acetyltransferase AAC(6')-Ie/aminoglycoside O-phosphotransferase APH(2'')-Ia
7067_4_39_Contig_12_gene_13	279808.SH2129	4.27	HPRK	T	Signal transduction mechanisms	Catalyzes the ATP- as well as the pyrophosphate- dependent phosphorylation of a specific serine residue in HPr, a phosphocarrier protein of the phosphoenolpyruvate-dependent sugar phosphotransferase system (PTS). HprK P also catalyzes the pyrophosphate-producing, inorganic phosphate-dependent dephosphorylation (phosphorolysis) of seryl-phosphorylated HPr (P- Ser-HPr). The two antagonistic activit…
7067_4_39_Contig_14_gene_28	279808.SH0790	NaN	FEMX	V	Defense mechanisms	Catalyzes the incorporation of amino acid(s) into the interchain peptide bridge of peptidoglycan, using aminoacyl-tRNA as amino acid donor (By similarity)
7067_4_39_Contig_57_gene_4	279808.SH1764	31.34	BLAZ	V	Defense mechanisms	Beta-lactamase
7067_4_39_Contig_11_gene_18	NA by EggNOG	7.95	NaN	NaN
7067_4_39_Contig_77_gene_3	NA by EggNOG	NaN	NaN	NaN
7067_4_39_Contig_8_gene_57	NA by EggNOG	NaN	NaN	NaN
7067_4_39_Contig_16_gene_51	NA by EggNOG	8.11	NaN	NaN
7067_4_39_Contig_15_gene_43	NA by EggNOG	NaN	NaN	NaN
7067_4_39_Contig_14_gene_5	NA by EggNOG	NaN	NaN	NaN
7067_4_39_Contig_69_gene_6	NA by EggNOG	NaN	NaN	NaN
7067_4_39_Contig_6_gene_59	NA by EggNOG	NaN	NaN	NaN
7067_4_39_Contig_5_gene_63	NA by EggNOG	NaN	NaN	NaN
